# Supplementary material for: Synthesis, crystal structure, Hirshfeld surface analysis and DFT study of the 1,1′-(buta-1,3-diyne-1,4-di­yl)bis­(cyclo­hexan-1-ol)
Source: Acta Crystallogr E Crystallogr Commun. 2023 Jun 2;79(Pt 7):605–9. doi: 10.1107/S2056989023004772 (PMC10439439; doi:10.1107/S2056989023004772)
Supplement: Supplementary file 1 [file e-79-00605-sup1.cif]

##############################################################################
#                                                                            #
# This CIF contains the data in a paper accepted for publication in          #
# Acta Crystallographica Section E. It conforms to the requirements of       #
# Notes for Authors for Acta Crystallographica Section E, and has been       #
# peer reviewed under the auspices of the IUCr Commission on Journals.       #
#                                                                            #
# Full details of the Crystallographic Information File format               #
# are given in the paper "The Crystallographic Information File (CIF):       #
# a New Standard Archive File for Crystallography" by S. R. Hall, F. H.      #
# Allen and I. D. Brown [Acta Cryst. (1991), A47, 655-685].                  #
#                                                                            #
# The current version of the core CIF dictionary is obtainable from          #
# ftp://ftp.iucr.org/pub/cif_core.dic.                                       #
#                                                                            #
# Software is freely available for graphical display of the structure(s)     #
# in this CIF. For information consult the CIF software page                 #
# http://www.iucr.org/resources/cif/software.                                #
#                                                                            #
# This file may be used for bona fide research purposes within the           #
# scientific community so long as proper attribution is given to the journal # 
# article from which it was obtained.                                        #
#                                                                            #
##############################################################################
data_I
_audit_creation_method
;
Olex2 1.5-beta
(compiled 2022.04.07 svn.rca3783a0 for OlexSys, GUI svn.r6498)
;
_journal_date_recd_electronic     2022-11-28
_journal_date_accepted     2023-05-31
_journal_name_full     'Acta Crystallographica, Section E'
_journal_year     2023
_journal_volume     79
_journal_issue      7
_journal_page_first     0
_journal_page_last     0
_journal_paper_category     GO
_journal_paper_doi     10.1107/S2056989023004772
_journal_coeditor_code     ZV2024
_publ_contact_author_name     'Jamshid M. Ashurov'
_publ_contact_author_address
;
Chirchik State Pedagogical University, 111700, A.Temur Str. 104,
Chirchik, Uzbekistan
;
_publ_contact_author_email     'atom.uz@mail.ru'
_publ_contact_author_fax     ?
_publ_contact_author_phone     ?
_publ_section_title
;
Synthesis, crystal structure, Hirshfeld surface analysis and DFT study of the
1,1'-(buta-1,3-diyne-1,4-diyl)bis(cyclohexan-1-ol)
;
loop_
    _publ_author_name
    _publ_author_footnote
    _publ_author_address
    'Tirkasheva, Sarvinoz I.' .
;
Chirchik State Pedagogical University, 111700, A. Temur Str. 104, Chirchik,
.
Uzbekistan
;
    'Ziyadullaev, Odiljon E.' .
;
Chirchik State Pedagogical University, 111700, A. Temur Str. 104, Chirchik,
Uzbekistan
;
    'Eshimbetov, Alisher G.' .
;
Institute of Bioorganic Chemistry, Academy of Sciences of Uzbekistan, 100125,
M. Ulugbek Str 83, Tashkent,
Uzbekistan
;
    'Ibragimov, Bakhtiyar T.' .
;
Institute of Bioorganic Chemistry, Academy of Sciences of Uzbekistan, 100125,
M. Ulugbek Str 83, Tashkent,
Uzbekistan
;
    'Ashurov, Jamshid M.' .
;
Institute of Bioorganic Chemistry, Academy of Sciences of Uzbekistan, 100125,
M. Ulugbek Str 83, Tashkent,
Uzbekistan
;
_publ_section_synopsis
;
The two crystallographically non-equivalent molecules in the title compound
have <i>C</i>~2~ and <i>C~i~</i> symmetries. The crystal structure features
strong inter\\u000173molecular O---H...O hydrogen bonds, which form
eight-membered rings with <i>R</i>^4^~4~(8) graph-set motifs, linking the
molecules into layers.
;
_chemical_name_systematic
;
1,1'-(Buta-1,3-diyne-1,4-diyl)bis(cyclohexan-1-ol)
;
_chemical_name_common
;
1-[4-(1-Hydroxycyclohexan-1-yl)buta-1,3-diyne-1-yl]cyclohexan-1-ol
;
_chemical_formula_moiety     'C16 H22 O2'
_chemical_formula_sum     'C16 H22 O2'
_chemical_formula_iupac     'C16 H22 O2'
_chemical_formula_weight     246.33
_chemical_melting_point     ?
_space_group_crystal_system     monoclinic
_space_group_name_H-M_alt     'P 1 2/c 1'
_space_group_name_Hall     '-P 2yc'
loop_
    _space_group_symop_operation_xyz
    'x, y, z'
    '-x, y, -z+1/2'
    '-x, -y, -z'
    'x, -y, z-1/2'
_cell_length_a     10.4134(2)
_cell_length_b     6.9167(2)
_cell_length_c     20.4801(5)
_cell_angle_alpha     90
_cell_angle_beta     90.308(2)
_cell_angle_gamma     90
_cell_volume     1475.09(6)
_cell_formula_units_Z     4
_cell_measurement_reflns_used     4018
_cell_measurement_theta_min     4.2390
_cell_measurement_theta_max     70.1670
_cell_measurement_temperature     293(2)
_exptl_crystal_description     'block'
_exptl_crystal_colour     'colorless'
_exptl_crystal_size_max     0.30
_exptl_crystal_size_mid     0.24
_exptl_crystal_size_min     0.15
_exptl_crystal_density_diffrn     1.109
_exptl_crystal_density_meas     ?
_exptl_crystal_density_method     ?
_exptl_crystal_F_000     536
_exptl_absorpt_coefficient_mu     0.559
_exptl_absorpt_correction_type     multi-scan
_exptl_absorpt_process_details
;
(CrysAlisPro; Rigaku OD, 2020)
;
_exptl_absorpt_correction_T_min     0.96014
_exptl_absorpt_correction_T_max     1.00000
_diffrn_ambient_temperature     293(2)
_diffrn_source     'micro-focus sealed X-ray tube'
_diffrn_radiation_type     'Cu K\a'
_diffrn_radiation_wavelength     1.54184
_diffrn_radiation_monochromator     mirror
_diffrn_measurement_device_type
                         'XtaLAB Synergy, Single source at home/near, HyPix3000'
_diffrn_measurement_device     'four-circle diffractometer'
_diffrn_measurement_method     '\w scans'
_diffrn_detector     'Hybrid Pixel Array Detector'
_diffrn_detector_area_resol_mean     10.0000
_diffrn_reflns_number     13939
_diffrn_reflns_av_R_equivalents     0.0382
_diffrn_reflns_av_unetI/netI     0.0276
_diffrn_reflns_theta_min     4.246
_diffrn_reflns_theta_max     71.518
_diffrn_reflns_theta_full     67.684
_diffrn_measured_fraction_theta_max     0.993
_diffrn_measured_fraction_theta_full     1.000
_diffrn_reflns_limit_h_min     -12
_diffrn_reflns_limit_h_max     12
_diffrn_reflns_limit_k_min     -8
_diffrn_reflns_limit_k_max     8
_diffrn_reflns_limit_l_min     -25
_diffrn_reflns_limit_l_max     25
_diffrn_radiation_probe     x-ray
_refine_special_details     ?
_reflns_number_total     2866
_reflns_number_gt     2161
_reflns_threshold_expression     'I > 2\s(I)'
_refine_ls_structure_factor_coef     Fsqd
_refine_ls_matrix_type     full
_refine_ls_R_factor_all     0.0594
_refine_ls_R_factor_gt     0.0444
_refine_ls_wR_factor_gt     0.1181
_refine_ls_wR_factor_ref     0.1291
_refine_ls_goodness_of_fit_ref     1.066
_refine_ls_restrained_S_all     1.066
_refine_ls_number_reflns     2866
_refine_ls_number_parameters     166
_refine_ls_number_restraints     0
_refine_ls_hydrogen_treatment     constr
_refine_ls_weighting_scheme     calc
_refine_ls_weighting_details
              'w=1/[\s^2^(Fo^2^)+(0.0565P)^2^+0.2398P] where P=(Fo^2^+2Fc^2^)/3'
_atom_sites_solution_hydrogens     geom
_atom_sites_solution_primary     ?
_atom_sites_solution_secondary     ?
_refine_ls_shift/su_max     0.001
_refine_ls_shift/su_mean     0.000
_refine_diff_density_max     0.124
_refine_diff_density_min     -0.157
_refine_ls_extinction_method
;
<i>SHELXL2019/2</i> (Sheldrick, 2015b)
;
_refine_ls_extinction_coef     0.0018(4)
_refine_ls_extinction_expression
                                  'Fc^*^=kFc[1+0.001xFc^2^\l^3^/sin(2\q)]^-1/4^'
loop_
    _atom_type_symbol
    _atom_type_description
    _atom_type_scat_dispersion_real
    _atom_type_scat_dispersion_imag
    _atom_type_scat_source
    'C' 'C' 0.0181 0.0091
                         'International Tables Vol C Tables 4.2.6.8 and 6.1.1.4'
    'H' 'H' 0.0000 0.0000
                         'International Tables Vol C Tables 4.2.6.8 and 6.1.1.4'
    'O' 'O' 0.0492 0.0322
                         'International Tables Vol C Tables 4.2.6.8 and 6.1.1.4'
_computing_data_collection
;
CrysAlisPro 1.171.40.84a (Rigaku OD, 2020)
;
_computing_cell_refinement
;
CrysAlisPro 1.171.40.84a (Rigaku OD, 2020)
;
_computing_data_reduction
;
CrysAlisPro 1.171.40.84a (Rigaku OD, 2020)
;
_computing_structure_solution
;
<i>SHELXT2018/2</i> (Sheldrick, 2015a)
;
_computing_structure_refinement
;
<i>SHELXL2019/2</i> (Sheldrick, 2015b)
;
_computing_molecular_graphics
;
Mercury (Macrae et al., 2020)
;
_computing_publication_material
;
publCIF (Westrip, 2010)
;
loop_
    _atom_site_type_symbol
    _atom_site_label
    _atom_site_fract_x
    _atom_site_fract_y
    _atom_site_fract_z
    _atom_site_U_iso_or_equiv
    _atom_site_adp_type
    _atom_site_calc_flag
    _atom_site_occupancy
    _atom_site_disorder_assembly
    _atom_site_disorder_group
    O O1A 0.61299(10) 0.28504(18) 0.67530(5) 0.0500(3) Uani d 1 . .
    H H1A 0.534651 0.297081 0.675485 0.075 Uiso calc 1 . .
    O O1B 0.35098(10) 0.28922(18) 0.69056(5) 0.0514(3) Uani d 1 . .
    H H1B 0.352776 0.275754 0.730331 0.077 Uiso calc 1 . .
    C C8B 0.05502(14) 0.1260(2) 0.73133(7) 0.0436(4) Uani d 1 . .
    C C7B 0.15086(14) 0.1312(2) 0.69953(7) 0.0428(4) Uani d 1 . .
    C C7A 0.59587(14) 0.4643(3) 0.57736(7) 0.0438(4) Uani d 1 . .
    C C1A 0.66899(13) 0.4401(2) 0.63846(7) 0.0396(4) Uani d 1 . .
    C C1B 0.27132(13) 0.1416(2) 0.66200(7) 0.0393(4) Uani d 1 . .
    C C8A 0.53529(14) 0.4875(2) 0.52842(7) 0.0454(4) Uani d 1 . .
    C C6B 0.24442(16) 0.2025(3) 0.59194(7) 0.0515(4) Uani d 1 . .
    H H6BA 0.325069 0.226105 0.569837 0.062 Uiso calc 1 . .
    H H6BB 0.195840 0.322206 0.591871 0.062 Uiso calc 1 . .
    C C2A 0.80687(15) 0.3812(3) 0.62439(9) 0.0572(5) Uani d 1 . .
    H H2AA 0.806869 0.268548 0.596191 0.069 Uiso calc 1 . .
    H H2AB 0.849339 0.346281 0.664971 0.069 Uiso calc 1 . .
    C C6A 0.66516(19) 0.6273(3) 0.67772(8) 0.0578(5) Uani d 1 . .
    H H6AA 0.576503 0.666216 0.683656 0.069 Uiso calc 1 . .
    H H6AB 0.702445 0.604832 0.720557 0.069 Uiso calc 1 . .
    C C2B 0.33965(16) -0.0527(3) 0.66322(10) 0.0581(5) Uani d 1 . .
    H H2BA 0.423514 -0.038974 0.643367 0.070 Uiso calc 1 . .
    H H2BB 0.352351 -0.092677 0.708192 0.070 Uiso calc 1 . .
    C C5B 0.1692(2) 0.0480(4) 0.55515(9) 0.0738(6) Uani d 1 . .
    H H5BA 0.084237 0.036283 0.573930 0.089 Uiso calc 1 . .
    H H5BB 0.159152 0.086946 0.509906 0.089 Uiso calc 1 . .
    C C3B 0.2648(2) -0.2066(3) 0.62734(12) 0.0791(7) Uani d 1 . .
    H H3BA 0.184876 -0.230967 0.650026 0.095 Uiso calc 1 . .
    H H3BB 0.313885 -0.325736 0.627015 0.095 Uiso calc 1 . .
    C C3A 0.88123(18) 0.5442(4) 0.59165(11) 0.0813(7) Uani d 1 . .
    H H3AA 0.845971 0.567268 0.548409 0.098 Uiso calc 1 . .
    H H3AB 0.970324 0.506143 0.586823 0.098 Uiso calc 1 . .
    C C5A 0.7378(2) 0.7890(3) 0.64418(11) 0.0819(7) Uani d 1 . .
    H H5AA 0.695858 0.820426 0.603132 0.098 Uiso calc 1 . .
    H H5AB 0.736769 0.903581 0.671491 0.098 Uiso calc 1 . .
    C C4A 0.8742(3) 0.7302(4) 0.63159(13) 0.0994(9) Uani d 1 . .
    H H4AA 0.918322 0.711258 0.672939 0.119 Uiso calc 1 . .
    H H4AB 0.917728 0.833008 0.608294 0.119 Uiso calc 1 . .
    C C4B 0.2359(3) -0.1460(4) 0.55798(13) 0.0955(9) Uani d 1 . .
    H H4BA 0.181703 -0.242772 0.537411 0.115 Uiso calc 1 . .
    H H4BB 0.315449 -0.139078 0.533687 0.115 Uiso calc 1 . .
loop_
    _atom_site_aniso_label
    _atom_site_aniso_U_11
    _atom_site_aniso_U_22
    _atom_site_aniso_U_33
    _atom_site_aniso_U_12
    _atom_site_aniso_U_13
    _atom_site_aniso_U_23
    O1A 0.0444(6) 0.0596(7) 0.0460(6) -0.0077(5) -0.0005(5) 0.0128(5)
    O1B 0.0458(6) 0.0646(8) 0.0439(6) -0.0126(5) 0.0007(5) -0.0067(6)
    C8B 0.0370(7) 0.0557(10) 0.0381(8) -0.0001(7) 0.0016(6) -0.0007(7)
    C7B 0.0391(8) 0.0511(9) 0.0382(8) -0.0013(7) 0.0020(6) -0.0006(7)
    C7A 0.0400(8) 0.0532(10) 0.0381(8) -0.0031(7) -0.0021(6) 0.0029(7)
    C1A 0.0371(7) 0.0488(9) 0.0327(7) -0.0037(6) -0.0029(6) 0.0055(6)
    C1B 0.0336(7) 0.0472(9) 0.0372(8) -0.0037(6) 0.0038(6) -0.0016(6)
    C8A 0.0410(8) 0.0567(10) 0.0382(8) -0.0043(7) -0.0039(6) 0.0053(7)
    C6B 0.0540(9) 0.0611(11) 0.0394(8) -0.0133(8) 0.0027(7) 0.0063(8)
    C2A 0.0415(8) 0.0768(13) 0.0533(10) 0.0059(8) 0.0012(7) 0.0159(9)
    C6A 0.0735(12) 0.0561(11) 0.0438(9) -0.0029(9) -0.0048(8) -0.0029(8)
    C2B 0.0479(9) 0.0556(11) 0.0708(12) 0.0078(8) 0.0113(8) 0.0058(9)
    C5B 0.0848(14) 0.0970(17) 0.0396(9) -0.0355(13) -0.0045(9) 0.0000(10)
    C3B 0.0827(14) 0.0484(11) 0.1065(19) -0.0005(10) 0.0212(13) -0.0140(12)
    C3A 0.0423(10) 0.120(2) 0.0817(14) -0.0086(11) 0.0073(9) 0.0352(15)
    C5A 0.121(2) 0.0562(13) 0.0686(13) -0.0264(13) -0.0130(13) -0.0001(10)
    C4A 0.0975(19) 0.114(2) 0.0869(17) -0.0640(17) -0.0204(14) 0.0256(16)
    C4B 0.112(2) 0.0905(19) 0.0837(17) -0.0338(16) 0.0247(14) -0.0436(15)
_geom_special_details
;
 All esds (except the esd in the dihedral angle between two l.s. planes)
 are estimated using the full covariance matrix.  The cell esds are taken
 into account individually in the estimation of esds in distances, angles
 and torsion angles; correlations between esds in cell parameters are only
 used when they are defined by crystal symmetry.  An approximate (isotropic)
 treatment of cell esds is used for estimating esds involving l.s. planes.
;
loop_
    _geom_bond_atom_site_label_1
    _geom_bond_atom_site_label_2
    _geom_bond_site_symmetry_2
    _geom_bond_distance
    _geom_bond_publ_flag
    O1A H1A . 0.8200 ?
    O1A C1A . 1.4365(18) ?
    O1B H1B . 0.8200 ?
    O1B C1B . 1.4379(18) ?
    C8B C8B 2_556 1.381(3) ?
    C8B C7B . 1.195(2) ?
    C7B C1B . 1.4764(19) ?
    C7A C1A . 1.4709(19) ?
    C7A C8A . 1.192(2) ?
    C1A C2A . 1.521(2) ?
    C1A C6A . 1.525(2) ?
    C1B C6B . 1.520(2) ?
    C1B C2B . 1.521(2) ?
    C8A C8A 3_666 1.384(3) ?
    C6B H6BA . 0.9700 ?
    C6B H6BB . 0.9700 ?
    C6B C5B . 1.522(3) ?
    C2A H2AA . 0.9700 ?
    C2A H2AB . 0.9700 ?
    C2A C3A . 1.525(3) ?
    C6A H6AA . 0.9700 ?
    C6A H6AB . 0.9700 ?
    C6A C5A . 1.517(3) ?
    C2B H2BA . 0.9700 ?
    C2B H2BB . 0.9700 ?
    C2B C3B . 1.508(3) ?
    C5B H5BA . 0.9700 ?
    C5B H5BB . 0.9700 ?
    C5B C4B . 1.512(4) ?
    C3B H3BA . 0.9700 ?
    C3B H3BB . 0.9700 ?
    C3B C4B . 1.510(4) ?
    C3A H3AA . 0.9700 ?
    C3A H3AB . 0.9700 ?
    C3A C4A . 1.526(4) ?
    C5A H5AA . 0.9700 ?
    C5A H5AB . 0.9700 ?
    C5A C4A . 1.501(4) ?
    C4A H4AA . 0.9700 ?
    C4A H4AB . 0.9700 ?
    C4B H4BA . 0.9700 ?
    C4B H4BB . 0.9700 ?
loop_
    _geom_angle_atom_site_label_1
    _geom_angle_atom_site_label_2
    _geom_angle_atom_site_label_3
    _geom_angle_site_symmetry_1
    _geom_angle_site_symmetry_3
    _geom_angle
    _geom_angle_publ_flag
    C1A O1A H1A . . 109.5 ?
    C1B O1B H1B . . 109.5 ?
    C7B C8B C8B . 2_556 178.17(13) ?
    C8B C7B C1B . . 178.07(17) ?
    C8A C7A C1A . . 178.52(18) ?
    O1A C1A C7A . . 108.79(12) ?
    O1A C1A C2A . . 106.62(13) ?
    O1A C1A C6A . . 110.19(12) ?
    C7A C1A C2A . . 110.74(13) ?
    C7A C1A C6A . . 109.69(14) ?
    C2A C1A C6A . . 110.76(14) ?
    O1B C1B C7B . . 108.22(12) ?
    O1B C1B C6B . . 106.85(12) ?
    O1B C1B C2B . . 110.61(13) ?
    C7B C1B C6B . . 110.61(12) ?
    C7B C1B C2B . . 110.33(13) ?
    C6B C1B C2B . . 110.15(14) ?
    C7A C8A C8A . 3_666 179.4(2) ?
    C1B C6B H6BA . . 109.4 ?
    C1B C6B H6BB . . 109.4 ?
    C1B C6B C5B . . 111.36(15) ?
    H6BA C6B H6BB . . 108.0 ?
    C5B C6B H6BA . . 109.4 ?
    C5B C6B H6BB . . 109.4 ?
    C1A C2A H2AA . . 109.3 ?
    C1A C2A H2AB . . 109.3 ?
    C1A C2A C3A . . 111.56(16) ?
    H2AA C2A H2AB . . 108.0 ?
    C3A C2A H2AA . . 109.3 ?
    C3A C2A H2AB . . 109.3 ?
    C1A C6A H6AA . . 109.2 ?
    C1A C6A H6AB . . 109.2 ?
    H6AA C6A H6AB . . 107.9 ?
    C5A C6A C1A . . 111.90(15) ?
    C5A C6A H6AA . . 109.2 ?
    C5A C6A H6AB . . 109.2 ?
    C1B C2B H2BA . . 109.2 ?
    C1B C2B H2BB . . 109.2 ?
    H2BA C2B H2BB . . 107.9 ?
    C3B C2B C1B . . 112.03(15) ?
    C3B C2B H2BA . . 109.2 ?
    C3B C2B H2BB . . 109.2 ?
    C6B C5B H5BA . . 109.3 ?
    C6B C5B H5BB . . 109.3 ?
    H5BA C5B H5BB . . 107.9 ?
    C4B C5B C6B . . 111.67(18) ?
    C4B C5B H5BA . . 109.3 ?
    C4B C5B H5BB . . 109.3 ?
    C2B C3B H3BA . . 109.4 ?
    C2B C3B H3BB . . 109.4 ?
    C2B C3B C4B . . 111.26(19) ?
    H3BA C3B H3BB . . 108.0 ?
    C4B C3B H3BA . . 109.4 ?
    C4B C3B H3BB . . 109.4 ?
    C2A C3A H3AA . . 109.4 ?
    C2A C3A H3AB . . 109.4 ?
    C2A C3A C4A . . 111.19(18) ?
    H3AA C3A H3AB . . 108.0 ?
    C4A C3A H3AA . . 109.4 ?
    C4A C3A H3AB . . 109.4 ?
    C6A C5A H5AA . . 109.5 ?
    C6A C5A H5AB . . 109.5 ?
    H5AA C5A H5AB . . 108.1 ?
    C4A C5A C6A . . 110.6(2) ?
    C4A C5A H5AA . . 109.5 ?
    C4A C5A H5AB . . 109.5 ?
    C3A C4A H4AA . . 109.3 ?
    C3A C4A H4AB . . 109.3 ?
    C5A C4A C3A . . 111.62(18) ?
    C5A C4A H4AA . . 109.3 ?
    C5A C4A H4AB . . 109.3 ?
    H4AA C4A H4AB . . 108.0 ?
    C5B C4B H4BA . . 109.3 ?
    C5B C4B H4BB . . 109.3 ?
    C3B C4B C5B . . 111.81(18) ?
    C3B C4B H4BA . . 109.3 ?
    C3B C4B H4BB . . 109.3 ?
    H4BA C4B H4BB . . 107.9 ?
loop_
    _geom_torsion_atom_site_label_1
    _geom_torsion_atom_site_label_2
    _geom_torsion_atom_site_label_3
    _geom_torsion_atom_site_label_4
    _geom_torsion_site_symmetry_1
    _geom_torsion_site_symmetry_2
    _geom_torsion_site_symmetry_3
    _geom_torsion_site_symmetry_4
    _geom_torsion
    _geom_torsion_publ_flag
    O1A C1A C2A C3A . . . . -173.86(15) ?
    O1A C1A C6A C5A . . . . 173.01(15) ?
    O1B C1B C6B C5B . . . . 175.44(15) ?
    O1B C1B C2B C3B . . . . -173.98(14) ?
    C7B C1B C6B C5B . . . . -67.0(2) ?
    C7B C1B C2B C3B . . . . 66.31(19) ?
    C7A C1A C2A C3A . . . . 67.9(2) ?
    C7A C1A C6A C5A . . . . -67.3(2) ?
    C1A C2A C3A C4A . . . . 54.2(2) ?
    C1A C6A C5A C4A . . . . -56.5(2) ?
    C1B C6B C5B C4B . . . . -54.8(2) ?
    C1B C2B C3B C4B . . . . 55.6(2) ?
    C6B C1B C2B C3B . . . . -56.09(19) ?
    C6B C5B C4B C3B . . . . 54.0(2) ?
    C2A C1A C6A C5A . . . . 55.3(2) ?
    C2A C3A C4A C5A . . . . -55.5(3) ?
    C6A C1A C2A C3A . . . . -54.0(2) ?
    C6A C5A C4A C3A . . . . 56.3(3) ?
    C2B C1B C6B C5B . . . . 55.26(19) ?
    C2B C3B C4B C5B . . . . -54.2(3) ?
loop_
    _geom_hbond_atom_site_label_d
    _geom_hbond_atom_site_label_h
    _geom_hbond_atom_site_label_a
    _geom_hbond_site_symmetry_d
    _geom_hbond_site_symmetry_h
    _geom_hbond_site_symmetry_a
    _geom_hbond_distance_dh
    _geom_hbond_distance_ha
    _geom_hbond_distance_da
    _geom_hbond_angle_dha
    _geom_hbond_publ_flag
    O1B H1B O1A . . 2_656 0.82 1.96 2.7709(15) 168 yes
    O1A H1A O1B ? ? ? 0.82 1.94 2.7481(15) 168 yes
_shelx_space_group_comment
;
The symmetry employed for this shelxl refinement is uniquely defined
by the following loop, which should always be used as a source of
symmetry information in preference to the above space-group names.
They are only intended as comments.
;
_shelx_estimated_absorpt_T_min     ?
_shelx_estimated_absorpt_T_max     ?
_shelx_hkl_file
;
   0   0  -2  690.57   14.61
   0   0  -2  717.58   15.18
   0   0   2  685.36   14.65
   0   0  -2  681.13   14.92
   0   0   2  694.65   15.19
   0   0   3    0.09    0.17
   0   0  -3   -0.18    0.32
   0   0  -3   -0.14    0.23
   0   0  -4 6943.27  143.84
   0   0   4 6897.46  143.20
   0   0  -4 7133.29  144.40
   0   0  -5   -0.15    0.54
   0   0  -5    0.12    0.41
   0   0  -5   -0.15    0.60
   0   0  -6  955.69   22.66
   0   0  -6  941.92   21.99
   0   0  -6  983.35   22.82
   0   0   6  947.98   22.76
   0   0  -7    0.45    0.61
   0   0  -7    0.22    0.62
   0   0  -7   -0.17    0.47
   0   0   7    0.46    0.67
   0   0  -8 1066.93   26.09
   0   0  -8 1056.12   25.88
   0   0  -8 1045.70   25.82
   0   0   8 1062.34   26.19
   0   0  -9   -0.31    0.75
   0   0  -9   -0.30    0.72
   0   0  -9    0.29    0.79
   0   0   9    0.31    0.70
   0   0 -10   56.78    4.19
   0   0 -10   61.76    4.20
   0   0 -10   69.94    4.45
   0   0  10   60.88    4.34
   0   0 -11   -0.41    0.78
   0   0 -11   -0.39    0.87
   0   0 -11    0.38    0.86
   0   0  11   -0.41    0.85
   0   0 -12   42.50    4.05
   0   0 -12   47.69    4.12
   0   0 -12   42.04    3.92
   0   0  12   41.29    3.99
   0   0 -13   -0.52    0.99
   0   0 -13   -0.48    1.01
   0   0  13   -0.52    1.09
   0   0 -14   22.35    3.16
   0   0 -14   17.94    2.98
   0   0 -14   22.26    3.37
   0   0  14   15.72    2.87
   0   0 -15   -0.58    1.11
   0   0 -15   -0.64    1.21
   0   0 -15   -0.64    1.09
   0   0  15   -0.64    1.09
   0   0 -16   20.14    3.25
   0   0 -16   28.42    4.07
   0   0 -16   24.25    3.81
   0   0 -17   -0.67    1.13
   0   0 -17   -0.73    1.08
   0   0 -17   -0.74    0.89
   0   0 -18   34.97    4.80
   0   0 -18   32.99    4.35
   0   0 -19    0.76    1.12
   0   0 -19    0.69    1.01
   0   0 -20   30.20    4.30
   0   0 -21   -0.68    1.16
   0   0  22   32.25    4.19
   0   0  23    0.54    0.92
   0   0 -23    1.03    0.98
   0   0 -24    0.41    0.60
   0   0  24    0.43    0.90
   0   0  25   -0.63    0.65
   0   0 -25   -0.29    0.60
   0  -1   0   88.64    3.01
   0  -1   0   87.21    2.94
   0  -1   0   86.40    2.64
   0  -1  -1  985.33   21.29
   0  -1   1  955.27   21.12
   0   1  -1  941.29   20.27
   0  -1   1  984.09   21.04
   0   1  -2  385.58    9.40
   0  -1   2  370.23    9.23
   0  -1  -2  383.99    9.39
   0   1  -2  362.08    8.47
   0  -1   2  374.11    9.27
   0   1   2  372.79    9.48
   0   1   3  894.20   20.10
   0  -1   3  868.50   19.88
   0  -1  -3  872.40   19.88
   0   1  -3  874.43   19.89
   0   1   3  862.64   19.76
   0   1  -3  893.61   19.74
   0   1  -3  862.44   19.14
   0  -1  -3  851.99   18.48
   0   1  -4  488.47   11.90
   0   1   4  466.85   11.82
   0  -1  -4  456.21   12.15
   0   1  -4  474.95   12.08
   0  -1  -4  475.42   12.09
   0   1   4  488.51   12.29
   0  -1   4  460.30   11.19
   0   1  -4  465.60   11.49
   0   1   5  143.16    5.02
   0  -1  -5  151.53    5.50
   0   1  -5  141.86    5.06
   0  -1  -5  146.63    5.16
   0   1  -5  141.29    5.25
   0  -1   5  139.51    5.33
   0   1  -5  141.15    4.90
   0  -1  -5  140.69    5.10
   0   1   6   11.38    1.34
   0  -1  -6    7.08    1.23
   0  -1  -6    7.47    1.13
   0   1  -6    6.02    1.05
   0   1  -6    7.38    1.27
   0  -1   6    6.80    1.23
   0  -1  -6    7.00    1.21
   0   1  -6    6.69    1.08
   0  -1  -7  228.26    8.20
   0   1  -7  232.34    8.05
   0  -1  -7  238.71    7.81
   0   1  -7  231.67    7.84
   0  -1  -7  230.12    8.04
   0   1  -7  239.26    7.87
   0  -1   7  216.54    8.09
   0  -1  -8   77.75    4.44
   0   1  -8   68.00    4.14
   0   1  -8   65.49    3.92
   0  -1  -8   69.65    3.90
   0  -1   8   77.26    4.45
   0   1  -8   74.95    4.10
   0  -1  -8   78.98    4.40
   0   1  -9 1101.79   27.75
   0   1  -9 1131.55   28.21
   0  -1  -9 1097.62   28.45
   0  -1   9 1139.02   28.56
   0  -1  -9 1166.28   28.47
   0   1  -9 1102.41   27.84
   0   1 -10  217.82    8.67
   0  -1 -10  216.73    9.13
   0   1 -10  220.17    8.91
   0  -1 -10  224.46    9.21
   0   1 -10  209.79    8.65
   0  -1 -11    6.55    1.68
   0   1 -11    7.63    1.71
   0  -1  11    7.45    1.91
   0   1 -11    7.12    1.58
   0  -1 -11    7.66    1.78
   0  -1 -12   -0.46    0.87
   0   1 -12    0.45    1.01
   0   1 -12   -0.45    0.85
   0  -1 -12   -0.48    0.82
   0  -1  12   -0.98    1.11
   0   1 -13  218.08   10.15
   0  -1 -13  229.20   10.60
   0  -1 -13  210.75   10.08
   0   1 -13  220.94   10.78
   0  -1 -13  227.59   10.70
   0   1 -13  216.23   10.15
   0  -1  13  218.91   10.62
   0  -1  14   17.03    2.98
   0  -1 -14    9.70    2.29
   0   1 -14   20.29    3.14
   0  -1 -14   15.65    2.80
   0   1 -14    7.83    2.03
   0  -1 -14   10.18    2.46
   0   1 -14   14.34    2.87
   0   1  15    6.73    2.22
   0  -1  15    7.34    2.13
   0   1  15    9.27    2.52
   0  -1 -15    1.87    1.19
   0   1 -15    9.22    2.34
   0  -1 -15    5.92    1.94
   0   1 -15    5.45    1.93
   0   1  16    1.44    1.84
   0  -1 -16    4.69    1.89
   0  -1 -16    3.37    1.62
   0  -1  16    2.89    1.74
   0   1  16    2.14    1.61
   0  -1 -16    4.27    1.92
   0   1 -16    1.33    1.50
   0   1 -16    0.73    1.25
   0  -1 -17    4.24    1.99
   0  -1 -17    3.52    1.70
   0   1  17   -0.76    1.44
   0  -1  17    1.53    1.46
   0  -1 -17    1.51    1.58
   0   1 -17    0.77    1.32
   0  -1 -18  163.27   10.27
   0  -1 -18  173.08   10.43
   0   1 -19    1.60    1.66
   0  -1 -19    2.17    1.38
   0   1 -20  112.35    8.46
   0   1  20   97.83    7.82
   0  -1 -20   93.68    7.52
   0   1  21    5.51    2.11
   0   1 -21    1.43    1.36
   0  -1 -21    1.91    1.33
   0   1  22    7.34    2.09
   0   1 -22   10.71    2.58
   0  -1  23   -0.51    0.97
   0   1  23   -0.52    1.16
   0   1 -23   -0.51    0.86
   0   1 -23   -0.53    1.00
   0  -1  24    0.40    0.76
   0   1  24    0.41    0.92
   0   1 -24   -0.40    0.90
   0   1 -24   -0.41    0.78
   0   1 -25   -0.28    0.64
   0  -1 -25    0.28    0.53
   0  -2   0  698.83   17.00
   0  -2   0  682.22   16.81
   0  -2   0  667.44   15.95
   0  -2  -1    1.84    0.68
   0  -2   1    1.62    0.67
   0  -2   1    1.57    0.71
   0  -2  -1    0.80    0.43
   0  -2   1    1.56    0.57
   0  -2  -2 1700.14   36.68
   0  -2   2 1577.91   36.37
   0  -2  -2 1631.65   36.45
   0  -2   2 1606.97   36.26
   0  -2   2 1598.85   35.98
   0  -2  -3  777.96   19.40
   0  -2   3  796.96   19.23
   0  -2   3  778.67   19.14
   0  -2  -4  680.70   17.84
   0  -2   4  699.34   17.67
   0   2   4  714.98   18.31
   0   2   5  374.31   11.44
   0  -2  -5  385.50   11.57
   0  -2   5  379.48   11.11
   0   2   5  378.72   11.66
   0  -2  -6  457.36   13.78
   0   2   6  453.61   13.39
   0   2  -6  462.78   13.57
   0  -2   6  473.92   13.27
   0  -2  -6  463.86   13.63
   0  -2  -6  441.95   12.61
   0   2   6  470.95   13.95
   0   2  -7    0.30    0.86
   0  -2  -7    0.30    0.91
   0  -2  -7   -0.66    0.94
   0  -2   7    0.54    0.69
   0  -2  -7   -0.25    0.64
   0  -2   7    0.32    0.81
   0   2  -8    0.34    0.95
   0  -2  -8    0.74    0.89
   0  -2  -8    0.65    0.87
   0  -2   8    1.81    0.89
   0  -2  -8    0.89    0.76
   0   2   8    1.48    1.04
   0  -2   8    0.72    0.86
   0  -2  -9  181.29    7.75
   0   2  -9  177.47    7.99
   0  -2  -9  183.39    7.95
   0  -2  -9  176.53    8.32
   0   2   9  169.19    8.16
   0  -2   9  190.03    8.50
   0  -2 -10  149.54    7.26
   0  -2 -10  124.42    7.22
   0   2 -10  144.09    7.34
   0   2  10  144.93    7.66
   0  -2  10  135.95    7.44
   0  -2 -11    1.33    1.00
   0   2 -11    3.21    1.30
   0  -2 -11    2.04    1.23
   0  -2  11    4.00    1.65
   0   2  11    1.52    1.14
   0  -2 -12    0.56    1.17
   0   2 -12    1.52    1.22
   0   2  12    0.56    1.06
   0  -2 -12    0.50    0.85
   0   2 -12    0.55    0.93
   0   2 -13   69.07    6.25
   0  -2 -13   68.51    5.87
   0   2 -13   84.54    6.24
   0   2  13   73.44    6.19
   0  -2  13   84.20    6.53
   0  -2 -13   82.38    6.18
   0   2 -13   81.12    6.40
   0   2 -14   42.17    5.01
   0  -2 -14   40.12    4.65
   0   2 -14   43.10    4.62
   0  -2 -14   47.84    4.98
   0  -2  14   45.20    5.11
   0  -2  14   46.78    4.91
   0   2  14   44.13    4.98
   0   2 -14   43.67    4.96
   0   2  15    9.34    2.60
   0  -2  15    9.32    2.45
   0  -2 -15    9.44    2.44
   0   2 -15    9.74    2.56
   0  -2 -15    5.33    1.89
   0   2 -15    7.14    2.11
   0   2  16   53.74    5.67
   0   2 -16   43.16    5.38
   0  -2 -16   47.09    5.41
   0  -2 -16   40.29    5.00
   0   2  16   47.17    5.46
   0  -2  16   44.87    5.34
   0   2 -16   41.69    5.24
   0   2  16   45.90    5.63
   0   2 -17   69.14    6.80
   0  -2 -17   73.93    6.71
   0   2  17   75.03    6.83
   0  -2 -17   65.33    6.55
   0   2 -17   88.27    7.62
   0   2  17   73.41    7.17
   0   2 -18    0.80    0.96
   0  -2 -18    2.24    1.68
   0   2  18   -0.75    1.11
   0   2 -18    2.39    1.92
   0   2  18    0.82    1.39
   0  -2 -18    1.54    1.74
   0   2  19   -0.73    1.40
   0   2 -19    0.78    1.49
   0   2  19   -0.79    1.51
   0  -2 -19    0.75    1.42
   0   2  20    4.84    1.77
   0   2 -20    1.48    1.26
   0   2  20    0.74    1.54
   0  -2 -20    0.70    1.19
   0   2  21    2.50    1.51
   0   2 -21    5.38    2.14
   0   2  21    3.93    1.77
   0  -2 -21    4.99    1.68
   0   2 -22   11.99    2.32
   0   2  22    9.70    2.16
   0   2 -22   12.26    2.54
   0   2  22   13.78    2.70
   0  -2 -22    9.53    2.12
   0  -2 -23    0.42    0.63
   0   2  23    0.88    0.91
   0   2 -23    0.42    0.81
   0   2 -23   -0.96    1.08
   0  -2 -24   -0.32    0.60
   0   2 -24    0.73    0.82
   0   2  24    0.98    0.73
   0   2 -24   -0.32    0.60
   0  -3   0  619.76   17.43
   0  -3   0  655.86   17.71
   0  -3  -1    5.47    1.33
   0  -3   1    8.42    1.55
   0  -3  -1    6.50    1.41
   0  -3   1    8.60    1.51
   0  -3   2  393.03   12.28
   0  -3  -2  401.83   12.59
   0  -3  -2  417.64   12.79
   0  -3   2  397.71   12.52
   0  -3   3  223.68    8.40
   0  -3  -3  229.23    8.71
   0  -3   3  227.59    8.61
   0  -3   4    0.30    0.73
   0  -3  -4    1.67    0.94
   0  -3   4    0.31    0.89
   0  -3  -5    2.15    1.01
   0  -3   5    3.50    1.24
   0  -3   5    2.32    1.13
   0  -3   6  457.91   14.30
   0  -3  -6  460.47   14.90
   0   3   6  441.94   14.78
   0  -3  -7  348.27   12.70
   0  -3   7  345.41   12.58
   0  -3  -7  343.62   12.92
   0  -3  -7  333.43   12.40
   0  -3   8   88.52    5.86
   0  -3  -8   86.21    5.96
   0  -3  -8  104.02    6.23
   0  -3   9  732.70   22.29
   0   3   9  719.10   22.54
   0  -3  -9  742.14   22.70
   0  -3  -9  717.85   21.86
   0   3  10   23.51    3.43
   0  -3  10   17.30    2.83
   0  -3 -10   22.93    3.12
   0  -3 -10   17.22    2.92
   0   3  11    1.21    1.26
   0  -3  11    0.59    1.00
   0   3 -11   -0.65    0.96
   0  -3 -11   -0.55    0.94
   0   3  11   -0.63    1.42
   0  -3 -11   -0.62    0.75
   0  -3 -12   -0.67    0.99
   0  -3 -12   -0.60    0.72
   0   3 -12   -0.70    1.47
   0   3  12    0.65    1.24
   0  -3  12    0.64    1.22
   0  -3 -13  440.64   18.03
   0   3  13  422.90   17.65
   0  -3 -14  122.42    8.95
   0   3  14  120.74    8.74
   0  -3  14  121.71    8.79
   0  -3  14  133.87    8.96
   0   3 -14  123.61    9.00
   0   3  15   48.01    5.54
   0  -3  15   51.61    5.68
   0  -3  15   37.69    4.93
   0   3 -15   33.79    5.03
   0   3 -16  132.87    9.73
   0   3 -16  124.85    8.97
   0   3  16  142.07   10.01
   0  -3 -16  144.48    9.80
   0   3 -17   71.14    7.02
   0   3 -17   52.77    5.91
   0   3  17   51.86    6.17
   0  -3 -17   74.32    6.94
   0   3 -18   36.38    5.00
   0   3 -18   41.37    5.07
   0   3  18   53.60    6.05
   0  -3 -18   50.74    5.70
   0   3 -19    1.51    1.57
   0   3 -19    0.70    1.33
   0   3  19    0.76    1.59
   0  -3 -19    0.72    1.23
   0   3 -20    1.27    1.33
   0   3  20    4.12    1.94
   0  -3 -20    2.61    1.36
   0   3  21    0.59    1.01
   0  -3 -21    0.57    0.96
   0   3  22    2.40    1.23
   0  -3 -22    4.64    1.48
   0   3  23    0.36    0.75
   0   3 -23    1.41    0.90
   0  -4   0   16.27    2.40
   0  -4   0   13.56    2.27
   0  -4  -1   28.96    3.18
   0  -4  -1   20.65    2.76
   0  -4   1   24.30    2.92
   0  -4  -2  190.31    8.89
   0  -4   2  190.68    8.76
   0  -4   2  189.46    8.74
   0  -4   3    8.36    1.92
   0  -4  -3    8.63    1.86
   0  -4  -4   75.89    5.50
   0  -4   4   64.34    4.85
   0   4   4   69.64    5.52
   0   4  -4   68.02    5.51
   0  -4  -5    6.02    1.76
   0   4   5    5.77    1.79
   0   4  -5    3.08    1.45
   0   4   6    0.54    0.79
   0   4  -6    1.73    1.48
   0  -4  -6    0.53    1.01
   0   4  -7   35.45    4.21
   0  -4  -7   38.98    4.36
   0  -4  -7   36.44    4.18
   0  -4   7   35.47    3.97
   0   4  -7   31.68    4.08
   0   4   7   37.08    4.48
   0  -4  -7   38.64    4.27
   0   4  -8    0.63    1.08
   0  -4  -8    0.63    0.93
   0  -4  -8   -0.60    1.35
   0  -4   8    0.57    1.18
   0   4   8    0.63    1.31
   0   4  -8   -1.28    1.72
   0   4   8   -0.67    1.14
   0   4  -9   39.78    4.69
   0  -4  -9   37.66    4.48
   0  -4  -9   37.42    4.58
   0  -4   9   39.30    4.47
   0   4  -9   35.60    4.50
   0   4   9   43.91    5.18
   0   4 -10   -0.72    1.22
   0  -4 -10    0.66    0.79
   0  -4 -10   -0.71    1.05
   0  -4  10   -0.64    0.78
   0   4 -10   -0.70    1.46
   0   4  10    0.74    1.27
   0   4 -11    8.35    2.51
   0  -4 -11    5.99    2.12
   0  -4  11   10.25    2.47
   0   4 -11    6.53    2.23
   0   4  11    7.75    2.64
   0   4 -12    6.37    2.25
   0  -4 -12    7.06    2.32
   0   4 -12   11.89    3.04
   0  -4  12    6.48    2.22
   0   4  12    7.20    2.46
   0  -4  13    1.51    1.28
   0   4 -13   -0.83    1.57
   0   4  13    2.45    1.70
   0   4 -13    0.75    1.28
   0   4  14   -0.82    1.39
   0   4 -14    3.37    1.90
   0   4  15   88.93    7.93
   0   4 -15  101.52    8.48
   0  -4 -15  104.10    8.15
   0   4  16   12.06    3.22
   0   4 -16    9.12    2.74
   0  -4 -16   14.36    3.16
   0   4  17   -0.77    1.31
   0   4 -17   -0.79    1.17
   0  -4 -17   -0.73    1.38
   0   4  18   48.61    5.44
   0   4 -18   45.35    5.31
   0  -4 -18   61.41    5.87
   0   4  19    3.84    1.81
   0   4 -19    3.91    1.84
   0  -4 -19    3.63    1.63
   0  -4 -20    2.08    1.17
   0   4 -20    1.01    1.22
   0   4  20    3.29    1.62
   0  -4 -21    1.70    1.03
   0   4  21    2.67    1.26
   0   4 -21    2.01    1.03
   0   4  22    0.33    0.69
   0  -5   0   43.08    4.66
   0  -5   0   39.00    4.40
   0  -5   0   39.07    4.37
   0   5   0   39.22    4.91
   0   5   1   13.31    3.11
   0   5  -1   12.60    3.05
   0  -5  -1   12.25    2.50
   0  -5   1   12.78    2.68
   0   5  -1   13.26    2.89
   0  -5   1   12.13    2.54
   0  -5  -1   13.36    2.65
   0   5   1   14.42    2.97
   0  -5   1   17.03    2.95
   0  -5  -1   17.00    2.97
   0   5  -2   34.26    4.60
   0   5   2   23.81    3.86
   0   5  -2   25.55    3.96
   0  -5   2   28.40    3.73
   0  -5  -2   22.80    3.42
   0  -5   2   30.90    4.00
   0  -5  -2   27.36    3.74
   0   5   2   22.33    3.77
   0  -5  -2   31.89    4.04
   0   5   3   49.68    5.48
   0   5  -3   47.46    5.50
   0   5  -3   37.52    4.74
   0  -5  -3   39.80    4.53
   0  -5   3   43.95    4.72
   0  -5   3   65.39    5.66
   0  -5  -3   37.69    4.46
   0   5   3   64.18    6.10
   0  -5  -3   56.98    5.38
   0   5   4  203.52   11.11
   0   5  -4  212.18   11.38
   0   5   4  157.67   10.19
   0   5   4  181.05   10.66
   0  -5  -4  200.59   10.35
   0   5  -4  200.01   11.19
   0  -5   4  198.26   10.23
   0  -5  -4  198.35   10.35
   0  -5   4  203.12   10.46
   0   5   4  194.62   11.17
   0   5  -4  213.69   11.21
   0  -5  -4  197.74   10.57
   0   5  -5   57.60    5.89
   0   5   5   66.44    6.26
   0   5   5   66.21    6.43
   0  -5  -5   78.24    6.56
   0   5   5   70.11    6.64
   0   5  -5   65.79    6.32
   0   5  -5   75.76    6.66
   0  -5  -6   44.32    5.10
   0  -5  -6   33.50    4.55
   0  -5  -6   33.58    4.42
   0   5   6   35.36    4.84
   0   5  -6   44.47    5.24
   0   5   6   25.71    4.23
   0   5  -6   29.09    4.28
   0  -5  -7   14.61    3.06
   0  -5  -7   14.87    3.12
   0   5   7   16.46    3.55
   0   5  -7   18.16    3.48
   0   5   7   16.98    3.67
   0   5  -7   17.88    3.46
   0   5   8  134.71    9.61
   0   5  -8  146.83    9.81
   0  -5  -8  132.76    9.46
   0  -5  -8  136.58    9.37
   0   5   8  138.18    9.87
   0  -5  -9   14.38    3.20
   0  -5  -9   14.59    3.15
   0   5   9   10.25    2.86
   0   5  -9   16.82    3.62
   0   5  -9    9.83    2.59
   0   5   9   12.57    3.20
   0   5 -10    7.33    2.50
   0   5  10    6.28    2.41
   0   5 -10    6.25    2.40
   0   5  10   10.27    3.01
   0   5 -11    0.82    1.56
   0   5 -11    0.80    1.53
   0   5 -12    1.62    1.54
   0   5 -12    4.05    1.82
   0   5 -13   -0.79    1.50
   0   5 -13    0.81    1.19
   0   5  13    0.84    2.03
   0   5 -14   29.82    4.44
   0   5 -14   29.14    4.38
   0   5  14   29.03    4.74
   0   5 -15    8.24    2.48
   0   5 -15    6.77    2.22
   0   5  15    5.26    2.22
   0   5  15    6.92    2.21
   0   5 -16   -0.70    1.58
   0   5  16    0.65    1.65
   0   5  16   -0.68    1.00
   0   5 -17   19.03    3.21
   0   5  17   14.58    3.08
   0   5 -18    0.55    0.82
   0   5  18    0.51    1.06
   0   5 -19    0.87    0.98
   0   5  19    1.69    1.34
   0   5 -20    0.67    0.70
   0   5  20    0.98    0.73
   0  -6   0    0.70    1.47
   0   6   0    0.79    1.77
   0   6   0    1.67    1.88
   0   6   1  354.57   16.64
   0   6  -1  355.37   16.65
   0   6   1  342.96   15.97
   0   6  -1  342.85   16.07
   0  -6   1  357.21   15.66
   0   6   1  343.03   15.99
   0  -6  -1  332.44   15.11
   0   6   2    6.38    2.54
   0   6   2    6.61    2.44
   0   6  -2   11.62    3.16
   0   6   2    7.57    2.66
   0  -6  -2   11.23    2.74
   0   6  -2   14.45    3.49
   0   6   3   31.01    4.74
   0   6  -3   23.02    4.23
   0   6   3   30.19    4.69
   0   6  -3   25.85    4.33
   0   6   4    9.97    3.01
   0   6  -4   18.62    3.78
   0   6   4    9.62    2.82
   0   6  -4    8.90    2.76
   0   6  -5  102.96    8.45
   0   6  -5  128.99    9.23
   0   6   5  127.88    9.55
   0   6  -5  109.70    8.78
   0   6   5  110.21    8.75
   0   6  -6    4.77    2.14
   0   6   6    5.92    2.39
   0   6  -6    7.99    2.80
   0   6   6    3.26    2.19
   0   6   7  117.12    9.32
   0   6  -7   96.13    8.18
   0   6  -7  109.85    8.56
   0   6   7   99.50    8.39
   0   6   8   16.62    3.55
   0   6  -8   13.80    3.25
   0   6  -8    9.15    2.61
   0   6   8   17.56    3.78
   0   6   9   -1.62    1.82
   0   6  -9    0.81    1.37
   0   6   9    0.83    1.74
   0   6  10   -0.78    1.32
   0   6 -10    4.75    2.02
   0   6  10    2.46    1.85
   0   6  11    8.74    2.56
   0   6  11    6.37    2.35
   0   6 -12    1.44    1.51
   0   6  12    6.82    2.50
   0   6 -13    6.90    2.00
   0   6 -13    8.00    2.35
   0  -6 -13    8.73    2.32
   0   6  13   11.27    2.75
   0   6 -14    3.00    1.69
   0   6 -14    1.74    1.11
   0   6 -15    0.52    0.99
   0   6 -15    1.04    0.99
   0   6  15    0.56    1.07
   0   6 -16    0.45    1.02
   0   6 -16    2.14    1.03
   0   6 -16    0.42    0.81
   0   6  16   -0.47    0.89
   0   6 -17   12.00    2.03
   0   6 -17    7.77    1.60
   0   6  17    8.11    1.73
   0   7   0    7.15    2.35
   0  -7   0    6.56    2.24
   0   7   0    5.16    2.18
   0   7   1    1.58    1.65
   0   7  -1   -0.79    1.78
   0  -7   1   -0.73    1.23
   0   7   1   -0.72    1.23
   0  -7  -1    1.45    1.38
   0   7  -1    3.74    1.80
   0   7   2   31.16    4.45
   0   7  -2   31.28    4.75
   0   7   2   32.59    4.67
   0   7   2   25.73    3.98
   0   7  -2   37.54    4.87
   0  -7   2   31.43    4.35
   0  -7  -2   34.45    4.58
   0   7  -3    9.93    2.84
   0   7   3   10.57    2.81
   0   7   3    8.11    2.59
   0   7  -3   11.22    2.85
   0  -7   3    7.66    2.14
   0  -7  -3    5.61    2.24
   0   7  -4    2.21    1.54
   0   7   4    5.94    2.36
   0   7   4    2.18    1.85
   0  -7  -4    2.03    1.41
   0   7  -4    3.68    1.66
   0  -7   4    4.70    1.81
   0   7   5    0.74    1.54
   0   7  -5    6.33    2.16
   0  -7  -5    2.57    1.55
   0   7  -5    3.60    1.94
   0  -7   5    2.55    1.54
   0   7   6    2.17    1.51
   0   7  -6    3.46    1.77
   0   7  -7    5.17    1.91
   0   7   7    3.50    1.89
   0   7  -7    0.66    1.77
   0   7   7    5.22    2.08
   0   7  -8   14.51    2.80
   0   7   8    6.01    2.14
   0   7  -8   17.19    3.06
   0   7   8   15.32    3.03
   0   7  -9    3.03    1.63
   0   7   9    1.25    1.19
   0   7  -9    2.24    1.51
   0   7   9    1.23    1.48
   0   7 -10    0.57    1.09
   0   7  10    1.71    1.45
   0   7  10    0.58    0.99
   0   7  11   -0.50    1.21
   0   7 -11    1.05    1.18
   0  -7 -11   -0.52    0.98
   0   7  11    1.07    1.29
   0   7 -12    1.41    1.13
   0  -7 -12    0.45    0.76
   0   7  12   -0.48    1.01
   0   7 -13    0.81    0.85
   0  -7 -13    0.37    0.77
   0   7  13    0.42    0.94
   0   7 -14    0.33    0.69
   0   7  14    0.69    0.78
   0  -8   0   -0.47    0.81
   0   8   0   -0.46    1.11
   0   8  -1   11.83    2.36
   0  -8  -1    8.47    1.97
   0   8   1    8.83    1.97
   0  -8  -2    2.29    1.10
   0   8  -2    4.28    1.57
   0  -8   2    1.83    1.29
   0   8  -3    0.47    0.98
   0  -8  -3    1.31    1.05
   0  -8   3    1.74    0.98
   0   8  -4   11.82    2.21
   0  -8  -4   15.37    2.33
   0  -8   4   13.37    2.23
   0   8   4   16.45    2.52
   0   8  -5   19.86    2.73
   0   8   5   22.49    2.90
   0   8  -6    0.40    0.68
   0  -8  -6    0.39    0.81
   0   8   6    0.41    0.98
   0   8  -7    5.03    1.37
   0  -8  -7    3.28    1.12
   0   8   7    2.65    1.21
   0   8  -8    0.62    0.64
   0  -8  -8    1.00    0.75
   0   8   8    0.34    0.71
   1   0 -25   -0.28    0.48
  -1   0  25    0.30    0.52
   1   0 -24   17.29    2.41
  -1   0  24   12.24    2.11
   1   0 -23   -0.51    0.87
  -1   0  23   -1.06    0.90
   1   0 -22   64.75    5.66
   1   0 -21   -0.68    1.15
   1   0 -21    0.68    1.16
   1   0 -20  157.82    9.97
   1   0 -19    0.76    1.12
   1   0 -18    7.63    2.44
   1   0 -17    0.74    1.09
   1   0 -17   -0.75    0.90
  -1   0  16   10.82    2.65
   1   0 -16   11.21    2.74
   1   0 -16   11.89    2.74
   1   0 -15   -0.63    0.76
  -1   0  15   -0.62    1.06
   1   0 -15   -0.65    0.78
   1   0 -15    0.65    1.11
   1   0 -14   24.92    3.49
  -1   0  14   24.36    3.45
   1   0 -14   26.47    3.54
   1   0 -14   22.55    3.39
   1   0 -13    0.53    0.90
  -1   0  13    0.51    0.75
   1   0 -13   -0.52    0.89
   1   0 -12  142.25    7.69
  -1   0  12  129.61    7.30
   1   0 -12  141.63    7.71
   1   0 -11   -0.42    0.79
  -1   0  11   -0.40    0.90
   1   0 -11   -0.84    0.87
   1   0 -10   88.19    5.29
  -1   0  10   81.15    5.04
   1   0 -10   76.28    4.94
   1   0  -9    0.64    0.72
  -1   0   9   -0.30    0.78
   1   0  -9   -0.28    0.75
   1   0  -9   -0.32    0.78
   1   0  -9    0.79    0.68
  -1   0   8  228.15    8.42
   1   0  -8  235.83    8.56
   1   0  -8  251.07    8.44
   1   0  -8  253.37    8.88
   1   0  -8  238.39    8.07
   1   0  -7   -0.24    0.57
   1   0  -7   -0.73    0.66
   1   0  -7   -0.22    0.58
   1   0  -7   -0.19    0.59
   1   0  -6    0.40    0.61
  -1   0   6   -0.19    0.52
   1   0  -6    0.78    0.55
   1   0  -6    0.19    0.60
   1   0  -6    0.41    0.64
   1   0  -5    0.17    0.53
  -1   0   5    0.15    0.46
  -1   0   5    0.92    0.50
   1   0  -5    0.69    0.61
   1   0  -5    1.13    0.66
   1   0  -5   -0.12    0.46
  -1   0   4  203.29    5.97
  -1   0   4  204.84    5.65
   1   0  -4  211.40    5.19
   1   0  -4  204.00    6.24
   1   0  -4  196.76    5.59
   1   0  -4  205.25    6.18
   1   0  -4  198.64    5.93
   1   0  -4  200.27    6.17
  -1   0   3    0.09    0.28
   1   0  -3   -0.11    0.33
   1   0  -3   -0.13    0.27
   1   0  -3   -0.11    0.35
   1   0  -3   -0.13    0.28
   1   0  -3    0.39    0.36
   1   0  -3   -0.06    0.22
   1   0  -2   65.92    2.24
   1   0  -2   68.84    2.49
   1   0  -2   65.64    1.88
   1   0  -2   64.51    2.44
   1   0  -2   66.01    2.51
   1   0  -2   67.45    2.23
   1   0  -1    0.14    0.11
   1   0  -1   -0.07    0.22
   1   0  -1    0.18    0.16
   1   0  -1   -0.20    0.26
   1   0  -1   -0.06    0.20
   1   0  -1   -0.03    0.13
   1   0  -1    0.07    0.22
   1   0  -1    0.12    0.19
   1   0   0  460.23   10.17
   1   0   0  469.37   10.43
   1   0   0  455.94   10.49
   1   0   0  457.43    9.92
   1   0   0  471.92   10.46
   1   0   0  448.31   10.21
   1   0   0  449.30   10.35
   1   0   0  451.35   10.13
   1   0   0  465.42   10.45
   1   0   1    0.08    0.23
   1   0   1    0.13    0.20
   1   0   1    0.07    0.23
   1   0   1   -0.06    0.21
   1   0   1    0.68    0.28
   1   0   1    0.16    0.19
   1   0   2   49.39    2.02
   1   0   2   48.42    1.96
   1   0   2   50.36    2.11
  -1   0  -2   47.00    1.58
   1   0   2   53.51    1.92
   1   0   2   47.76    1.81
   1   0   3    0.20    0.46
   1   0   3    0.21    0.44
   1   0   3   -0.11    0.42
  -1   0  -3   -0.07    0.28
   1   0   3   -0.07    0.26
  -1   0  -3    0.31    0.19
   1   0   3   -0.06    0.27
   1   0   4   36.38    1.52
  -1   0  -4   37.57    1.86
   1   0   4   37.00    2.04
  -1   0  -4   35.23    1.40
   1   0   4   36.19    2.02
   1   0   4   37.34    2.14
   1   0   5   -0.14    0.59
  -1   0  -5    0.13    0.54
   1   0   5    0.59    0.56
   1   0   5   -0.17    0.64
   1   0   6 8355.24  172.91
  -1   0  -6 8219.03  173.98
  -1   0  -6 8170.01  173.10
   1   0   6 8576.54  173.40
   1   0   6 8339.35  173.90
  -1   0  -7   -0.25    0.70
   1   0   7    0.20    0.51
   1   0   7   -0.24    0.68
  -1   0  -8 1298.74   31.10
   1   0   8 1261.50   30.18
   1   0   8 1288.75   31.16
  -1   0  -9   -0.66    0.79
   1   0   9    0.33    0.79
   1   0   9   -0.53    0.67
  -1   0 -10  157.35    7.32
  -1   0 -10  147.92    7.18
   1   0  10  151.16    7.32
  -1   0 -11   -0.83    0.94
  -1   0 -11    0.42    0.72
   1   0  11   -0.43    0.81
  -1   0 -12  123.24    7.20
  -1   0 -12  137.28    7.52
   1   0  12  117.59    7.14
  -1   0 -13    0.53    0.90
  -1   0 -13    0.53    0.90
   1   0  13   -0.54    1.13
  -1   0 -14  133.56    8.50
  -1   0 -14  147.79    8.55
  -1   0 -14  128.40    8.16
  -1   0 -14  117.25    7.74
  -1   0 -15    0.64    1.34
  -1   0 -15   -0.65    1.66
  -1   0 -15    1.26    1.32
  -1   0 -16   17.65    3.21
  -1   0 -16   16.05    3.16
  -1   0 -16   17.48    3.38
  -1   0 -16   14.26    2.85
  -1   0 -17   -0.69    0.83
  -1   0 -17    0.74    1.09
  -1   0 -17   -0.74    1.26
  -1   0 -18  185.63   11.08
  -1   0 -18  182.34   10.63
  -1   0 -19   -0.76    1.29
  -1   0 -19   -0.71    1.21
  -1   0 -20    2.20    1.53
  -1   0 -20    1.37    1.43
   1   0  21   -0.69    1.02
  -1   0 -21   -0.68    1.15
  -1   0 -21    0.63    1.08
  -1   0 -22   34.91    4.23
   1   0  22   40.12    4.56
  -1   0 -22   43.24    4.52
  -1   0 -23   -0.46    0.78
   1   0  23   -0.52    0.77
   1   0  24    9.93    2.00
  -1   0 -24    9.00    1.83
   1   0  25   -0.59    0.56
   1   1 -24    0.80    1.02
   1  -1 -24    0.77    0.81
  -1   1  24    0.39    0.74
   1   1 -24   -0.39    0.66
  -1  -1  24    0.80    0.97
   1   1 -23    4.15    1.53
  -1   1  23    5.94    1.69
   1   1 -23    6.96    1.75
   1   1 -22   -1.25    1.50
   1   1 -22    0.59    0.87
  -1   1  22    0.59    1.33
   1  -1 -22    0.55    1.04
   1   1 -21   17.01    3.43
   1  -1 -21   18.14    3.12
   1   1 -21   16.08    3.04
  -1   1  21   15.38    3.03
   1  -1 -20   15.07    2.99
   1  -1 -20   10.92    2.55
   1  -1 -19    0.72    1.07
   1   1 -19   -0.80    1.67
   1  -1 -19    0.70    1.19
   1  -1 -18   15.40    3.13
   1  -1 -18   11.29    2.83
   1   1 -18   15.24    3.36
   1  -1 -17   13.10    2.83
  -1   1  17   16.31    3.38
  -1  -1  17   17.34    3.29
   1  -1 -17   11.53    2.89
   1  -1 -17   18.26    3.50
   1   1 -17   16.40    3.47
   1   1 -16    0.75    1.55
   1  -1 -16    2.63    1.48
  -1  -1  16    0.71    1.21
  -1   1  16    2.20    1.40
   1  -1 -16    0.71    1.36
   1  -1 -16   -0.69    1.31
   1   1 -16    0.67    1.15
   1  -1 -16    0.72    1.37
   1   1 -16    0.74    1.26
   1   1 -15   35.07    4.53
   1  -1 -15   27.61    3.72
  -1  -1  15   24.41    3.71
   1  -1 -15   14.65    2.98
   1  -1 -15   22.32    3.51
   1  -1 -15   23.96    3.65
   1   1 -15   26.22    3.83
   1  -1 -15   23.28    3.74
   1   1 -15   27.63    4.02
   1  -1 -14   -0.56    0.96
   1   1 -14    0.65    1.10
  -1  -1  14   -0.60    1.03
   1  -1 -14   -0.61    0.90
   1  -1 -14    0.59    1.12
   1  -1 -14   -0.60    0.88
   1  -1 -14   -0.61    1.15
   1  -1 -14    0.62    1.19
   1   1 -14   -0.57    1.08
   1   1 -14    0.63    0.93
   1   1 -13   39.42    4.17
   1  -1 -13   33.96    4.01
  -1  -1  13   37.88    4.12
   1   1 -13   35.48    3.96
   1  -1 -13   37.96    4.27
   1  -1 -13   38.28    4.13
   1   1 -13   38.56    4.39
   1  -1 -12  108.28    6.70
   1   1 -12  103.32    6.38
  -1  -1  12   98.04    6.47
   1  -1 -12  106.94    6.86
   1   1 -12  107.16    6.61
   1   1 -11  151.74    7.68
   1  -1 -11  169.39    8.13
   1   1 -11  161.59    7.94
  -1  -1  10   96.13    5.67
   1   1 -10   85.37    5.19
   1  -1 -10   87.03    5.38
   1  -1 -10   88.80    5.22
   1   1 -10   86.62    5.06
   1   1 -10   90.47    5.44
   1  -1  -9   20.30    2.39
   1   1  -9   21.11    2.50
   1  -1  -9   20.99    2.59
   1   1  -9   18.88    2.19
  -1   1   9   17.71    2.19
  -1  -1   9   17.85    2.39
   1   1  -9   18.07    2.25
   1  -1  -9   18.58    2.34
   1  -1  -8    2.85    1.05
   1   1  -8    4.72    1.21
   1   1  -8    4.30    1.10
   1   1  -8    2.99    0.98
   1  -1  -8    4.26    1.16
  -1  -1   8    4.82    1.23
  -1   1   8    2.32    0.91
   1   1  -8    4.58    1.17
   1  -1  -8    2.01    0.92
   1  -1  -7    1.66    0.81
   1  -1  -7    0.76    0.68
   1   1  -7    1.29    0.91
   1   1  -7    3.67    0.96
   1   1  -7    1.58    0.92
   1  -1  -7    0.98    0.73
   1   1  -7    2.53    0.83
  -1  -1   7    1.05    0.67
  -1   1   7    1.75    0.83
  -1  -1   6   86.87    4.26
  -1  -1   6   85.57    4.07
  -1   1   6   81.39    3.83
   1   1  -6   84.66    4.19
   1  -1  -6   83.95    4.18
   1  -1  -6   91.71    4.45
   1   1  -6   93.78    4.05
   1   1  -6   87.39    3.90
   1   1  -6   78.22    3.84
   1  -1  -6   91.48    4.19
   1   1  -6   84.17    4.03
   1   1  -5    0.36    0.57
   1  -1  -5    0.78    0.55
   1   1  -5    1.36    0.66
   1  -1  -5    0.61    0.65
   1   1  -5    0.16    0.50
   1   1  -5    0.32    0.48
   1  -1  -5    0.17    0.51
   1  -1  -5    0.30    0.47
  -1  -1   5    0.36    0.49
  -1  -1   4  799.37   19.24
   1   1  -4  833.50   18.90
   1  -1  -4  806.77   19.51
   1   1  -4  837.29   19.48
   1   1  -4  780.93   18.64
   1  -1  -4  821.96   19.45
   1  -1  -4  788.42   18.29
   1  -1  -4  805.61   18.97
   1  -1  -4  826.78   19.00
   1   1  -4  818.79   18.85
   1  -1  -4  782.57   18.41
   1   1  -4  853.58   19.42
  -1   1   3  263.65    7.31
  -1  -1   3  247.86    7.15
   1   1  -3  250.01    7.27
   1  -1  -3  251.69    7.30
   1  -1  -3  256.65    7.28
   1   1  -3  242.26    6.91
   1  -1  -3  241.66    6.67
   1  -1  -3  229.83    6.74
   1  -1  -3  254.99    7.12
   1  -1  -3  247.16    6.74
  -1   1   2 6765.07  142.94
   1  -1  -2 6791.00  142.89
   1  -1  -2 6952.80  142.83
   1  -1  -2 6990.61  143.05
   1   1  -2 6916.26  142.93
   1  -1  -2 6956.71  142.64
   1  -1  -2 6864.43  142.59
   1  -1  -2 6845.91  142.77
  -1  -1   2 6970.18  143.07
   1  -1  -1  485.93   10.93
   1  -1  -1  511.96   12.15
   1   1  -1  495.16   12.29
  -1  -1   1  495.88   11.33
   1  -1  -1  508.75   12.01
   1  -1  -1  514.63   11.99
   1  -1  -1  504.99   11.75
  -1  -1   1  519.30   12.18
   1  -1   0 1402.02   29.74
   1   1   0 1407.05   30.76
   1  -1   0 1355.05   30.50
  -1  -1   0 1403.84   29.82
   1   1   0 1409.14   30.44
   1   1   0 1415.08   29.93
  -1  -1   0 1431.79   30.46
   1  -1   0 1374.37   29.85
   1  -1   0 1406.43   30.49
   1   1   1    0.12    0.50
   1  -1   1    0.21    0.38
   1  -1   1   -0.06    0.23
   1   1   1   -0.46    0.49
   1  -1   1   -0.06    0.31
  -1  -1  -1    0.20    0.44
   1  -1   2 5870.23  121.83
   1   1   2 5969.25  122.11
   1   1   2 5878.80  122.45
  -1   1  -2 5873.69  122.03
   1  -1   2 5856.84  121.58
   1   1   2 5893.23  121.92
   1  -1   2 5819.09  121.15
   1   1   3 1563.94   34.05
   1  -1   3 1570.45   33.86
   1   1   3 1541.87   33.88
  -1   1  -3 1580.10   34.22
   1   1   3 1605.28   34.52
   1  -1   3 1575.17   33.62
   1  -1   3 1589.43   34.06
  -1  -1  -3 1583.85   33.88
   1  -1   3 1447.51   33.05
   1  -1   4  436.32   11.42
   1   1   4  454.78   11.59
   1   1   4  441.14   11.69
  -1   1  -4  437.64   10.60
   1   1   4  415.67   10.96
  -1   1  -4  436.73   11.69
   1   1   4  443.22   11.86
   1  -1   4  453.73   10.86
   1  -1   4  440.62   11.37
  -1  -1  -4  450.96   11.36
  -1   1  -5 1201.67   27.68
   1   1   5 1204.47   27.73
   1   1   5 1166.78   27.35
  -1  -1  -5 1187.41   27.41
  -1   1  -5 1175.04   26.35
  -1  -1  -5 1193.60   27.15
   1   1   5 1174.65   27.41
   1  -1   5 1216.56   27.55
   1  -1   5 1173.89   27.05
   1  -1   6   83.70    4.10
   1   1   6   75.84    3.83
  -1   1  -6   84.03    4.19
   1   1   6   83.98    4.13
  -1  -1  -6   79.21    3.54
  -1  -1  -6   77.43    3.93
  -1   1  -7  766.40   19.87
   1   1   7  752.56   19.61
  -1  -1  -7  762.04   19.58
  -1   1  -8  415.00   13.05
  -1  -1  -8  430.74   12.89
   1   1   8  425.12   12.84
  -1  -1  -9   56.94    3.99
  -1   1  -9   63.46    4.30
   1  -1   9   60.34    4.08
   1  -1   9   57.80    4.14
  -1   1  -9   58.16    3.94
  -1  -1 -10    9.16    1.77
  -1   1 -10    8.94    1.76
   1  -1  10    9.39    1.80
   1  -1  10    7.84    1.74
  -1  -1 -10    8.84    1.77
  -1   1 -10    8.49    1.66
  -1   1 -11  193.16    9.01
  -1  -1 -11  210.72    9.11
   1  -1  11  203.00    8.91
   1  -1  11  210.68    9.43
  -1   1 -11  191.97    8.77
  -1  -1 -11  205.35    9.22
  -1   1 -12   17.59    2.78
  -1  -1 -12   14.02    2.47
  -1   1 -12   17.29    2.59
  -1  -1 -12   13.76    2.46
   1  -1  12   16.04    2.48
   1  -1  12   12.99    2.46
   1   1  13   11.09    2.59
   1  -1  13    6.15    1.79
  -1  -1 -13    8.47    2.07
  -1   1 -13    5.94    1.90
  -1  -1 -13    7.74    2.16
  -1   1 -13    7.65    1.95
  -1  -1 -13    6.59    1.88
  -1   1 -13    6.29    2.01
   1   1  14   -1.28    1.54
   1  -1  14   -0.62    0.91
   1   1  14   -0.59    0.87
  -1  -1 -14    1.17    1.22
  -1   1 -14   -0.63    1.07
  -1   1 -14    2.37    1.43
  -1  -1 -14   -0.60    1.03
  -1  -1 -14   -0.61    1.16
  -1   1 -14   -0.57    1.08
  -1   1 -14   -0.63    1.31
   1   1  15    4.85    1.96
   1   1  15    3.85    1.73
   1  -1  15    4.75    2.00
  -1   1 -15    1.36    1.30
  -1  -1 -15    1.91    1.43
  -1  -1 -15    0.65    1.11
  -1   1 -15    4.49    1.81
  -1   1 -15    3.72    1.49
  -1  -1 -15    3.33    1.60
  -1   1 -15    5.49    2.11
   1   1  16   14.76    3.21
   1  -1  16   11.73    2.87
   1   1  16    8.97    2.57
  -1   1 -16   12.38    2.75
  -1  -1 -16   13.21    2.84
  -1  -1 -16    7.51    2.26
  -1  -1 -16    5.74    2.12
  -1   1 -16   13.25    3.01
   1   1  17  111.84    8.59
  -1   1 -17   89.86    7.52
  -1  -1 -17  108.58    8.34
  -1   1 -17  120.17    8.81
  -1  -1 -17  114.32    8.34
  -1  -1 -18   40.59    4.97
   1   1  18   40.01    5.23
  -1   1 -18   33.43    4.80
  -1  -1 -19    2.94    2.07
   1   1  19    0.77    1.74
   1   1  19    2.31    1.74
  -1   1 -19    0.79    1.65
   1   1  20   12.62    2.91
  -1   1 -20   14.49    3.19
  -1  -1 -20   16.21    3.24
  -1   1 -21   61.25    6.09
   1   1  21   54.28    5.66
  -1  -1 -21   71.96    6.27
   1   1  22    5.47    2.07
   1  -1  22    5.18    1.77
  -1   1 -22    1.86    1.50
  -1  -1 -22    6.82    2.11
   1  -1  23    4.31    1.47
   1   1  23    1.02    1.07
  -1   1 -23    2.58    1.39
   1   1  24   13.24    2.19
  -1   1 -24   15.94    2.36
   1  -1  24   21.35    2.61
  -1   1 -24   18.41    2.53
   1  -2 -24   -0.64    0.55
  -1  -2  24    0.32    0.61
   1   2 -24   -0.30    0.68
   1   2 -24    1.06    0.80
   1  -2 -23    5.57    1.51
   1   2 -23    3.70    1.31
   1   2 -23    1.88    1.20
   1   2 -22    7.63    1.94
  -1   2  22    6.58    1.83
   1   2 -22    6.92    2.09
   1  -2 -21   -0.63    1.07
   1   2 -21   -0.59    1.13
  -1   2  21    0.59    1.13
   1   2 -21   -0.67    1.14
  -1   2  20   70.56    6.33
   1  -2 -20   80.15    6.88
  -1   2  20   86.43    7.20
   1   2 -20   83.46    7.24
   1  -2 -19    3.77    1.81
  -1   2  19    0.70    1.20
  -1   2  19    0.77    1.32
   1   2 -19    3.14    2.00
   1   2 -18   25.72    4.27
   1  -2 -18   31.87    4.57
  -1   2  18   20.93    3.57
  -1   2  18   27.31    4.30
   1   2 -18   28.07    4.40
  -1   2  17   43.72    5.20
   1   2 -17   38.29    5.17
   1  -2 -17   34.15    4.78
   1   2 -17   46.87    5.71
  -1   2  17   33.03    5.10
   1   2 -16    8.12    2.50
   1  -2 -16    7.81    2.35
  -1   2  16   13.23    3.04
  -1  -2  16    9.15    2.68
   1  -2 -16   13.73    2.98
   1  -2 -16   13.57    3.15
   1  -2 -16    6.69    2.29
   1   2 -16   13.81    3.00
   1  -2 -15    0.67    1.28
   1   2 -15    0.77    1.32
  -1  -2  15   -0.72    1.06
  -1   2  15    0.74    0.89
   1  -2 -15    0.72    1.23
   1  -2 -15    0.72    1.36
   1  -2 -15    0.67    1.40
   1  -2 -15   -0.71    1.20
   1   2 -15    0.72    1.38
   1  -2 -14   28.93    3.95
   1   2 -14   34.85    4.59
   1  -2 -14   28.15    3.97
   1  -2 -14   37.72    4.56
   1  -2 -14   33.96    4.16
  -1  -2  14   29.56    4.06
  -1   2  14   32.76    4.40
   1   2 -14   40.40    4.87
  -1   2  13   37.07    4.42
   1  -2 -13   44.92    4.63
   1  -2 -13   38.57    4.53
   1   2 -13   37.08    4.39
   1  -2 -13   45.80    4.78
   1   2 -13   43.02    4.89
  -1  -2  12    3.38    1.36
  -1   2  12    6.31    1.95
   1  -2 -12    2.12    1.20
   1   2 -12    1.85    1.29
   1  -2 -12    2.81    1.35
   1  -2 -12    6.05    1.77
   1   2 -12    2.81    1.35
   1  -2 -11   26.95    3.27
   1   2 -11   28.82    3.41
   1  -2 -11   27.48    3.50
   1  -2 -11   28.65    3.40
   1   2 -11   31.46    3.39
  -1   2  11   29.11    3.59
  -1  -2  11   28.63    3.58
   1   2 -10   51.89    4.28
   1   2 -10   41.02    3.75
   1  -2 -10   45.80    4.21
  -1  -2  10   47.61    4.30
  -1   2  10   46.90    4.27
   1  -2 -10   48.29    4.00
   1  -2 -10   42.68    3.91
  -1  -2   9   66.63    4.87
  -1   2   9   86.90    5.51
   1  -2  -9   74.12    4.73
  -1  -2   9   70.66    4.80
   1  -2  -9   87.80    5.35
   1   2  -9   69.89    4.78
   1   2  -9   74.52    4.76
   1  -2  -9   60.03    4.74
  -1   2   8   14.01    2.20
  -1  -2   8   11.26    2.01
   1  -2  -8   14.12    1.95
  -1  -2   8   10.67    1.87
   1  -2  -8   12.55    1.99
   1  -2  -8   11.13    2.00
  -1   2   7   51.48    3.83
   1  -2  -7   46.63    3.19
  -1  -2   7   43.06    3.39
   1  -2  -7   44.41    3.54
   1  -2  -7   42.77    3.52
   1  -2  -6    3.86    1.19
   1  -2  -6    1.22    0.97
  -1  -2   6    1.70    0.97
  -1   2   6    1.83    1.07
  -1  -2   6    0.28    0.87
  -1   2   5  241.26    8.44
  -1  -2   5  222.76    8.10
   1  -2  -5  212.52    8.05
   1   2  -5  211.36    7.72
   1  -2  -5  233.62    8.34
   1  -2  -5  234.84    7.47
   1  -2  -5  235.80    7.88
  -1  -2   5  230.42    8.18
   1  -2  -4  204.24    6.95
   1  -2  -4  206.61    7.47
   1   2  -4  205.51    7.36
  -1   2   4  221.70    7.71
  -1  -2   4  209.70    7.42
   1  -2  -4  200.09    7.34
  -1  -2   4  228.32    7.70
   1  -2  -3  180.10    6.33
  -1  -2   3  172.95    6.40
   1  -2  -3  177.96    6.43
  -1  -2   3  197.97    6.85
   1   2  -3  171.35    6.60
   1  -2  -3  184.74    6.78
  -1  -2   3  183.50    6.07
  -1  -2   2  861.88   20.77
  -1  -2   2  877.29   21.27
   1  -2  -2  841.35   20.78
   1   2  -2  849.81   21.47
   1  -2  -2  908.74   21.39
  -1  -2   2  862.20   20.35
  -1  -2   1  294.57    8.97
   1  -2  -1  305.79    8.72
  -1  -2   1  292.79    8.42
   1  -2  -1  291.48    9.12
   1   2  -1  301.49    9.47
  -1  -2   0   20.55    1.78
   1   2   0   23.55    2.60
   1  -2   0   13.48    1.98
   1  -2   0   14.77    1.43
  -1  -2   0    9.47    1.34
   1   2   1 1649.29   37.15
   1  -2   1 1588.74   36.89
  -1  -2  -1 1677.25   36.75
   1  -2   1 1603.16   35.87
   1   2   1 1613.11   36.37
   1  -2   2    8.02    1.09
   1   2   2    9.79    1.74
   1  -2   2    9.77    1.61
   1  -2   3  393.91   11.20
   1  -2   3  398.22   10.74
  -1  -2  -3  419.32   11.55
   1   2   3  393.04   11.61
   1  -2   4  308.10    9.06
   1   2   4  278.64    9.17
   1   2   4  296.56    9.79
  -1  -2  -4  284.60    9.21
   1  -2   4  301.83    8.70
   1   2   5    1.56    0.88
   1  -2   5    2.60    0.92
   1   2   5    2.51    1.11
  -1   2  -5    2.87    1.02
   1   2   5    0.89    0.89
   1  -2   5    0.40    0.45
   1  -2   5    1.54    0.68
  -1  -2  -5    1.49    0.79
   1   2   6   12.67    1.83
  -1   2  -6   10.72    1.70
  -1  -2  -6   12.05    1.73
   1   2   6    9.52    1.72
   1  -2   6    8.10    1.47
   1   2   7  119.72    6.06
   1   2   7  115.54    5.86
  -1   2  -7  125.58    6.18
  -1  -2  -7  122.34    6.12
  -1  -2  -7  136.05    6.16
   1   2   7  132.73    6.22
   1  -2   7  125.28    5.99
  -1  -2  -8 1360.54   33.93
  -1   2  -8 1363.95   33.85
   1   2   8 1354.16   33.65
   1  -2   8 1345.85   33.58
   1   2   8 1396.05   33.93
  -1  -2  -8 1357.79   33.10
  -1  -2  -9    5.30    1.48
  -1   2  -9    5.61    1.60
   1  -2   9    7.09    1.61
   1   2   9    4.82    1.46
  -1  -2  -9    7.47    1.63
  -1  -2 -10   81.27    5.62
  -1   2 -10   84.83    5.69
   1   2  10   84.84    5.71
  -1  -2 -10   91.11    5.61
  -1  -2 -11   29.41    3.45
  -1   2 -11   29.96    3.52
  -1  -2 -11   25.62    3.19
   1  -2  11   29.30    3.48
   1   2  11   32.67    3.67
   1  -2  12  147.08    8.30
   1   2  12  132.67    7.93
   1  -2  12  131.04    7.81
   1   2  12  129.09    7.91
  -1  -2 -12  126.36    7.61
  -1   2 -12  135.64    7.98
  -1  -2 -12  124.26    7.71
  -1  -2 -12  131.10    7.63
  -1   2 -12  112.55    7.50
   1   2  13   16.75    2.96
   1   2  13   22.25    3.35
   1  -2  13   20.01    3.25
   1  -2  13   18.05    3.01
  -1  -2 -13   19.09    3.22
  -1   2 -13   21.21    3.44
  -1   2 -13   28.35    3.79
  -1  -2 -13   24.54    3.48
  -1  -2 -13   25.00    3.48
  -1   2 -13   25.03    3.63
   1   2  14   34.85    4.59
   1   2  14   35.90    4.40
   1  -2  14   45.19    4.83
   1   2  14   38.97    4.65
   1  -2  14   38.37    4.67
  -1  -2 -14   33.38    4.28
  -1   2 -14   30.99    4.29
  -1   2 -14   36.47    4.48
  -1  -2 -14   30.32    4.19
  -1  -2 -14   39.25    4.62
  -1   2 -14   35.26    4.52
   1   2  15   18.28    3.56
   1  -2  15   18.60    3.46
   1  -2  15   18.67    3.37
   1   2  15   12.60    2.87
   1   2  15   11.84    2.73
  -1   2 -15   16.04    3.30
  -1  -2 -15   15.57    3.06
  -1   2 -15   17.73    3.24
  -1  -2 -15   16.11    3.11
  -1  -2 -15    6.74    2.17
  -1   2 -15   15.04    3.06
   1   2  16  202.63   11.92
   1   2  16  196.43   11.31
   1  -2  16  188.39   11.38
   1   2  16  209.68   11.69
  -1  -2 -16  215.46   11.64
  -1   2 -16  216.04   11.80
  -1  -2 -16  215.29   11.70
  -1   2 -16  197.25   11.50
   1   2  17    3.81    1.95
   1   2  17    8.24    2.89
  -1   2 -17    7.86    2.68
  -1  -2 -17    4.44    1.89
   1   2  18   21.48    3.77
   1   2  18   22.26    4.11
  -1  -2 -18   25.87    4.02
  -1   2 -18   24.60    4.18
  -1  -2 -18   14.17    3.26
   1   2  19    1.50    1.27
   1   2  19    3.19    2.04
  -1  -2 -19   -0.73    1.25
  -1   2 -19    1.55    1.75
  -1  -2 -19    0.73    1.24
   1   2  20   11.94    2.81
   1   2  20    7.42    2.53
  -1  -2 -20    8.18    2.33
  -1   2 -20    8.78    2.50
  -1  -2 -20    8.89    2.47
  -1  -2 -21    1.81    1.36
   1   2  21    0.66    1.26
  -1   2 -21    1.99    1.78
   1   2  21    0.63    1.21
  -1  -2 -22    9.13    2.08
   1   2  22    6.69    1.96
   1   2  22   12.55    2.51
  -1   2 -22    7.44    2.08
   1   2  23    3.51    1.45
   1  -2  23    3.01    1.22
  -1   2 -23    2.94    1.19
   1   2  23    0.89    0.85
  -1   2 -23    2.34    1.26
   1  -2  24    1.90    0.89
  -1   2 -24    2.81    1.12
   1   2  24    3.65    1.16
  -1   2 -24    1.25    0.75
   1  -3 -23    3.90    1.08
  -1   3  23    1.01    0.86
   1   3 -23    1.72    0.93
   1  -3 -22    0.81    0.77
  -1   3  22    1.38    1.24
   1   3 -22    1.81    1.16
   1  -3 -21    2.81    1.44
   1  -3 -21    4.96    1.53
   1   3 -21    5.51    1.76
  -1   3  21    6.89    2.13
   1  -3 -20   16.89    3.10
   1  -3 -20   17.30    2.96
   1   3 -20   11.93    2.61
  -1   3  20   22.17    3.63
   1   3 -20   17.12    3.16
  -1   3  19   -0.75    1.69
   1  -3 -19    0.72    1.22
   1  -3 -19   -0.64    1.09
   1   3 -19    0.70    1.33
   1  -3 -18   26.81    4.15
   1   3 -18   24.65    4.16
   1   3 -18   14.06    3.18
  -1   3  18   23.33    4.19
  -1   3  17   35.78    5.19
   1   3 -17   40.80    5.40
   1  -3 -17   55.05    5.91
   1   3 -17   53.85    5.95
   1  -3 -17   47.31    5.65
   1   3 -16   10.25    2.82
   1  -3 -16    4.73    2.23
   1  -3 -16   11.26    2.93
   1   3 -16    8.30    2.65
   1   3 -15   -0.84    1.23
   1  -3 -15   -0.77    0.93
  -1  -3  15   -0.78    1.49
  -1   3  15   -0.79    1.50
   1  -3 -15   -0.74    1.09
   1   3 -15   -0.73    1.65
  -1   3  14   17.36    3.36
   1  -3 -14   22.76    3.87
   1  -3 -14   17.11    3.23
   1   3 -14   16.06    3.50
   1  -3 -13    5.87    2.07
  -1  -3  13    4.23    1.81
  -1   3  13    8.55    2.35
   1  -3 -13    6.78    2.16
   1   3 -13    5.32    1.94
   1  -3 -12   73.80    6.43
  -1   3  12   75.97    6.51
  -1  -3  12   66.55    6.11
   1  -3 -12   73.95    6.29
   1   3 -12   67.36    6.30
   1  -3 -11   56.11    5.16
   1  -3 -11   58.27    5.57
  -1  -3  11   61.76    5.54
  -1   3  11   55.05    5.40
   1  -3 -11   56.28    5.15
   1   3 -11   61.12    5.85
  -1   3  10   29.14    3.74
  -1  -3  10   29.36    3.69
   1   3 -10   23.02    3.50
  -1  -3  10   22.06    3.09
   1  -3 -10   24.61    3.33
   1  -3 -10   23.35    3.37
   1  -3  -9    0.54    0.91
   1  -3  -9    3.05    1.44
  -1  -3   9    1.40    1.13
  -1  -3   9    0.52    1.17
  -1   3   9    1.58    1.10
   1  -3  -8  110.26    6.87
   1  -3  -8  108.85    6.70
  -1  -3   8  114.17    6.62
   1  -3  -7  514.42   16.75
   1  -3  -7  509.31   16.59
  -1  -3   7  497.34   16.05
   1  -3  -6   54.55    4.38
   1  -3  -6   52.33    4.24
  -1  -3   6   48.75    4.00
   1  -3  -5  383.20   12.34
   1  -3  -5  381.68   13.04
   1   3  -5  362.63   12.77
  -1  -3   5  398.28   12.97
   1  -3  -5  388.52   13.02
  -1  -3   5  408.32   13.14
   1  -3  -4   38.28    3.12
   1   3  -4   33.10    3.21
  -1  -3   4   38.87    3.25
  -1  -3   4   35.55    3.24
   1  -3  -4   35.24    3.20
   1  -3  -3  457.65   13.66
   1  -3  -3  457.35   14.10
   1   3  -3  435.97   14.16
   1  -3  -3  424.26   13.52
  -1  -3   3  437.10   13.77
  -1  -3   3  432.29   13.27
   1   3  -2  216.02    8.99
   1  -3  -2  246.45    9.18
   1  -3  -2  226.78    8.43
  -1  -3   2  226.81    8.62
  -1  -3   2  203.01    7.86
   1  -3  -1 1065.14   26.31
   1   3  -1  999.81   26.58
  -1  -3   1 1061.32   25.97
   1  -3  -1  988.33   25.26
  -1  -3   1  993.77   24.79
  -1  -3   0   83.78    4.74
   1  -3   0   80.74    4.39
   1  -3   0   82.63    4.84
   1   3   0   81.19    5.11
  -1  -3   0   85.43    4.57
  -1  -3  -1  303.28   10.47
   1  -3   1  309.93   10.73
   1   3   1  293.43   10.90
  -1  -3  -2 1537.33   35.56
   1  -3   2 1472.55   34.59
   1  -3   2 1430.27   35.58
   1   3   2 1459.38   36.07
   1  -3   3   54.98    3.84
  -1  -3  -3   58.68    3.99
   1  -3   3   55.34    4.02
   1   3   3   59.73    4.32
   1  -3   4  125.08    5.91
  -1  -3  -4  115.57    5.98
   1   3   4  112.51    6.29
   1   3   4  100.73    5.83
   1  -3   4  113.49    6.07
   1  -3   5   11.61    1.79
   1  -3   5   13.87    2.23
   1   3   5   15.62    2.38
   1   3   5   11.82    2.06
  -1  -3  -5   14.48    2.20
   1   3   6   42.04    3.87
   1  -3   6   41.24    3.49
  -1  -3  -6   45.06    3.85
   1   3   7   18.63    2.72
   1  -3   7   15.96    2.32
  -1  -3  -7   15.04    2.43
   1   3   8   46.90    4.35
  -1  -3  -8   62.74    5.01
   1  -3   8   58.92    4.64
  -1  -3  -9   56.35    4.99
   1  -3   9   67.83    5.20
  -1   3 -10   66.49    5.97
  -1  -3 -10   70.12    5.78
   1  -3  10   67.24    5.50
  -1   3 -10   62.53    5.32
   1   3  10   72.17    6.09
  -1  -3 -11   38.70    4.22
  -1   3 -11   41.00    4.74
  -1  -3 -11   33.86    4.23
   1  -3  11   34.82    4.08
   1   3  11   42.32    4.47
   1  -3  11   37.68    4.35
  -1   3 -11   34.67    4.05
   1   3  11   32.60    4.33
  -1  -3 -12    1.32    1.26
   1  -3  12    0.64    1.21
   1   3  12    1.85    1.17
   1   3  12    0.64    1.09
  -1  -3 -12    0.59    1.01
  -1   3 -12   -0.71    1.04
   1   3  12   -0.69    1.31
  -1   3 -13    1.50    1.43
  -1  -3 -13   -0.64    0.94
  -1  -3 -13    1.41    1.34
   1   3  13    1.32    1.26
   1  -3  13    0.68    1.29
   1  -3  13   -0.67    0.99
   1   3  13   -0.68    1.16
  -1  -3 -14   15.55    3.23
   1  -3  14   17.25    3.25
   1   3  14   13.97    2.93
   1  -3  14   10.01    2.67
   1   3  14   14.78    3.32
  -1   3 -14   19.66    3.68
  -1  -3 -14   16.28    3.18
   1  -3  15  177.94   10.94
   1   3  15  188.59   10.95
   1  -3  15  170.84   10.68
   1   3  15  178.16   11.25
  -1  -3 -15  203.97   11.20
  -1   3 -15  178.05   11.39
   1   3  16   67.71    6.56
  -1   3 -16   76.55    6.94
   1   3  16   79.20    7.58
   1   3  17   37.86    4.87
  -1   3 -17   41.54    5.24
  -1   3 -17   35.89    4.78
   1   3  17   28.31    4.60
   1   3  18   -0.72    1.22
  -1   3 -18    1.56    1.63
  -1  -3 -18    2.29    1.83
  -1   3 -18    1.46    1.76
   1   3  18    1.61    1.82
   1   3  19   45.10    5.10
  -1   3 -19   41.12    5.06
  -1  -3 -19   49.16    5.52
  -1   3 -19   30.32    4.31
   1  -3  19   42.78    4.86
   1   3  19   40.81    5.05
   1   3  20    0.61    1.03
  -1   3 -20    3.19    1.63
  -1  -3 -20    2.56    1.34
  -1   3 -20    4.38    1.77
   1   3  20    3.40    1.92
   1  -3  20    0.60    1.14
  -1  -3 -21   12.11    2.45
   1  -3  21   13.39    2.56
   1   3  21    5.27    1.88
  -1   3 -21   13.06    2.55
   1   3  21   14.62    2.60
  -1  -3 -22   25.95    3.16
   1  -3  22   24.10    2.98
   1   3  22   23.81    3.16
  -1   3 -22   24.61    3.14
   1   3  22   31.86    3.39
  -1   3 -23    0.68    0.82
   1   3  23   -0.36    0.68
  -1  -3 -23    0.33    0.57
  -1   4  22    0.97    0.82
  -1   4  21   -0.44    1.18
   1   4 -21    0.40    0.76
  -1   4  20   -0.54    1.30
   1   4 -20   -0.50    0.96
   1  -4 -20    0.51    0.87
  -1   4  19    9.52    2.54
   1   4 -19    7.15    2.10
   1  -4 -19    6.52    2.03
   1  -4 -18   23.83    3.82
  -1   4  18   29.23    4.49
   1   4 -18   29.88    4.29
   1  -4 -17   12.83    2.79
  -1   4  17   13.88    3.23
   1   4 -17   16.55    3.43
   1  -4 -16    0.74    0.89
   1   4 -16    1.65    1.57
   1  -4 -15   36.88    4.80
   1   4 -15   28.63    4.58
   1  -4 -14    8.19    2.38
   1   4 -14    9.22    3.03
   1   4 -13    3.27    1.56
  -1   4  13   11.21    3.05
   1   4 -12   57.48    6.07
   1  -4 -12   54.49    5.98
  -1  -4  12   46.57    5.51
   1   4 -12   48.32    5.49
  -1   4  12   37.17    5.13
   1   4 -11   17.22    3.45
   1  -4 -11   21.11    3.70
   1  -4 -11   20.04    3.57
  -1  -4  11   15.07    3.07
   1   4 -11   15.29    3.24
  -1   4  11   13.86    3.29
   1   4 -10   -0.71    1.20
   1  -4 -10    0.71    1.36
   1  -4 -10   -0.69    1.01
  -1  -4  10    3.40    1.64
   1   4 -10    2.82    1.80
  -1   4  10    1.48    1.67
   1  -4  -9    2.63    1.48
   1  -4  -9    1.34    1.62
  -1  -4   9    2.57    1.73
   1   4  -9    3.39    1.73
   1   4  -9    0.66    1.12
   1   4  -8    1.95    1.56
  -1   4   8    3.16    1.79
   1  -4  -8    1.26    1.31
   1  -4  -8    1.25    1.30
  -1  -4   8    1.21    1.15
   1   4  -7    5.84    1.93
   1  -4  -7    5.30    1.74
   1  -4  -7    4.14    1.59
  -1  -4   7    3.13    1.33
   1   4  -7    3.10    1.58
  -1   4   7    2.46    1.57
   1  -4  -6   34.73    4.11
   1  -4  -6   35.25    4.04
   1   4  -6   30.65    3.98
  -1   4   6   26.72    3.81
  -1  -4   6   38.37    4.04
   1  -4  -6   42.95    4.32
   1  -4  -5   44.50    4.15
   1   4  -5   44.34    4.50
   1  -4  -5   47.03    4.51
  -1  -4   5   53.67    4.65
   1  -4  -5   52.61    4.70
   1  -4  -4   45.81    4.29
   1   4  -4   53.27    4.93
  -1  -4   4   55.39    4.68
   1  -4  -4   56.79    4.72
   1  -4  -3   43.85    4.03
   1   4  -3   33.83    4.06
   1  -4  -3   36.38    3.73
  -1  -4   3   36.26    3.74
   1  -4  -2    0.45    0.66
   1   4  -2    0.52    1.33
   1  -4  -2    0.47    0.80
   1  -4  -2    0.86    0.82
  -1  -4   2    1.34    1.00
   1  -4  -1    8.54    1.89
   1  -4  -1   13.84    2.37
   1   4  -1   12.44    2.55
   1  -4  -1   16.48    2.39
  -1  -4   1   18.15    2.65
   1  -4   0  293.39   11.83
   1   4   0  317.60   12.93
   1  -4   0  320.45   12.47
   1  -4   0  314.39   11.58
   1  -4   1    5.38    1.53
   1   4   1    3.63    1.71
   1  -4   1    4.10    1.50
  -1  -4  -1    2.23    1.07
   1  -4   2   74.63    5.25
   1  -4   2   54.83    4.69
   1   4   2   64.32    5.36
  -1  -4  -2   72.76    5.22
   1  -4   3  258.07   10.75
   1   4   3  247.60   11.22
   1  -4   3  241.36   10.73
  -1  -4  -3  265.36   10.94
   1  -4   4   42.62    4.05
   1   4   4   55.29    4.97
   1   4   4   49.56    4.77
   1  -4   4   56.85    4.74
  -1  -4  -4   54.79    4.66
   1  -4   5   15.03    2.45
  -1  -4  -5   18.32    2.80
   1   4   5   18.97    3.03
   1  -4   5   20.21    2.97
   1   4   6    9.56    2.39
  -1  -4  -6    7.48    1.89
   1   4   6   11.49    2.53
   1   4   6   12.10    2.46
   1  -4   6    9.44    2.10
  -1   4  -7   48.45    5.09
   1   4   7   40.25    4.74
  -1  -4  -7   41.67    4.43
   1   4   7   43.67    4.84
   1   4   7   35.68    4.26
   1  -4   7   48.56    4.73
  -1   4  -8   36.26    4.47
   1   4   8   30.74    4.24
  -1  -4  -8   31.37    3.89
  -1  -4  -8   35.55    4.34
   1   4   8   40.85    5.00
  -1  -4  -8   31.39    4.00
  -1  -4  -9   14.14    2.94
  -1   4  -9   17.46    3.27
   1   4   9   18.71    3.48
  -1  -4 -10    9.24    2.50
   1  -4  10    7.72    2.20
  -1   4 -10    8.11    2.27
   1  -4  10   10.08    2.40
   1   4  10   11.35    2.81
  -1   4 -11  141.83    9.70
  -1  -4 -11  118.84    8.81
   1  -4  11  137.04    8.98
   1  -4  11  134.15    8.78
   1   4  11  143.80    9.81
  -1   4 -12   21.81    3.98
  -1  -4 -12   26.49    4.17
  -1   4 -12   29.41    4.43
   1  -4  12   21.68    3.62
   1  -4  12   21.34    3.55
   1   4  12   22.87    4.20
   1  -4  13   39.03    4.80
   1   4  13   33.94    4.78
   1   4  13   29.98    4.75
  -1   4 -13   31.63    4.75
  -1   4 -13   34.25    4.72
  -1   4 -14   28.73    4.61
   1   4  14   40.49    5.29
   1   4  14   35.86    5.07
   1  -4  14   42.52    5.08
   1   4  15  258.73   13.76
   1   4  15  232.12   13.03
  -1   4 -15  274.52   14.16
   1  -4  15  245.65   12.71
  -1   4 -16    9.02    2.71
   1  -4  16    2.80    1.58
   1   4  16    6.30    2.32
  -1   4 -17    6.22    2.20
  -1  -4 -17    5.80    2.14
   1  -4  17    2.65    1.69
   1   4  17    9.03    2.72
  -1   4 -18    2.14    1.36
   1   4  18    5.57    2.22
  -1   4 -19   19.54    3.24
  -1  -4 -19   15.59    2.96
   1   4  19   21.16    3.49
  -1   4 -20   13.30    2.49
  -1  -4 -20   13.86    2.49
   1   4  20   11.18    2.41
  -1   4 -21    1.55    0.99
  -1  -4 -21    0.83    0.79
   1   4  21   -0.43    0.90
  -1  -4 -22    0.62    0.65
   1   4  22    1.60    0.90
   1   5 -20    1.64    0.93
  -1   5  20    0.33    0.68
   1   5 -19    2.98    1.31
   1  -5 -19    1.57    0.94
  -1   5  19    0.43    1.02
   1   5 -18    3.07    1.31
  -1   5  18    2.06    1.31
   1   5 -17   19.09    3.18
   1   5 -17   25.85    3.67
  -1   5  17   23.67    3.59
   1   5 -16    0.68    1.42
  -1   5  16    0.66    1.12
  -1   5  15   15.52    3.26
  -1   5  15   15.28    3.24
   1   5 -14   -0.74    1.25
   1   5 -14    2.29    1.46
  -1   5  14   -0.79    1.34
   1   5 -13   13.24    3.05
   1   5 -13   16.42    3.34
  -1   5  13   13.25    3.32
   1   5 -12    4.83    2.17
   1   5 -12    3.92    2.00
  -1   5  12    6.81    2.71
   1   5 -11    4.90    1.97
  -1   5  11    4.29    2.43
   1   5 -10    0.82    1.70
  -1   5  10   -0.78    1.49
  -1   5  10    0.85    1.63
   1   5  -9   10.48    2.83
  -1   5   9    7.09    2.60
   1  -5  -9    7.90    2.61
   1  -5  -9    6.33    2.43
  -1   5   9    8.40    2.86
   1  -5  -8   69.24    6.67
   1  -5  -8   77.53    7.07
   1   5  -8   71.00    6.90
  -1   5   8   71.39    6.93
   1   5  -8   68.57    6.53
  -1   5   8   67.99    6.91
   1  -5  -7   37.96    4.81
   1  -5  -7   23.33    3.89
   1   5  -7   39.59    4.95
   1   5  -7   26.83    4.22
  -1   5   7   28.67    4.52
   1  -5  -6    5.81    2.14
   1  -5  -6    1.40    1.19
  -1   5   6    3.05    2.05
   1   5  -6    5.19    2.00
   1   5  -6    2.17    1.63
   1  -5  -5   47.66    5.33
   1   5  -5   47.91    5.31
   1  -5  -5   57.48    5.57
  -1  -5   5   48.63    5.04
   1   5  -5   48.55    5.53
  -1   5   5   49.90    5.65
   1   5  -5   44.26    5.25
   1   5  -4   93.49    7.54
   1   5  -4   77.81    7.01
  -1   5   4   89.53    7.47
  -1  -5   4  100.39    7.18
   1  -5  -4  103.27    7.38
   1  -5  -4   91.71    6.89
   1   5  -4  100.14    7.60
  -1   5   4   95.95    7.71
   1   5  -4   92.60    7.48
  -1  -5   4   85.70    6.54
   1   5  -3  164.59   10.29
   1   5  -3  186.00   10.66
   1  -5  -3  184.77    9.91
  -1   5   3  145.06    9.62
   1   5  -3  155.01    9.86
  -1  -5   3  180.84    9.77
   1  -5  -3  190.04   10.10
   1   5  -2   -0.70    1.47
   1  -5  -2   -0.62    1.05
   1   5  -2    0.70    1.19
  -1   5   2   -0.69    1.31
  -1  -5   2    0.59    1.12
   1   5  -2   -0.68    1.15
   1  -5  -2   -0.59    1.33
   1   5  -1   52.19    5.58
   1   5  -1   59.45    5.88
  -1  -5   1   61.50    5.54
   1  -5  -1   57.26    5.41
  -1   5   1   59.45    5.88
   1   5  -1   52.43    5.48
   1  -5  -1   48.45    4.95
  -1  -5   1   54.08    5.23
   1   5   0   15.53    3.27
   1  -5   0   20.24    3.37
  -1  -5   0   27.07    3.72
   1  -5   0   24.60    3.58
  -1   5   0   27.85    3.93
   1   5   0   21.67    3.65
   1  -5   0   19.45    3.28
  -1  -5   0   24.15    3.54
   1   5   0   26.06    3.91
   1   5   1  148.68    9.48
   1  -5   1  163.78    9.35
   1   5   1  160.23    9.84
  -1  -5  -1  141.68    8.79
   1  -5   1  159.15    9.19
   1   5   1  162.97    9.64
   1  -5   1  142.33    8.70
   1   5   1  145.15    9.14
  -1  -5  -1  158.15    9.11
   1   5   2   20.46    3.57
   1  -5   2   15.93    2.97
  -1  -5  -2   19.20    3.27
   1  -5   2   15.99    2.94
   1   5   2   13.64    2.98
   1   5   2   17.42    3.32
  -1  -5  -2   18.33    3.08
   1  -5   2   18.78    3.14
   1  -5   3  157.16    9.10
   1   5   3  146.55    9.31
   1   5   3  140.96    9.22
   1   5   3  145.40    9.40
  -1  -5  -3  149.14    9.09
   1  -5   3  128.40    8.33
   1   5   3  153.36    9.57
  -1  -5  -3  127.18    8.20
   1   5   4   93.32    7.54
   1   5   4  103.29    7.91
   1   5   4   96.75    7.76
  -1  -5  -4   99.70    7.48
   1  -5   4  101.79    7.28
   1   5   4  108.71    8.14
  -1  -5  -4  105.12    7.30
   1   5   5   53.44    5.76
   1   5   5   71.53    6.72
  -1   5  -5   58.15    5.96
  -1   5  -5   57.50    5.90
  -1  -5  -5   50.35    5.37
   1   5   5   58.53    6.01
   1   5   6   63.73    6.32
   1   5   6   84.00    7.32
  -1   5  -6   89.91    7.37
  -1   5  -6   65.59    6.35
   1   5   6   59.91    6.32
  -1  -5  -6   73.45    6.57
  -1  -5  -7   18.89    3.55
   1   5   7   16.51    3.41
   1   5   7   23.51    3.97
   1   5   7   24.17    4.22
  -1   5  -7   26.57    4.11
  -1   5  -7   16.15    3.16
  -1   5  -7   23.31    3.88
   1   5   7   22.69    3.91
  -1  -5  -8    0.73    1.08
  -1  -5  -8    0.78    1.15
  -1   5  -8    3.14    1.89
   1   5   8   -0.79    1.17
  -1   5  -8    0.76    1.12
   1   5   8    1.63    1.83
  -1  -5  -9   27.31    4.32
   1   5   9   35.27    5.04
  -1   5  -9   29.21    4.45
  -1   5  -9   30.57    4.69
   1   5   9   35.86    5.07
   1   5  10   21.49    4.22
  -1   5 -10   18.65    3.67
  -1   5 -10   20.44    3.83
   1   5  10   15.08    3.33
   1   5  11   28.69    4.71
  -1   5 -11   22.26    4.00
  -1   5 -11   27.09    4.39
   1   5  12   -0.87    1.65
  -1   5 -12    0.83    1.22
  -1   5 -12   -0.81    1.55
   1   5  13   16.97    3.78
  -1   5 -13   27.02    4.49
  -1   5 -13   26.79    4.21
   1   5  14   64.19    6.69
  -1   5 -14   65.98    6.65
  -1   5 -14   62.77    6.34
   1   5  15    2.27    1.71
  -1   5 -15    0.76    1.29
  -1   5 -15    3.44    1.76
  -1   5 -16    0.70    1.33
   1   5  16   -0.68    1.17
  -1   5 -17    3.77    1.69
  -1  -5 -17    0.54    1.03
   1   5  17    2.38    1.43
   1   5  17    3.32    1.49
  -1   5 -18    3.27    1.47
  -1  -5 -18    1.89    1.06
   1   5  18    4.31    1.63
  -1   5 -19    4.05    1.44
  -1  -5 -19    6.25    1.56
   1   5  19    5.51    1.50
  -1  -5 -20    6.89    1.38
  -1   5 -20    4.88    1.30
   1  -6 -17    4.33    1.27
   1   6 -17    5.11    1.30
  -1   6  16    5.38    1.57
   1   6 -16    1.65    0.99
   1   6 -15    0.51    1.05
  -1   6  15   -0.54    1.13
   1   6 -15    0.47    0.90
   1   6 -14    0.59    1.32
  -1   6  14    2.49    1.59
   1   6 -13    1.31    1.25
  -1   6  13   -0.69    1.44
   1  -6 -13   -0.63    1.08
   1   6 -12   -0.71    1.21
  -1   6  12    0.75    1.56
   1  -6 -12    0.70    1.19
  -1   6  11    7.10    2.43
   1   6 -11    6.06    2.42
  -1   6  11    7.16    2.36
  -1   6  10   -0.82    1.56
   1   6 -10    0.79    1.50
  -1   6  10   -1.53    1.46
   1   6  -9    5.96    2.10
  -1   6   9    3.34    2.14
  -1   6   9    4.01    2.05
   1   6  -9    4.84    2.28
   1   6  -8    0.77    1.14
  -1   6   8   -0.84    2.03
   1   6  -8    1.63    1.55
  -1   6   8    1.65    1.86
   1   6  -7   46.02    5.52
  -1   6   7   49.49    6.00
  -1   6   7   51.25    6.10
   1   6  -7   37.43    5.13
   1   6  -6    3.22    2.06
  -1   6   6    6.62    2.54
   1   6  -6    4.83    2.27
  -1   6   6    3.38    2.28
   1   6  -5    1.62    1.54
   1  -6  -5    1.47    1.40
  -1  -6   5    0.66    1.13
  -1   6   5   -0.81    1.38
  -1   6   5    0.84    1.76
   1   6  -5    3.15    2.01
   1   6  -5    0.79    1.79
   1  -6  -4    1.50    1.28
  -1  -6   4    5.44    2.09
   1   6  -4    4.86    2.18
   1   6  -4    8.93    2.77
  -1   6   4    7.22    2.56
  -1   6   4    3.34    2.25
  -1  -6   3    1.38    1.18
   1   6  -3    0.81    1.53
  -1   6   3    0.82    2.09
   1   6  -3    0.83    1.86
  -1   6   3   -0.82    1.85
   1   6  -2    5.59    2.26
  -1  -6   2    4.90    1.98
   1   6  -2    1.67    2.01
  -1   6   2    4.83    2.27
  -1  -6   1   22.55    3.81
  -1   6   1   13.44    3.38
   1   6  -1   12.61    3.16
  -1   6   1   19.58    3.73
   1   6  -1   15.08    3.51
   1   6   0    3.10    1.74
  -1  -6   0    4.24    2.00
  -1   6   0    0.80    1.67
   1   6   0   -0.84    1.75
   1   6   1   79.43    7.51
   1   6   1   90.18    7.64
  -1  -6  -1   82.66    6.97
  -1   6  -1   66.96    6.85
   1   6   1   83.26    7.34
   1   6   2   66.39    6.80
  -1   6  -2   73.79    7.10
  -1  -6  -2   61.18    6.05
   1   6   2   69.14    6.77
   1   6   3  125.38    9.30
  -1   6  -3  119.68    9.21
  -1  -6  -3  110.76    8.16
  -1   6  -3  123.41    9.20
   1   6   3  112.41    8.93
  -1   6  -4   -0.81    1.38
  -1  -6  -4   -0.69    0.83
   1  -6   4   -0.74    1.41
   1   6   4    0.83    1.73
   1   6   4   -0.80    1.53
  -1   6  -4   -0.81    1.69
  -1   6  -5   79.34    7.29
   1   6   5   64.75    6.83
  -1  -6  -5   68.29    6.28
   1  -6   5   71.46    6.55
  -1   6  -5   70.66    7.05
   1   6   6    4.23    2.39
  -1   6  -6    7.09    2.51
  -1   6  -6    7.91    2.86
   1   6   6   12.74    3.18
  -1   6  -7   20.81    3.81
   1   6   7   17.70    3.75
  -1   6  -7   19.30    3.62
   1   6   7   20.35    3.81
   1   6   8    3.33    2.12
  -1   6  -8    1.61    1.68
  -1   6  -8   -0.74    1.27
   1   6   8    4.12    2.32
   1   6   9   33.18    4.89
  -1   6  -9   40.02    5.20
   1   6   9   46.08    5.75
  -1   6 -10   -0.78    1.49
   1   6  10    0.78    1.75
  -1   6 -10   -2.20    1.25
   1   6  10    2.43    1.69
  -1   6 -11    3.03    1.82
   1   6  11    0.73    1.64
  -1   6 -11    3.57    1.92
   1   6  11    0.79    1.50
  -1   6 -12   10.02    2.66
  -1   6 -12    8.92    2.41
   1   6  12    7.50    2.48
  -1   6 -13   19.85    3.55
  -1   6 -13   28.39    3.91
   1   6  13   19.55    3.49
  -1   6 -14    2.97    1.60
  -1   6 -14    4.15    1.60
   1   6  14    3.17    1.79
  -1   6 -15    1.03    1.24
  -1   6 -15    0.53    0.90
   1   6  15    2.23    1.42
  -1   6 -16   -1.28    0.89
  -1   6 -16    0.92    1.11
   1   6  16    0.94    1.06
  -1   6 -17    0.38    0.56
  -1   6 -17    2.42    1.06
   1   6  17    0.37    0.77
  -1   7  14    0.34    0.70
   1  -7 -13    0.38    0.85
   1   7 -13    0.69    0.72
   1   7 -13   -0.40    0.95
  -1   7  13   -1.23    0.92
   1   7 -12    0.46    0.88
  -1   7  12   -0.48    0.81
   1  -7 -12    0.90    1.08
   1   7 -11   -0.52    1.08
  -1   7  11   -0.49    1.02
  -1   7  11    1.60    1.36
   1  -7 -11    0.52    1.07
   1   7 -10    2.83    1.36
  -1   7  10    1.67    1.16
  -1   7  10    2.90    1.48
   1  -7 -10    3.42    1.61
  -1   7   9   -1.23    1.48
   1   7  -9    0.60    1.03
  -1   7   9    0.61    1.04
   1  -7  -9    0.62    1.05
   1   7  -9   -0.57    0.83
   1   7  -8    5.55    1.97
  -1   7   8    9.02    2.45
  -1   7   8    5.27    2.10
   1   7  -8    1.89    1.32
   1   7  -7    1.31    1.48
  -1   7   7    0.66    1.38
  -1   7   7   -0.69    1.44
   1   7  -7   -0.65    1.23
   1   7  -6   10.35    2.63
   1   7  -6   10.48    2.62
  -1   7   6    8.62    2.67
  -1   7   6   11.38    2.74
  -1   7   5    0.73    1.25
   1   7  -5    1.39    1.45
  -1  -7   5   -0.63    0.93
   1   7  -5    0.71    1.05
   1  -7  -5    0.64    1.09
  -1   7   4    0.74    1.66
  -1   7   4    2.15    1.62
   1   7  -4    2.93    1.87
   1   7  -4    0.73    1.39
   1  -7  -4    1.34    1.40
  -1   7   3    7.36    2.51
  -1   7   3    3.74    1.92
   1   7  -3    9.10    2.67
  -1   7   3   10.22    2.60
   1  -7  -3   11.15    2.72
   1   7  -3    5.89    2.35
  -1   7   2    0.77    1.61
  -1   7   2   -0.73    1.38
   1  -7  -2   -0.71    1.49
  -1   7   2    0.71    1.21
   1   7  -2   -0.74    1.09
  -1   7   1    1.57    1.77
   1   7  -1    2.36    1.77
   1  -7  -1    1.45    1.23
   1   7  -1    1.46    1.52
  -1   7   1    0.73    1.39
  -1   7   0   -0.79    1.50
   1   7   0    4.74    2.33
   1  -7   0    5.07    2.14
   1   7   0   -0.72    1.06
  -1   7   0    2.24    1.90
  -1   7  -1   11.02    3.15
   1   7   1    5.49    2.32
  -1   7  -1    6.77    2.40
   1  -7   1   12.97    3.01
   1   7   1    9.73    2.58
   1   7   2   -0.71    1.21
  -1   7  -2   -0.78    1.62
   1   7   2    0.77    1.47
  -1   7  -2    0.75    1.43
   1  -7   2   -0.71    1.35
   1   7   3    3.63    2.05
  -1   7  -3    3.80    2.24
   1   7   3    4.50    2.39
  -1   7  -3    3.73    1.80
   1  -7   3    3.46    1.67
  -1   7  -4   31.50    4.42
   1   7   4   44.65    5.29
   1   7   4   34.56    4.72
   1  -7   4   28.62    4.10
  -1   7  -4   33.64    4.67
  -1   7  -5    9.76    2.60
   1   7   5    8.01    2.33
   1  -7   5   14.54    2.81
  -1   7  -5   14.90    3.09
  -1  -7  -5   17.13    3.02
   1   7   6   33.62    4.47
  -1   7  -6   27.17    4.05
   1   7   7    0.69    1.32
  -1   7  -7    1.26    1.31
  -1   7  -7   -0.64    1.09
   1   7   8    0.66    1.12
  -1   7  -8    0.62    0.91
   1   7   8   -0.61    1.28
  -1   7  -8   -1.19    1.24
  -1   7  -9    2.36    1.51
   1   7   9    3.08    1.74
   1   7   9    2.36    1.42
  -1   7 -10    3.90    1.64
   1   7  10    2.25    1.66
   1   7  10    4.47    1.72
  -1   7 -11    2.05    1.24
   1   7  11    1.00    0.95
   1   7  11    3.10    1.46
  -1   7 -12    1.38    1.03
   1   7  12    1.69    1.19
   1   7  12    1.40    1.25
  -1  -7 -12    1.70    1.03
  -1   7 -13    1.19    0.83
   1   7  13    0.40    0.77
  -1   7 -14    0.65    0.73
   1   7  14    0.33    0.75
   1   8  -8    0.31    0.52
  -1   8   8    0.33    0.89
   1   8  -7    0.71    0.68
   1  -8  -7   -0.35    0.59
  -1   8   7   -0.37    0.89
   1   8  -6   -0.79    0.75
   1  -8  -6    0.37    0.76
  -1   8   6    0.40    0.83
  -1   8   5    0.42    1.28
   1   8  -5    0.84    1.02
  -1   8   4    3.42    1.36
  -1  -8   4    0.40    0.75
   1  -8  -4    4.36    1.35
   1   8  -4    1.77    1.25
  -1   8   3    2.14    1.26
   1  -8  -3    4.28    1.41
   1   8  -3    3.63    1.45
  -1  -8   3    1.28    0.96
  -1   8   3    3.66    1.56
  -1  -8   2   11.22    2.17
   1  -8  -2    9.44    2.07
   1   8  -2    9.15    2.03
  -1   8   2   10.65    2.30
  -1   8   1    0.45    1.15
  -1  -8   1    1.85    1.18
   1  -8  -1    0.92    1.11
   1   8  -1    0.45    0.86
  -1   8   1   -0.50    1.04
  -1  -8   0    5.12    1.64
  -1   8   0    2.80    1.38
   1  -8   0    1.86    1.32
   1   8   0    3.49    1.44
  -1   8   0    3.04    1.50
   1  -8   1    0.46    0.79
  -1  -8  -1    0.46    0.88
  -1   8  -1   -0.47    1.14
  -1   8  -1    0.50    1.05
  -1  -8  -2    2.24    1.32
  -1   8  -2    1.42    1.07
   1  -8   2    4.04    1.32
  -1   8  -2    1.97    1.51
  -1   8  -3    1.86    1.31
   1  -8   3    1.28    0.96
  -1  -8  -3    0.43    0.81
  -1   8  -3    1.41    1.13
   1  -8   4    0.79    0.89
  -1  -8  -4   -1.18    0.89
  -1   8  -4   -0.45    0.85
   1   8   4   -0.42    0.87
  -1   8  -5    6.30    1.64
   1   8   5    6.98    1.75
  -1   8  -6   -0.38    0.87
   1   8   6   -0.39    0.89
  -1   8  -7    0.34    0.65
   1   8   7    0.73    0.82
  -1  -8  -8   -0.32    0.78
   1   8   8    0.33    0.74
   2   0 -24    0.35    0.66
  -2   0  24   -0.39    0.73
   2   0 -24    0.76    0.79
   2   0 -23    0.49    0.83
  -2   0  23   -0.49    0.94
   2   0 -22    5.87    1.87
   2   0 -21   -0.67    0.80
   2   0 -20   77.27    6.94
   2   0 -20   77.56    6.94
   2   0 -19    0.72    1.23
   2   0 -19    0.76    1.12
   2   0 -19   -0.75    1.29
   2   0 -18    4.60    1.96
   2   0 -18    2.95    1.54
   2   0 -17    0.76    1.12
   2   0 -17   -0.75    1.28
   2   0 -17   -0.73    1.24
   2   0 -16   32.63    4.54
   2   0 -16   30.10    4.32
   2   0 -16   36.25    4.61
   2   0 -15   -0.68    1.00
   2   0 -15    1.34    1.51
   2   0 -15    0.66    0.97
   2   0 -14    7.49    2.19
   2   0 -14    2.47    1.49
   2   0 -14    4.86    1.79
   2   0 -13   -0.57    0.84
   2   0 -13    0.55    1.16
   2   0 -13    0.56    0.96
   2   0 -13   -0.56    0.67
   2   0 -12   12.45    2.41
   2   0 -12    9.74    2.24
   2   0 -11    0.44    0.93
  -2   0  11   -0.40    0.67
   2   0 -11   -0.42    0.87
   2   0 -11    0.46    0.87
   2   0 -10    0.79    0.89
  -2   0  10    0.70    0.84
   2   0 -10    1.23    1.04
   2   0 -10    0.38    0.78
   2   0  -9    0.35    0.78
   2   0  -9    0.36    0.97
   2   0  -9   -0.68    0.71
   2   0  -8   92.77    5.01
   2   0  -8   77.84    4.64
   2   0  -8   89.03    4.98
   2   0  -7   -0.80    0.72
   2   0  -7    0.28    0.75
   2   0  -7   -0.54    0.80
  -2   0   7    0.22    0.57
   2   0  -6  421.39   12.53
   2   0  -6  432.61   12.16
   2   0  -6  448.90   12.68
  -2   0   6  437.59   11.89
   2   0  -5    0.21    0.58
   2   0  -5    0.21    0.67
   2   0  -5    0.26    0.41
  -2   0   5   -0.14    0.46
  -2   0   5   -0.31    0.49
   2   0  -5    0.19    0.53
   2   0  -4 3975.01   83.14
   2   0  -4 3974.53   84.01
   2   0  -4 4025.35   83.30
  -2   0   4 3943.89   83.23
   2   0  -4 3961.81   84.25
   2   0  -4 3866.72   83.92
   2   0  -3   -0.12    0.45
   2   0  -3   -0.14    0.63
   2   0  -3   -0.16    0.57
   2   0  -3   -0.13    0.47
   2   0  -3    0.28    0.22
   2   0  -3   -0.15    0.57
   2   0  -2   25.56    1.67
   2   0  -2   20.97    1.48
   2   0  -2   24.99    1.70
   2   0  -2   24.42    1.25
   2   0  -2   20.45    1.65
   2   0  -2   23.08    1.67
   2   0  -1    0.12    0.45
   2   0  -1    0.13    0.45
   2   0  -1   -0.22    0.45
   2   0  -1    0.04    0.23
   2   0  -1    0.17    0.36
   2   0  -1    0.21    0.40
   2   0  -1   -0.25    0.26
   2   0  -1    0.13    0.50
   2   0   0 7496.33  151.93
   2   0   0 7424.32  152.09
   2   0   0 7288.70  150.78
   2   0   0 7227.04  151.84
   2   0   0 7140.99  151.91
   2   0   0 7349.62  151.82
   2   0   0 7396.60  151.29
   2   0   1   -0.22    0.46
   2   0   1   -0.12    0.47
   2   0   1    0.35    0.31
   2   0   1   -0.27    0.48
   2   0   1    0.55    0.58
   2   0   1    0.65    0.44
  -2   0  -1    0.32    0.21
   2   0   2   15.99    1.37
   2   0   2   15.89    1.49
   2   0   2   15.27    1.36
   2   0   2   16.25    1.29
   2   0   2   13.52    1.25
   2   0   3   -0.85    0.66
   2   0   3    0.27    0.50
   2   0   3   -0.42    0.65
   2   0   3   -0.55    0.45
   2   0   3    0.50    0.46
   2   0   4 3329.04   68.79
   2   0   4 3259.61   69.72
   2   0   4 3237.66   69.17
   2   0   4 3213.95   68.36
   2   0   4 3209.84   68.55
  -2   0  -5    0.20    0.58
   2   0   5   -0.20    0.55
  -2   0  -6 2772.30   61.61
   2   0   6 2829.14   61.38
   2   0   6 2835.41   61.31
   2   0   6 2797.06   61.44
  -2   0  -7   -0.28    0.82
   2   0   7    0.24    0.65
   2   0   7   -0.26    0.78
   2   0   7    0.25    0.63
  -2   0  -8   10.90    1.80
   2   0   8   11.04    1.80
   2   0   8    8.27    1.46
  -2   0  -9   -0.36    0.82
   2   0   9   -0.35    0.85
   2   0   9   -0.31    0.69
  -2   0 -10  338.28   12.49
   2   0  10  364.73   12.22
  -2   0 -11   -0.46    0.88
  -2   0 -12   85.57    6.11
   2   0  13    1.13    1.37
  -2   0 -13    1.14    1.38
  -2   0 -13   -0.61    0.90
  -2   0 -13   -0.55    0.81
  -2   0 -13   -0.56    0.96
   2   0  14   71.10    6.17
  -2   0 -14   94.83    7.18
  -2   0 -14   73.04    6.13
  -2   0 -14   77.87    6.46
  -2   0 -14   68.87    6.13
  -2   0 -15   -0.73    1.39
  -2   0 -15   -0.66    1.13
  -2   0 -15    0.67    1.28
  -2   0 -15   -0.68    1.15
  -2   0 -16    7.81    2.40
  -2   0 -16    7.14    2.20
  -2   0 -16    6.44    2.20
  -2   0 -16    6.52    2.31
  -2   0 -17   -0.75    0.91
  -2   0 -17   -0.75    1.10
  -2   0 -17    0.76    1.29
  -2   0 -18   40.50    5.13
  -2   0 -18   32.08    4.49
   2   0  19   -0.74    1.27
  -2   0 -19    0.76    1.70
  -2   0 -19    0.72    1.38
   2   0  20   25.71    3.96
  -2   0 -20   21.58    3.70
  -2   0 -20   20.05    3.46
   2   0  21    1.31    1.25
  -2   0 -21    0.66    1.67
  -2   0 -21   -0.63    1.21
   2   0  22    3.46    1.77
  -2   0 -22    4.54    1.67
  -2   0 -22    1.66    1.25
  -2   0 -23    0.46    0.67
   2   0  23    0.48    0.71
  -2   0 -24   13.95    2.09
   2   0  24   16.17    2.34
   2   1 -24    1.48    0.83
  -2   1  24    2.03    1.04
  -2  -1  24    4.13    1.32
   2   1 -24    2.18    0.98
   2  -1 -24    1.78    0.80
   2   1 -23    0.49    1.11
   2   1 -23   -0.47    0.69
  -2   1  23    0.45    0.76
   2  -1 -23   -0.46    0.79
   2  -1 -22   83.40    6.21
   2   1 -22   95.91    7.03
  -2   1  22   81.90    6.25
   2   1 -21    2.07    1.55
   2  -1 -21   -0.62    1.05
   2   1 -21    1.30    1.24
   2   1 -20    3.03    1.82
   2  -1 -20   -0.68    1.29
   2   1 -20    0.71    1.21
   2  -1 -19   15.35    3.19
   2   1 -19   14.34    3.19
   2  -1 -19   17.88    3.29
   2   1 -19   12.67    2.92
   2  -1 -18    9.72    2.63
   2   1 -18    7.27    2.48
   2  -1 -18    6.54    2.23
   2  -1 -17    2.22    1.54
   2  -1 -17    0.71    1.05
   2   1 -17    3.18    1.66
   2   1 -16    5.57    2.14
   2  -1 -16   12.95    2.88
   2  -1 -16    9.28    2.58
   2   1 -16    5.76    2.13
   2  -1 -16    5.98    2.12
  -2   1  16    5.99    2.12
   2   1 -16    6.84    2.15
   2   1 -15    0.66    0.97
   2  -1 -15   -0.67    1.28
   2  -1 -15    0.68    1.16
   2   1 -15   -0.68    1.16
   2  -1 -15    0.70    1.03
  -2   1  15    0.70    1.33
  -2  -1  15   -0.66    1.25
   2   1 -15   -0.71    1.22
   2   1 -14   56.10    5.67
  -2  -1  14   44.19    4.76
   2   1 -14   37.12    4.48
   2  -1 -14   49.28    5.17
   2   1 -14   54.91    5.28
   2  -1 -14   54.57    5.31
   2  -1 -14   39.18    4.63
   2  -1 -14   44.03    4.93
   2   1 -14   41.56    4.89
   2   1 -13  206.02   10.62
  -2  -1  13  182.93    9.56
   2   1 -13  167.13    9.35
   2  -1 -13  169.99    9.50
   2  -1 -13  173.11    9.70
   2  -1 -13  184.03    9.64
   2   1 -13  183.97    9.99
   2  -1 -13  178.36    9.63
   2  -1 -13  168.26    9.37
   2   1 -13  180.50    9.65
   2  -1 -12    9.22    2.05
   2  -1 -12   11.79    2.33
   2   1 -12    8.93    2.15
   2  -1 -12    7.86    1.97
   2  -1 -11    1.83    1.10
  -2  -1  11   -0.45    1.14
   2  -1 -11    0.48    0.92
   2   1 -11    1.89    1.21
   2  -1 -11    0.45    1.15
  -2  -1  10  171.01    7.95
   2  -1 -10  154.56    7.75
   2  -1 -10  160.93    7.88
   2   1 -10  167.98    7.76
   2   1 -10  178.88    8.37
   2  -1 -10  180.62    8.38
  -2  -1   9  196.21    8.44
   2  -1  -9  216.23    8.81
   2  -1  -9  202.86    8.63
   2   1  -9  220.37    8.73
   2   1  -9  216.75    8.97
   2   1  -8   15.81    2.16
   2  -1  -8   15.63    2.20
   2   1  -8   18.24    2.34
   2  -1  -8   16.97    2.18
  -2  -1   8   14.07    1.91
  -2  -1   8   12.61    1.87
   2   1  -7   -0.26    0.63
   2   1  -7   -0.29    0.73
   2  -1  -7    0.30    0.76
   2   1  -7    0.30    0.77
   2  -1  -7   -0.27    0.62
  -2  -1   7    0.25    0.61
   2   1  -6   21.22    2.08
   2  -1  -6   21.56    2.26
   2   1  -6   23.25    2.32
  -2  -1   6   24.29    2.18
   2  -1  -6   22.14    2.27
   2   1  -6   23.74    2.33
   2  -1  -6   22.53    1.97
   2   1  -5   59.85    3.42
   2   1  -5   62.26    3.64
   2   1  -5   68.73    3.26
   2  -1  -5   63.24    3.55
  -2  -1   5   55.69    3.22
   2   1  -5   63.03    3.59
   2  -1  -5   57.56    3.11
   2   1  -4  247.02    8.02
   2  -1  -4  240.05    7.77
   2   1  -4  243.01    8.00
  -2   1   4  249.44    7.66
   2   1  -4  249.86    8.06
   2  -1  -4  235.87    7.96
   2  -1  -4  248.36    7.68
  -2   1   3   56.38    2.78
   2   1  -3   57.94    2.55
   2  -1  -3   58.89    3.11
   2  -1  -3   52.55    2.80
   2  -1  -3   55.33    2.76
   2   1  -3   61.60    3.18
   2   1  -3   58.87    3.13
   2  -1  -3   55.81    3.05
   2   1  -3   59.31    3.16
   2  -1  -3   59.00    3.04
   2  -1  -2 1078.34   24.67
  -2   1   2 1063.98   23.97
   2   1  -2 1080.50   24.86
   2  -1  -2 1048.04   24.75
  -2  -1   2 1054.51   24.55
   2  -1  -2 1068.53   24.07
   2   1  -2 1073.26   24.11
   2  -1  -2 1075.38   24.24
   2  -1  -2 1086.11   24.62
  -2  -1   1   81.05    3.46
   2  -1  -1   91.15    3.77
   2  -1  -1   86.67    3.68
   2  -1  -1   84.76    3.45
   2  -1  -1   82.87    3.05
   2   1  -1   89.22    3.60
   2  -1  -1   91.84    3.57
   2   1  -1   87.74    3.39
  -2  -1   0  977.58   22.10
   2   1   0  970.47   22.51
   2  -1   0  958.10   20.99
   2  -1   0  968.19   21.75
   2  -1   0  947.91   22.16
   2   1   0  969.04   22.25
   2  -1   0  986.87   22.42
   2   1   0  970.38   22.25
   2  -1   0  967.95   22.55
   2   1   0  985.46   21.93
   2  -1   1  602.43   14.51
   2  -1   1  596.89   13.27
  -2  -1  -1  612.75   14.46
   2   1   1  602.50   15.19
  -2   1  -1  607.34   14.22
   2  -1   1  601.95   13.93
   2   1   1  614.59   15.03
   2  -1   1  609.94   14.77
   2   1   1  636.56   15.36
   2   1   1  629.78   14.88
   2  -1   1  589.54   14.42
   2   1   1  596.63   14.12
   2  -1   2  441.40   11.59
   2  -1   2  437.98   10.61
  -2  -1  -2  457.58   11.22
  -2   1  -2  445.40   11.33
   2   1   2  462.97   12.26
   2   1   2  446.92   12.04
   2  -1   2  445.92   11.38
   2   1   2  457.24   12.18
   2  -1   2  471.47   11.98
   2   1   2  442.64   10.61
   2   1   3  167.34    6.20
  -2   1  -3  166.25    5.66
   2   1   3  169.19    6.13
  -2  -1  -3  164.37    5.29
   2  -1   3  172.78    6.01
   2   1   3  174.88    6.24
   2  -1   3  168.78    5.21
   2   1   3  164.69    5.24
   2  -1   3  177.48    5.90
   2   1   4  314.89    9.75
  -2   1  -4  312.78    9.33
   2   1   4  300.11    9.65
  -2  -1  -4  330.50    8.77
   2  -1   4  302.95    9.42
   2   1   4  328.14    8.85
   2  -1   4  307.28    8.78
   2  -1   4  324.98    9.49
   2   1   5   25.37    2.28
  -2   1  -5   20.35    1.98
   2   1   5   20.49    2.12
  -2  -1  -5   19.38    1.67
   2   1   5   20.81    1.76
   2  -1   5   23.76    2.12
   2  -1   5   20.72    1.86
   2   1   6  179.81    6.55
   2  -1   6  180.37    7.02
   2  -1   6  189.28    6.85
   2   1   6  184.94    7.19
  -2   1  -6  193.16    7.20
   2   1   6  194.37    7.43
  -2  -1  -6  180.02    6.59
   2   1   7   88.80    4.39
   2  -1   7   85.90    4.71
   2  -1   7   86.64    4.58
   2   1   7   90.35    4.94
  -2  -1  -7   77.18    4.16
  -2   1  -7   85.02    4.70
   2   1   7   84.95    4.62
   2   1   8 1387.35   32.87
   2  -1   8 1371.64   33.68
   2  -1   8 1375.94   33.38
  -2   1  -8 1353.47   33.56
   2   1   8 1400.52   33.91
   2   1   9  314.16   10.73
   2  -1   9  299.81   11.05
   2  -1   9  296.19   10.96
  -2   1  -9  310.13   11.24
   2   1  10    9.80    1.89
   2  -1  10    6.38    1.53
   2  -1  10   12.57    2.11
  -2   1 -10    6.80    1.67
   2  -1  11  146.06    7.59
   2  -1  11  128.52    7.35
  -2   1 -11  137.45    7.60
  -2  -1 -11  145.81    7.96
  -2   1 -12   25.86    3.41
  -2  -1 -12   31.53    3.81
  -2   1 -12   30.16    3.46
  -2  -1 -12   34.15    3.84
   2  -1  12   30.15    3.52
   2  -1  12   26.86    3.49
   2   1  13    3.08    1.74
   2  -1  13    1.59    1.20
   2  -1  13    1.73    1.20
  -2   1 -13    0.62    1.18
  -2  -1 -13    3.00    1.61
  -2   1 -13    0.58    1.11
  -2   1 -13    1.60    1.20
  -2  -1 -13    2.87    1.62
  -2   1 -13    1.19    1.24
   2   1  14  141.37    8.95
   2  -1  14  125.24    8.33
  -2   1 -14  131.62    8.48
  -2  -1 -14  114.81    8.08
  -2   1 -14  126.16    8.63
  -2   1 -14  127.87    8.10
  -2  -1 -14  138.70    8.69
  -2   1 -14  132.33    8.66
   2   1  15   10.81    2.82
  -2   1 -15   11.01    2.69
  -2  -1 -15   11.22    2.74
  -2   1 -15    3.63    1.76
  -2  -1 -15   12.41    2.79
  -2   1 -15   12.75    2.61
  -2  -1 -15    6.85    2.11
  -2   1 -15    9.86    2.62
   2   1  16   58.04    6.25
  -2   1 -16   66.14    6.49
   2   1  16   71.73    6.50
  -2  -1 -16   66.92    6.35
  -2  -1 -16   70.53    6.68
  -2   1 -16   62.72    6.27
  -2  -1 -16   78.43    6.89
  -2   1 -16   68.29    6.57
   2   1  17    2.27    1.71
   2   1  17    2.38    1.91
  -2   1 -17    3.13    1.76
  -2   1 -17    0.80    1.36
  -2  -1 -17    3.64    1.86
   2   1  18    1.54    1.31
   2   1  18    5.59    2.36
  -2   1 -18    6.37    2.35
  -2  -1 -18    5.94    2.19
   2   1  19    6.09    2.25
   2   1  19   10.15    2.74
  -2   1 -19   13.35    3.14
  -2  -1 -19   10.26    2.65
  -2   1 -19    4.82    1.86
   2   1  20    4.35    1.96
   2   1  20    8.06    2.42
  -2   1 -20    7.47    2.55
  -2  -1 -20    6.98    2.15
  -2   1 -20    7.80    2.22
   2   1  21    4.64    1.78
   2   1  21    1.97    1.48
  -2   1 -21    3.41    1.84
  -2   1 -21    2.93    1.65
  -2  -1 -21    5.10    1.88
   2   1  22    2.89    1.30
  -2   1 -22    1.78    1.24
  -2  -1 -22    0.55    0.94
  -2   1 -23   17.60    2.75
   2   1  23   14.83    2.47
  -2   1 -24    0.37    0.71
   2   1  24    1.84    0.99
  -2   1 -24    1.44    0.87
   2  -1  24    0.37    0.77
   2   2 -24    4.55    1.21
   2  -2 -24    4.49    1.11
   2   2 -23   22.05    2.69
   2   2 -23   24.85    3.13
   2  -2 -23   26.59    2.98
   2   2 -22    1.92    1.08
   2   2 -22    1.66    1.41
   2  -2 -22    5.61    1.68
   2   2 -21    5.09    1.67
   2   2 -21   11.66    2.71
   2  -2 -21    7.79    2.17
   2   2 -20   17.75    3.21
   2   2 -20   21.73    3.77
   2  -2 -20   17.34    3.20
   2   2 -19    0.68    1.30
   2   2 -19    3.88    1.87
   2  -2 -19    0.75    1.56
   2  -2 -18   17.92    3.45
   2   2 -18   16.06    3.43
   2   2 -18    7.04    2.34
  -2   2  18   14.04    3.26
   2  -2 -17   -0.78    1.63
   2   2 -17    3.21    1.68
   2   2 -16   18.46    3.73
  -2   2  16   15.76    3.38
  -2  -2  16   17.47    3.44
   2  -2 -16   23.01    3.99
   2  -2 -16   22.53    4.04
   2   2 -16   25.85    4.18
   2   2 -15   24.12    4.08
  -2   2  15   26.22    4.06
  -2  -2  15   21.76    3.69
   2  -2 -15   21.72    3.75
   2  -2 -15   22.02    3.78
   2  -2 -15   23.80    3.98
   2   2 -15   30.59    4.38
  -2  -2  14  110.48    7.89
   2   2 -14  118.77    8.79
  -2   2  14  119.12    8.39
   2  -2 -14  118.03    8.45
   2   2 -14  105.82    7.79
   2  -2 -14  131.03    8.69
   2  -2 -14  114.16    8.23
   2   2 -14  113.22    8.22
  -2  -2  13   25.60    3.66
   2   2 -13   21.07    3.57
  -2   2  13   27.70    3.83
  -2  -2  13   20.82    3.38
   2  -2 -13   25.36    3.82
   2   2 -13   23.43    3.55
   2   2 -13   24.52    3.64
   2  -2 -13   21.10    3.39
   2  -2 -13   24.13    3.62
   2  -2 -13   20.84    3.45
   2   2 -13   18.10    3.29
   2   2 -12   13.56    2.77
  -2   2  12   17.69    3.07
  -2  -2  12   15.66    2.81
   2  -2 -12   15.19    2.73
   2   2 -12   14.23    2.72
   2   2 -12   11.39    2.44
   2  -2 -12   18.77    3.09
   2  -2 -12   16.62    2.96
   2  -2 -12   16.82    3.00
   2   2 -12   20.69    3.28
  -2   2  11   10.72    2.33
  -2  -2  11    7.96    1.92
   2  -2 -11   10.43    2.27
   2   2 -11    6.26    1.78
   2  -2 -10  206.77    9.70
  -2   2  10  208.76    9.77
  -2  -2  10  228.52   10.18
   2  -2 -10  216.66   10.08
   2   2 -10  202.05    9.58
  -2   2   9  149.20    7.70
  -2  -2   9  144.02    7.61
   2  -2  -9  145.17    7.73
   2   2  -9  155.44    7.81
   2  -2  -9  158.52    7.94
  -2  -2   9  150.67    7.66
   2   2  -8    1.80    1.02
   2  -2  -8    3.23    1.38
   2  -2  -8    0.81    0.77
  -2   2   8    0.79    1.06
  -2  -2   8    0.37    0.89
  -2  -2   8    1.57    1.16
   2   2  -7    4.76    1.23
  -2   2   7    9.89    1.90
  -2  -2   7    6.46    1.51
  -2  -2   7    4.65    1.43
   2  -2  -7    5.05    1.38
   2  -2  -7    7.35    1.69
  -2  -2   6    5.28    1.40
  -2   2   6    5.68    1.47
   2  -2  -6    7.70    1.60
   2  -2  -6    3.01    1.14
   2  -2  -6    6.70    1.41
  -2  -2   6    4.59    1.40
  -2   2   5  646.54   17.75
  -2  -2   5  657.69   17.80
   2  -2  -5  609.04   17.71
   2  -2  -5  671.76   17.86
   2  -2  -5  649.31   16.93
   2  -2  -5  639.23   17.66
  -2  -2   5  662.76   18.13
  -2  -2   4    8.92    1.59
  -2   2   4    8.12    1.67
   2  -2  -4    6.83    1.21
   2  -2  -4    9.93    1.83
   2   2  -4   10.12    1.88
   2  -2  -4    8.24    1.60
   2  -2  -4    9.55    1.90
  -2  -2   4   14.49    1.95
   2  -2  -3  513.72   13.95
   2  -2  -3  481.25   13.90
   2  -2  -3  513.35   14.44
   2  -2  -3  519.97   13.98
   2  -2  -3  531.51   14.48
   2   2  -3  517.42   14.68
   2  -2  -3  510.39   14.46
  -2  -2   3  542.54   14.69
   2  -2  -2  494.95   13.52
   2  -2  -2  493.23   13.66
   2  -2  -2  473.51   13.52
   2   2  -2  516.82   14.27
   2  -2  -2  493.23   13.89
   2  -2  -2  481.66   13.07
   2  -2  -2  505.60   14.04
  -2  -2   2  484.17   13.78
   2  -2  -2  502.72   13.18
   2  -2  -1   48.44    3.07
   2   2  -1   54.18    3.50
   2  -2  -1   52.24    3.24
   2  -2  -1   54.69    3.27
   2  -2  -1   51.74    2.83
  -2  -2   1   51.64    3.20
   2   2   0 1320.92   31.86
   2  -2   0 1355.99   31.47
   2  -2   0 1364.63   31.35
   2   2   0 1345.61   31.22
  -2  -2   0 1371.52   31.31
   2  -2   0 1311.96   30.05
   2  -2   1  210.14    6.80
   2   2   1  236.14    8.02
   2   2   1  216.81    7.94
   2  -2   1  228.90    7.85
   2  -2   1  210.20    7.48
   2   2   1  210.55    7.54
  -2  -2  -1  222.53    7.49
   2  -2   2    4.34    0.93
   2   2   2    4.73    1.25
   2   2   2    5.72    1.35
   2  -2   2    4.77    1.03
   2   2   2    2.23    0.99
  -2  -2  -2    2.61    0.85
   2  -2   3  123.77    5.09
   2   2   3  104.34    5.15
   2   2   3  113.45    5.44
   2  -2   3  110.16    4.98
   2   2   3  101.04    5.22
  -2  -2  -3  123.07    5.12
   2  -2   4  686.32   18.14
  -2   2  -4  699.49   18.32
   2   2   4  698.37   18.42
   2   2   4  706.77   19.06
   2   2   4  690.24   18.92
   2  -2   4  678.22   17.88
   2  -2   4  675.46   18.38
   2   2   4  694.04   18.86
  -2  -2  -4  716.21   18.12
   2  -2   5  726.89   19.14
  -2   2  -5  714.31   19.07
   2   2   5  693.65   19.57
   2   2   5  739.95   19.86
   2  -2   5  677.12   18.22
   2  -2   5  711.38   19.02
  -2  -2  -5  727.08   18.75
   2   2   6  133.02    6.48
  -2   2  -6  137.47    6.32
   2   2   6  131.45    6.54
  -2  -2  -6  139.64    6.11
   2  -2   6  129.71    6.06
   2   2   6  127.89    5.93
   2  -2   6  128.46    6.16
   2  -2   6  130.72    5.84
   2   2   7  539.79   16.43
  -2   2  -7  543.15   16.20
   2   2   7  508.74   16.49
  -2  -2  -7  522.37   15.51
   2   2   7  555.92   15.86
   2  -2   7  535.55   16.24
   2  -2   7  541.66   15.76
   2   2   8   54.66    4.04
   2  -2   8   50.81    4.09
   2   2   8   48.08    3.99
  -2   2  -8   43.31    3.80
  -2  -2  -8   47.31    3.85
   2   2   8   52.00    4.23
   2   2   9  230.14    9.53
   2  -2   9  230.95    9.95
   2  -2   9  241.08    9.73
  -2   2  -9  235.29   10.00
   2   2   9  214.42    9.72
  -2  -2  -9  237.12    9.74
   2   2  10   23.43    2.98
   2  -2  10   24.61    3.17
   2  -2  10   29.72    3.31
  -2   2 -10   23.42    3.09
   2   2  10   31.21    3.56
  -2   2 -11   15.74    2.73
  -2  -2 -11   16.03    2.66
   2  -2  11   14.04    2.56
   2  -2  11   11.90    2.29
   2   2  12   31.10    4.05
   2   2  12   32.54    3.98
   2  -2  12   33.58    3.95
   2  -2  12   39.16    4.29
  -2  -2 -12   26.27    3.48
  -2   2 -12   34.54    4.12
  -2  -2 -12   36.66    4.08
  -2   2 -12   30.56    3.89
   2   2  13  258.17   12.93
   2  -2  13  307.88   13.41
   2  -2  13  268.11   12.58
  -2  -2 -13  273.75   12.50
   2   2  13  292.43   13.23
  -2   2 -13  282.92   13.06
  -2  -2 -13  322.96   13.35
  -2   2 -13  283.94   13.11
   2   2  14  146.20    9.50
   2  -2  14  119.85    8.20
   2  -2  14  114.65    8.19
  -2  -2 -14  122.29    8.18
   2   2  14  136.70    8.85
  -2   2 -14  125.23    8.58
  -2  -2 -14  118.05    8.47
  -2  -2 -14  140.03    8.79
  -2   2 -14  118.27    8.42
   2   2  15    2.33    1.75
   2  -2  15    1.39    1.19
   2   2  15    2.89    1.51
   2  -2  15    1.43    1.36
  -2  -2 -15    1.36    1.42
  -2   2 -15    0.72    1.06
  -2  -2 -15   -0.75    1.42
  -2  -2 -15    2.08    1.32
  -2   2 -15    2.19    1.86
   2   2  16  211.93   11.80
  -2  -2 -16  207.56   11.45
   2   2  16  194.19   11.63
   2  -2  16  169.12   10.77
  -2  -2 -16  188.28   11.03
  -2   2 -16  196.33   11.49
   2   2  17   53.45    5.94
  -2   2 -17   63.80    6.57
  -2  -2 -17   58.09    5.95
   2   2  17   54.75    6.30
   2   2  18   70.98    6.86
   2   2  18   75.75    7.40
  -2   2 -18   96.84    7.96
  -2  -2 -18   80.82    7.13
   2   2  19    0.74    1.27
   2   2  19   -0.79    1.78
  -2  -2 -19    1.42    1.05
  -2   2 -19   -0.76    1.45
  -2  -2 -19   -0.71    1.48
   2   2  20   11.08    2.70
   2   2  20    9.49    2.71
  -2  -2 -20    7.16    2.22
  -2   2 -20    7.11    2.27
  -2  -2 -20    4.63    1.79
  -2  -2 -21   -1.14    1.08
   2   2  21    0.64    1.10
   2   2  21   -0.62    1.18
  -2   2 -21    0.64    1.08
   2  -2  22   16.69    2.82
   2   2  22    8.11    2.12
   2   2  22    8.41    2.11
  -2   2 -22   14.15    2.63
   2   2  23    0.42    0.80
   2  -2  23    1.25    1.01
   2   2  23    0.42    0.95
  -2   2 -23    2.19    1.18
   2  -2  24    1.82    0.86
  -2   2 -24    3.16    0.95
  -2   2 -24    2.57    1.02
   2   3 -23   24.09    2.55
   2  -3 -23   26.23    2.54
  -2   3  22    0.83    1.01
   2   3 -22    2.56    1.31
   2  -3 -22    3.17    1.21
  -2   3  21   26.15    3.50
   2   3 -21   24.25    3.31
   2  -3 -21   28.46    3.46
   2  -3 -20   40.83    4.65
   2  -3 -20   52.26    4.99
   2   3 -20   40.77    4.52
  -2   3  20   48.36    5.10
   2   3 -20   34.40    4.27
   2  -3 -19    0.70    1.33
   2  -3 -19    0.64    1.09
   2   3 -19    2.00    1.27
  -2   3  19    0.72    1.37
   2   3 -19   -0.68    1.16
   2  -3 -18   -0.75    1.28
   2  -3 -18   -0.69    1.31
   2   3 -18   -0.73    1.39
   2   3 -18   -0.73    1.65
  -2   3  18   -0.78    1.76
   2   3 -17    6.82    2.52
   2  -3 -17    8.50    2.47
   2   3 -17    7.58    2.67
   2  -3 -17   10.14    2.66
   2  -3 -17    8.61    2.52
   2   3 -16   81.75    7.66
   2  -3 -16   65.85    6.57
   2   3 -16   60.98    6.30
   2  -3 -16   60.76    6.02
   2  -3 -16   62.02    6.44
   2   3 -15   11.86    3.07
   2  -3 -15   10.01    2.72
   2  -3 -15   20.95    3.69
   2   3 -15   17.18    3.38
  -2   3  14   51.05    5.73
  -2  -3  14   55.64    5.95
   2  -3 -14   66.54    6.37
   2  -3 -14   56.48    6.02
   2   3 -14   56.34    6.25
  -2   3  13   38.29    4.83
  -2  -3  13   45.68    5.19
   2  -3 -13   32.18    4.41
   2  -3 -13   39.09    4.74
   2  -3 -13   41.75    4.93
   2   3 -13   39.48    5.12
   2   3 -12   24.64    3.83
  -2   3  12   25.07    3.76
  -2  -3  12   17.08    3.16
   2  -3 -12   20.70    3.48
   2  -3 -12   22.10    3.48
   2   3 -12   18.64    3.22
   2  -3 -12   21.11    3.45
   2  -3 -12   24.50    3.82
  -2  -3  12   19.17    3.29
   2   3 -11    3.36    1.71
  -2   3  11    1.26    1.31
  -2  -3  11    1.92    1.33
   2  -3 -11    2.60    1.24
   2  -3 -11    5.05    1.86
   2   3 -11    2.43    1.46
   2  -3 -11    1.20    1.14
   2  -3 -11    2.31    1.30
  -2  -3  11    0.60    0.89
  -2  -3  10  151.94    8.70
   2   3 -10  160.08    9.18
  -2   3  10  155.23    8.89
  -2  -3  10  148.63    8.80
   2  -3 -10  168.47    9.35
   2   3 -10  148.40    8.65
   2  -3 -10  145.87    8.28
   2  -3 -10  132.94    8.03
   2  -3 -10  166.96    9.21
   2  -3  -9  204.22   10.23
   2  -3  -9  209.13   10.37
  -2   3   9  214.89   10.34
  -2  -3   9  219.40   10.56
  -2  -3   9  226.74   10.48
   2   3  -8   10.99    2.17
  -2  -3   8   11.46    2.42
  -2  -3   8   13.66    2.47
   2  -3  -8   15.91    2.67
   2  -3  -8   13.60    2.51
  -2  -3   7  280.45   11.11
  -2  -3   7  268.26   11.07
   2  -3  -7  260.57   11.10
   2  -3  -7  258.18   10.91
  -2  -3   6    7.38    1.78
   2  -3  -6    7.53    1.85
   2  -3  -6    7.53    1.82
   2  -3  -6    8.36    1.77
  -2  -3   6    5.54    1.59
  -2  -3   5  324.36   11.54
   2   3  -5  330.97   11.86
   2  -3  -5  288.65   11.47
   2  -3  -5  298.21   11.24
   2  -3  -5  305.21   10.93
   2  -3  -5  316.95   11.55
  -2  -3   5  326.35   11.84
  -2  -3   4  196.56    8.21
   2   3  -4  183.81    8.34
   2  -3  -4  184.77    8.32
   2  -3  -4  179.48    7.87
   2  -3  -4  168.54    7.60
   2  -3  -4  182.85    8.22
   2  -3  -4  185.60    7.96
  -2  -3   4  203.79    8.59
   2  -3  -3   98.18    5.34
   2  -3  -3   83.38    5.12
   2   3  -3   91.84    5.63
   2  -3  -3   80.53    5.09
   2  -3  -3   93.27    5.14
  -2  -3   3   89.71    5.25
   2  -3  -3   78.04    4.72
  -2  -3   3   85.35    4.96
   2  -3  -2  130.66    6.40
   2   3  -2  133.21    6.91
   2  -3  -2  140.47    6.75
  -2  -3   2  151.56    6.91
   2  -3  -2  123.35    5.96
  -2  -3   2  146.08    6.46
   2  -3  -1  274.86   10.22
   2   3  -1  289.15   10.92
   2  -3  -1  298.04   10.70
   2  -3  -1  280.38   10.11
  -2  -3   1  299.68   10.57
   2   3   0   62.85    4.61
   2  -3   0   69.59    4.56
  -2  -3   0   64.57    4.27
   2  -3   0   67.71    4.41
   2   3   1   79.02    5.15
   2  -3   1   73.87    4.83
   2   3   1   80.96    4.72
  -2  -3  -1   85.89    4.92
   2  -3   1   80.56    4.85
   2   3   2   57.24    4.00
   2   3   2   58.84    4.38
   2   3   2   60.62    4.46
   2  -3   2   59.06    4.31
   2  -3   2   53.72    3.93
   2   3   3   30.61    3.27
   2  -3   3   32.28    3.26
   2   3   3   28.62    3.24
   2  -3   3   29.25    2.90
   2   3   3   22.87    2.74
  -2  -3  -3   30.37    2.96
   2  -3   4  561.15   16.21
   2   3   4  576.07   17.35
   2  -3   4  549.03   17.20
   2   3   4  556.43   17.58
   2  -3   4  533.21   16.34
   2   3   4  551.76   17.11
  -2  -3  -4  569.12   16.85
   2  -3   5  447.42   14.29
   2   3   5  448.65   15.32
   2   3   5  443.18   14.74
   2   3   5  447.09   15.23
   2  -3   5  433.92   14.04
   2  -3   5  437.17   14.37
   2   3   5  436.38   14.89
  -2  -3  -5  464.29   14.61
   2   3   6   19.36    2.92
   2   3   6   17.34    2.73
  -2  -3  -6   11.09    2.08
   2  -3   6   15.86    2.35
   2   3   6   20.82    2.95
   2  -3   6   17.61    2.51
   2   3   7  152.94    8.28
   2   3   7  143.03    8.13
   2  -3   7  153.54    7.74
  -2  -3  -7  164.62    7.91
   2   3   8    9.33    2.13
  -2  -3  -8   10.91    2.20
   2   3   8   10.53    2.30
   2  -3   8   18.00    2.71
  -2  -3  -8   10.85    2.08
  -2  -3  -9   71.87    5.68
   2   3   9   74.16    5.95
   2  -3   9   75.21    5.71
   2   3   9   72.48    6.16
  -2   3 -10   35.11    4.37
  -2  -3 -10   36.60    4.19
   2   3  10   40.52    4.42
   2   3  10   35.93    4.10
   2  -3  10   40.67    4.33
  -2   3 -10   26.32    3.67
   2   3  10   34.23    4.42
  -2   3 -11    2.72    1.64
  -2  -3 -11    2.46    1.38
  -2   3 -11    4.12    1.81
   2   3  11    1.84    1.28
   2  -3  11    0.61    0.90
   2   3  11    4.46    1.95
   2   3  11    2.06    1.55
   2  -3  12    1.32    1.37
   2   3  12    3.28    1.68
  -2   3 -12    2.16    1.50
   2   3  12    4.14    1.76
   2   3  12    2.90    1.63
   2  -3  13  121.39    8.47
   2   3  13  125.41    8.52
  -2   3 -13  107.31    8.29
   2   3  13  110.12    8.43
   2   3  13  128.11    9.05
   2  -3  14    8.86    2.44
   2   3  14    5.85    2.16
  -2  -3 -14    6.02    2.05
  -2   3 -14    4.71    2.01
   2   3  14    4.69    2.21
   2   3  14    5.47    2.21
   2   3  15   25.71    4.15
  -2   3 -15   19.22    3.64
  -2  -3 -15   30.66    4.26
   2   3  15   20.31    4.00
   2   3  16   42.11    5.33
  -2   3 -16   25.93    4.14
  -2   3 -16   30.45    4.62
  -2  -3 -16   29.15    4.15
   2   3  16   31.39    4.86
   2   3  17   68.88    6.61
  -2   3 -17   60.57    6.17
   2  -3  17   61.09    6.26
  -2  -3 -17   65.06    6.25
  -2   3 -17   60.91    6.41
   2   3  17   75.34    7.23
   2   3  18    2.36    2.01
   2  -3  18   -0.72    1.07
  -2   3 -18    0.71    1.05
   2   3  18   -0.73    1.07
  -2  -3 -19    0.69    1.17
   2  -3  19    0.67    0.99
   2   3  19    0.73    1.25
  -2   3 -19    0.67    1.14
   2   3  19   -0.67    1.28
  -2  -3 -20    3.66    1.80
   2  -3  20    5.40    1.91
   2   3  20    2.61    1.67
  -2   3 -20    4.20    1.69
   2   3  20    8.43    2.24
  -2  -3 -21    8.79    2.07
   2  -3  21   10.24    2.19
   2   3  21   11.71    2.47
  -2   3 -21    6.69    1.87
   2   3  21   12.85    2.44
   2  -3  22    2.47    1.16
   2   3  22    2.69    1.27
  -2   3 -22    2.08    1.00
  -2  -3 -22    1.23    0.86
  -2  -3 -23    9.12    1.60
   2  -3  23   10.56    1.75
   2   3  23   11.22    1.81
   2   4 -21    1.87    1.15
  -2   4  21    1.21    1.14
   2   4 -20   -0.48    0.91
  -2   4  20    0.51    1.07
   2  -4 -19   31.76    3.76
   2  -4 -19   30.31    3.81
   2   4 -19   33.41    4.06
  -2   4  19   27.98    3.89
   2  -4 -18   -0.63    1.08
   2   4 -18    0.66    1.12
  -2   4  18    0.69    1.31
   2   4 -17   84.21    7.31
   2  -4 -17   63.91    6.19
   2   4 -17   68.44    6.56
   2  -4 -17   71.96    6.45
   2   4 -16   -0.81    1.37
   2  -4 -16    1.47    1.65
   2  -4 -15   45.46    5.29
   2  -4 -15   38.14    5.02
   2   4 -15   41.33    5.24
   2  -4 -14    2.32    1.47
   2   4 -14   -0.83    1.22
   2  -4 -13   13.09    3.16
   2   4 -13   17.03    3.46
   2   4 -12    0.78    1.15
  -2  -4  12    0.78    0.94
  -2   4  12    0.79    1.64
   2  -4 -12    1.55    1.48
   2  -4 -12    0.79    1.17
   2   4 -12    1.50    1.57
   2  -4 -12    0.75    1.28
   2  -4 -11    0.75    1.28
   2  -4 -11    2.27    1.58
   2   4 -11   -0.74    1.41
   2   4 -11   -0.74    1.55
  -2  -4  11   -0.75    1.43
   2  -4 -10    0.72    1.61
   2  -4 -10    3.62    1.85
   2   4 -10    2.90    1.63
  -2  -4  10    1.96    1.36
  -2  -4  10    2.15    1.61
   2  -4  -9   22.80    3.69
   2  -4  -9   18.87    3.37
   2   4  -9   21.03    3.55
  -2  -4   9   21.34    3.36
  -2  -4   9   16.37    3.10
   2   4  -8    0.64    1.22
  -2  -4   8    0.60    1.02
   2   4  -8   -0.67    1.15
  -2   4   8    0.65    1.24
   2  -4  -8    1.32    1.37
   2  -4  -8    0.63    0.76
   2   4  -7   33.54    4.25
   2  -4  -7   33.11    4.17
   2  -4  -7   26.47    3.67
   2   4  -7   38.82    4.52
  -2  -4   7   29.76    3.80
  -2  -4   6    1.65    1.40
   2   4  -6    0.60    1.45
  -2  -4   6   -0.52    1.09
   2  -4  -6    0.59    0.71
   2  -4  -6   -0.55    1.05
   2  -4  -6   -0.54    0.80
   2   4  -6    0.62    1.18
  -2  -4   5   66.83    5.36
   2   4  -5   61.84    5.57
  -2  -4   5   71.79    5.40
   2  -4  -5   62.48    5.46
   2   4  -5   66.44    5.61
   2  -4  -5   60.31    4.96
   2  -4  -5   60.31    5.22
   2   4  -5   55.08    5.25
  -2  -4   4  116.66    6.91
   2  -4  -4  126.06    7.30
   2  -4  -4  129.69    7.31
  -2  -4   4  132.85    7.58
   2  -4  -4  119.63    7.49
   2  -4  -4  135.22    7.82
   2   4  -4  110.86    7.43
   2  -4  -3    1.45    1.09
   2  -4  -3    2.01    1.13
   2   4  -3    1.66    1.49
  -2  -4   3    0.49    0.94
   2  -4  -2    0.96    1.00
   2   4  -2    6.62    1.99
   2  -4  -2    5.04    1.82
  -2  -4   2    3.86    1.54
   2  -4  -1    0.48    0.71
   2   4  -1   -0.55    1.24
   2  -4  -1    0.99    1.03
  -2  -4   1    0.47    0.90
   2  -4   0   68.08    5.26
   2   4   0   68.67    5.61
   2  -4   0   82.10    5.80
  -2  -4   0   74.72    5.41
   2   4   1    7.69    2.10
   2  -4   1    8.98    2.09
   2  -4   1    7.68    1.83
   2  -4   2   60.09    4.95
   2   4   2   89.99    6.36
   2   4   2   75.92    5.93
   2  -4   2   67.45    5.45
  -2  -4  -2   86.38    5.79
   2  -4   3   24.11    3.13
   2   4   3   14.09    2.66
   2   4   3   21.50    3.28
   2  -4   3   22.41    3.13
  -2  -4  -3   20.98    2.94
   2  -4   4  151.56    8.10
  -2  -4  -4  157.37    8.38
   2   4   4  140.90    8.35
   2  -4   4  166.41    8.85
   2   4   4  141.76    8.56
   2  -4   5    0.49    0.93
   2  -4   5    0.54    0.92
  -2  -4  -5    0.52    1.09
   2   4   5   -0.60    1.02
   2  -4   5   -0.56    1.26
   2   4   5   -0.60    1.03
  -2   4  -5   -1.08    1.13
   2   4   6  217.94   11.13
   2  -4   6  196.84   10.25
   2   4   6  208.51   10.72
  -2   4  -6  190.20   10.38
   2   4   6  202.13   10.69
   2  -4   6  193.49    9.95
  -2   4  -6  218.98   10.65
   2   4   6  212.46   10.99
  -2  -4  -6  193.57    9.90
   2   4   7   19.92    3.46
   2  -4   7   22.29    3.33
  -2  -4  -7   13.08    2.59
   2   4   7   17.46    3.18
   2   4   7   21.06    3.52
   2  -4   7   25.59    3.57
  -2   4  -7   16.56    3.11
   2   4   7   22.16    3.40
   2   4   7   12.95    2.89
  -2   4  -7   17.42    3.09
   2   4   8  173.16   10.29
  -2  -4  -8  175.33    9.64
  -2   4  -8  165.10   10.12
   2   4   8  170.83   10.02
   2  -4   8  169.32    9.74
   2   4   8  135.56    9.12
  -2  -4  -8  175.56    9.94
   2   4   8  182.83   10.09
   2   4   8  155.06    9.71
   2  -4   8  166.10    9.49
  -2   4  -8  162.85    9.48
   2   4   9   66.88    6.53
   2  -4   9   79.55    6.32
  -2   4  -9   72.43    6.73
  -2  -4  -9   74.14    6.51
   2  -4   9   65.73    6.09
   2   4   9   65.26    6.32
   2   4   9   92.40    7.29
   2   4   9   84.42    6.90
  -2   4  -9   68.02    6.21
   2  -4   9   69.70    6.15
   2  -4  10   -0.68    1.15
   2   4  10    1.56    1.49
   2  -4  10   -0.65    0.97
  -2   4 -10   -1.53    1.46
  -2  -4 -10   -0.71    1.36
   2  -4  10   -0.70    0.84
   2   4  10    1.47    1.40
  -2   4 -10   -0.69    1.43
   2   4  11    7.57    2.42
   2  -4  11    7.66    2.30
  -2   4 -11    9.56    2.80
  -2  -4 -11   12.63    2.90
   2   4  11    9.33    2.89
   2   4  11    8.13    2.69
   2  -4  11    9.87    2.62
   2  -4  12    3.66    1.76
   2   4  12    5.00    2.02
  -2   4 -12    3.29    1.72
  -2  -4 -12    3.07    1.85
   2   4  12    4.07    2.19
   2  -4  12    3.65    1.96
   2   4  12    0.84    1.75
   2   4  13   35.13    4.72
  -2   4 -13   36.89    5.15
   2  -4  13   32.84    4.64
   2   4  13   39.14    5.32
   2   4  14   58.38    6.06
   2  -4  14   72.26    6.77
  -2   4 -14   62.73    6.33
   2   4  14   56.02    6.33
   2   4  14   52.58    5.94
  -2   4 -14   57.23    6.48
   2   4  15    5.42    2.47
   2  -4  15    6.70    2.37
   2   4  15    4.13    2.23
   2   4  15    3.66    1.87
  -2   4 -15    0.83    1.73
   2   4  16    2.27    1.82
   2  -4  16    0.72    1.06
   2   4  16    3.13    1.76
  -2   4 -16    1.59    1.52
   2   4  17    3.59    2.12
   2  -4  17    2.03    1.53
   2  -4  18    0.62    0.91
   2   4  18   -0.66    1.48
  -2   4 -18    2.02    1.40
  -2  -4 -18    0.65    0.96
   2   4  19    5.83    1.99
   2  -4  19    7.57    1.96
  -2   4 -19    7.02    2.06
  -2  -4 -19    6.32    1.90
   2  -4  20   21.26    2.99
   2   4  20   28.09    3.44
  -2   4 -20   21.65    2.99
  -2  -4 -20   22.83    3.10
  -2  -4 -21   13.17    2.13
   2  -4  21   13.07    2.04
   2   4  21   17.26    2.40
   2  -5 -19    0.37    0.84
   2   5 -19    0.80    0.76
  -2   5  19    1.62    1.03
   2  -5 -18    2.83    1.20
  -2   5  18    1.49    1.19
   2   5 -18    3.89    1.49
  -2   5  17    0.58    1.47
   2   5 -17    2.25    1.27
   2   5 -16    3.83    1.63
   2   5 -16    6.91    2.14
   2  -5 -16    7.63    2.06
   2   5 -15   22.76    3.60
   2  -5 -15   18.85    3.30
   2   5 -15   25.14    3.86
   2   5 -14    2.15    1.50
  -2   5  14    5.28    2.32
   2   5 -14    8.69    2.54
   2  -5 -14   11.19    2.73
   2   5 -14    7.15    2.36
  -2   5  13    2.41    1.67
   2  -5 -13    0.76    0.92
   2  -5 -13    1.47    1.40
   2   5 -13    0.77    1.30
   2   5 -12    1.60    1.52
   2  -5 -12    1.60    1.52
  -2   5  12    0.83    1.42
   2   5 -11    0.82    1.39
  -2   5  11    0.85    1.91
   2   5 -10    1.65    1.57
  -2   5  10    0.85    1.45
   2   5  -9  103.02    8.01
   2   5  -9  104.73    8.42
  -2  -5   8   37.32    4.86
  -2  -5   8   23.60    3.76
   2  -5  -8   35.77    4.88
   2   5  -8   44.31    5.33
  -2   5   8   40.48    5.32
   2   5  -8   37.05    5.09
  -2  -5   7   11.63    2.74
   2  -5  -7    9.26    2.87
   2   5  -7   12.15    2.90
  -2   5   7    6.31    2.43
   2   5  -7    7.09    2.51
  -2  -5   6   -0.67    1.14
   2  -5  -6   -0.75    1.42
   2   5  -6    1.50    1.56
  -2   5   6    0.78    1.48
   2   5  -6    0.77    1.46
   2   5  -5    1.47    1.25
   2  -5  -5    0.72    1.23
  -2  -5   5    3.30    1.86
   2  -5  -5    0.69    1.18
  -2   5   5    0.76    1.59
   2   5  -5   -0.72    1.50
   2   5  -5    3.71    1.78
   2   5  -4   19.52    3.61
  -2  -5   4   21.09    3.31
   2  -5  -4   21.30    3.47
   2  -5  -4   22.09    3.64
   2   5  -4   18.32    3.55
  -2  -5   4   22.11    3.52
   2  -5  -4   23.87    3.58
   2  -5  -4   12.47    2.91
  -2   5   4   12.73    3.33
   2   5  -4   15.88    3.16
   2   5  -4   20.04    3.67
   2  -5  -3   79.41    6.60
   2   5  -3   62.28    6.15
  -2  -5   3   61.17    5.58
   2   5  -3   63.72    6.26
   2  -5  -3   70.54    6.26
   2   5  -3   65.49    6.42
  -2  -5   3   65.49    5.92
   2  -5  -3   66.05    5.97
   2  -5  -3   75.36    6.54
  -2   5   3   62.91    6.44
   2   5  -3   82.76    6.86
   2  -5  -2    7.66    2.25
   2   5  -2   12.54    2.95
   2  -5  -2   11.67    2.65
   2   5  -2   11.77    2.89
   2  -5  -2   10.68    2.42
  -2  -5   2   13.37    2.74
   2  -5  -2    6.44    2.20
   2   5  -2    7.97    2.48
   2   5  -1   85.66    7.48
   2   5  -1  115.25    8.32
   2  -5  -1   96.66    7.37
  -2  -5   1  107.69    7.51
   2  -5  -1   91.42    7.12
  -2  -5   1  102.90    7.23
   2   5  -1  103.58    7.66
   2  -5  -1  100.22    7.41
   2   5   0  242.62   12.63
   2   5   0  245.27   12.80
   2  -5   0  253.67   12.47
  -2  -5   0  280.19   12.61
   2  -5   0  243.16   12.10
   2   5   0  227.47   12.00
  -2  -5   0  254.94   12.06
   2  -5   0  248.63   12.11
   2   5   1  237.90   12.38
   2   5   1  228.25   12.26
   2  -5   1  237.77   11.92
   2   5   1  211.42   11.84
  -2  -5  -1  235.22   11.54
   2  -5   1  215.91   11.30
  -2  -5  -1  247.92   11.65
   2  -5   1  200.59   11.01
   2   5   1  233.00   11.99
   2   5   2    0.73    1.53
   2   5   2    0.74    1.26
   2  -5   2    2.64    1.48
   2  -5   2    0.64    1.22
  -2  -5  -2    4.48    1.89
   2  -5   2    2.58    1.46
   2  -5   2    1.99    1.13
  -2  -5  -2    2.44    1.47
   2   5   2    2.16    1.62
   2   5   2    0.70    1.34
   2   5   3   43.86    5.16
   2   5   3   30.93    4.54
   2  -5   3   40.02    4.74
   2  -5   3   31.11    4.16
  -2  -5  -3   41.68    4.76
   2  -5   3   38.06    4.59
   2  -5   3   32.32    4.27
  -2  -5  -3   34.18    4.22
   2   5   3   40.55    4.95
   2   5   3   39.51    4.91
   2   5   4   87.12    7.29
   2   5   4   94.61    7.58
   2  -5   4   91.78    7.27
   2   5   4   74.10    6.99
  -2  -5  -4   92.51    7.24
   2  -5   4   92.60    7.07
  -2  -5  -4   88.80    6.74
   2  -5   4   83.98    6.83
   2  -5   4   88.89    7.06
   2   5   4   99.87    7.88
   2   5   5  163.15   10.70
   2  -5   5  166.47   10.08
   2   5   5  166.72   10.59
  -2   5  -5  157.54   10.17
   2  -5   5  172.47   10.05
   2   5   5  189.02   11.12
  -2  -5  -5  184.54   10.45
   2   5   6   11.73    2.91
   2   5   6   16.19    3.39
   2  -5   6   16.98    3.20
  -2   5  -6   23.39    3.92
  -2   5  -6   15.63    3.21
   2   5   6   14.10    3.28
  -2  -5  -6   19.55    3.48
   2  -5   6   10.97    2.62
   2   5   6    6.78    2.58
   2   5   7   56.53    6.39
   2  -5   7   75.64    6.84
   2   5   7   65.92    6.74
  -2   5  -7   74.82    7.01
   2  -5   7   70.08    6.44
   2   5   7   64.64    6.74
   2   5   7   72.50    7.02
  -2  -5  -7   76.60    6.85
   2   5   8   29.72    4.60
   2   5   8   26.52    4.27
  -2  -5  -8   26.01    4.24
  -2   5  -8   34.53    4.83
   2   5   8   38.78    5.23
   2  -5   8   27.91    4.14
   2   5   8   34.40    4.97
  -2  -5  -8   44.53    5.20
  -2   5  -9   41.12    5.40
   2   5   9   43.78    5.59
   2  -5   9   37.13    4.88
   2   5   9   48.98    5.95
  -2   5 -10    9.20    2.76
   2   5  10    5.63    2.27
  -2   5 -10   10.73    3.14
   2  -5  10    1.47    1.54
   2   5  10    2.59    1.64
  -2   5 -11    0.84    1.43
  -2   5 -11    1.65    1.57
   2  -5  11    0.74    1.66
   2   5  11    1.74    1.48
  -2   5 -12    0.84    1.42
  -2   5 -12    0.81    1.38
   2  -5  12    0.73    1.39
   2   5  12    0.86    1.64
  -2   5 -13   40.12    5.34
   2  -5  13   55.56    5.73
  -2   5 -13   53.32    6.01
   2   5  13   38.75    5.35
  -2   5 -14    1.57    1.64
  -2   5 -14    0.74    1.54
   2  -5  14    0.68    1.42
   2   5  14    1.61    1.81
  -2   5 -15    2.21    1.54
   2  -5  15    1.91    1.33
   2   5  15    2.24    2.01
  -2   5 -15    3.39    1.73
  -2  -5 -16   -0.59    1.01
  -2   5 -16    1.35    1.28
   2  -5  16   -0.58    1.21
   2   5  16    2.01    1.28
  -2   5 -16   -0.60    1.25
  -2  -5 -17   -0.53    1.01
  -2   5 -17    1.20    1.14
   2  -5  17    2.03    1.30
   2   5  17    0.58    1.21
  -2   5 -18   13.27    2.47
  -2  -5 -18    9.08    1.98
  -2   5 -19    0.41    0.78
  -2  -5 -19    1.85    1.09
   2  -6 -17    1.00    0.75
   2   6 -17    0.62    0.74
   2   6 -17    0.66    0.75
   2   6 -16    1.14    0.91
   2  -6 -16    0.83    0.93
  -2   6  15   -0.50    1.04
   2   6 -15    0.47    0.80
   2  -6 -15    0.97    1.17
   2  -6 -14    0.55    0.93
   2   6 -14    0.56    1.06
  -2   6  14   -1.75    1.32
   2  -6 -13   -0.63    1.41
   2   6 -13    0.63    0.93
  -2   6  13    1.97    1.48
   2  -6 -12    3.45    2.03
   2  -6 -12    2.46    1.48
   2   6 -12    3.46    1.95
  -2   6  12    2.87    1.93
  -2   6  11    2.07    1.66
   2   6 -11    0.74    1.41
  -2   6  11    0.77    1.60
   2  -6 -11    0.74    1.41
  -2   6  10   -0.80    1.67
  -2   6  10    0.75    1.55
   2   6 -10   -0.78    1.14
   2  -6 -10   -0.78    1.33
   2   6 -10   -0.71    1.04
   2   6  -9   13.48    3.14
   2   6  -9   14.40    3.21
  -2   6   9   20.44    3.86
  -2   6   9   15.68    3.53
   2   6  -8    3.11    1.75
   2   6  -8    5.69    2.40
  -2   6   8    6.52    2.60
  -2   6   8    4.19    2.47
   2   6  -7    4.78    2.15
   2   6  -7    6.53    2.41
  -2   6   7    2.50    2.01
  -2   6   7    5.89    2.38
   2   6  -6    8.93    2.68
  -2   6   6    5.90    2.49
   2   6  -6    6.47    2.48
   2   6  -5  111.59    8.80
  -2   6   5  101.38    8.75
   2   6  -5  123.25    9.15
   2  -6  -5  124.45    8.74
   2   6  -5  118.70    9.05
  -2  -6   5  121.96    8.33
   2   6  -4    0.82    1.70
   2   6  -4    2.35    1.49
  -2   6   4    0.84    1.75
  -2  -6   4    0.68    1.17
   2   6  -4    0.81    1.54
   2  -6  -4    0.76    1.11
   2   6  -3   37.44    5.12
  -2   6   3   34.87    5.16
   2  -6  -3   38.40    4.95
   2   6  -3   38.67    5.14
  -2  -6   3   41.84    5.06
  -2   6   2    3.26    1.96
   2   6  -2    5.05    2.15
   2   6  -2    4.77    1.92
  -2  -6   2    1.41    1.35
   2  -6  -2    1.55    1.87
   2   6  -1   64.31    6.87
  -2   6   1   70.84    7.00
   2  -6  -1   70.08    6.79
   2   6  -1   68.00    6.68
  -2  -6   1   86.77    7.08
   2  -6   0    0.72    1.23
   2   6   0    0.85    1.44
  -2  -6   0    2.85    1.61
   2  -6   0    3.11    1.87
   2   6   0    2.29    1.72
   2   6   1    3.09    2.18
   2   6   1    3.38    2.03
   2  -6   1   -0.72    1.23
  -2  -6  -1    2.14    1.92
   2  -6   1    2.33    1.75
   2   6   2   -0.84    1.75
   2   6   2    0.80    1.35
   2  -6   2   -0.72    1.37
  -2  -6  -2   -0.71    1.48
   2  -6   2   -0.77    1.13
   2   6   3   11.57    3.08
   2  -6   3   12.28    2.83
   2   6   3   11.42    3.19
   2  -6   3   12.13    2.82
  -2  -6  -3   14.00    2.99
  -2   6  -3   12.26    3.04
   2   6   4    4.05    1.95
  -2   6  -4    3.24    1.95
   2  -6   4    0.74    1.42
  -2  -6  -4    2.06    1.43
   2   6   4    1.66    1.87
   2  -6   4    1.45    1.23
  -2   6  -5  118.00    8.93
  -2  -6  -5  111.66    8.02
   2  -6   5  102.09    7.90
   2   6   5  123.56    9.22
   2  -6   5  103.18    7.97
  -2   6  -6    0.78    1.33
  -2   6  -6   -0.78    1.48
   2   6   6   -0.84    1.76
   2  -6   6   -0.72    1.37
  -2   6  -7   21.09    3.75
  -2   6  -7   17.37    3.44
   2   6   7   15.10    3.44
   2  -6   7   10.68    2.66
   2   6   7   17.39    3.70
  -2   6  -8    9.27    2.64
   2   6   8   14.03    3.30
  -2   6  -8    9.51    2.62
   2   6   8    9.60    2.97
  -2   6  -9    1.53    1.60
  -2   6  -9    0.79    1.34
   2   6   9   -0.80    1.67
   2   6   9   -0.80    1.36
  -2   6 -10    0.75    1.10
   2   6  10    1.53    1.59
  -2   6 -10   -0.77    1.46
   2   6  10    1.57    1.50
  -2   6 -11    4.34    2.13
  -2   6 -11    3.69    1.99
   2   6  11    2.85    1.72
   2   6  11    4.57    2.05
  -2   6 -12   15.12    3.10
  -2   6 -12   11.12    2.72
   2   6  12   12.33    2.72
   2   6  12    9.40    2.69
  -2   6 -13    3.20    1.64
  -2   6 -13    5.12    2.04
   2   6  13    6.04    2.29
  -2   6 -14   -0.58    1.11
  -2   6 -14    2.86    1.69
   2   6  14   -0.61    1.26
  -2   6 -15   -1.03    0.98
  -2   6 -15   -0.49    1.03
   2   6  15   -1.06    1.35
  -2   6 -16    2.64    1.12
  -2   6 -16    4.42    1.37
   2   6  16    2.66    1.20
  -2   6 -17    0.71    0.80
   2   6  17    1.73    0.89
   2   7 -13    1.32    0.79
   2  -7 -13    1.78    0.91
  -2   7  13    1.13    0.97
   2  -7 -12    3.43    1.26
   2   7 -12    1.91    1.03
   2   7 -12    0.43    0.74
  -2   7  12    2.23    1.32
   2  -7 -11   -0.49    0.84
   2   7 -11    0.85    0.81
  -2   7  11   -0.46    0.96
   2   7 -11   -0.49    1.02
  -2   7  11    0.51    1.14
  -2   7  10    0.56    1.25
   2   7 -10    2.16    1.22
  -2   7  10    2.11    1.27
   2  -7 -10    3.81    1.60
   2   7 -10    4.45    1.46
  -2   7   9    4.18    1.91
   2   7  -9    4.07    1.64
  -2   7   9    8.17    2.22
   2  -7  -9    9.40    2.29
   2   7  -9    4.97    1.56
  -2   7   8   10.06    2.68
  -2   7   8    8.20    2.47
   2   7  -8    7.95    2.22
   2  -7  -8   10.55    2.48
   2   7  -8   12.02    2.57
  -2   7   7   -0.65    1.47
  -2   7   7    0.67    1.50
   2  -7  -7    1.93    1.45
   2   7  -7   -0.64    1.33
  -2   7   6    9.29    2.53
   2   7  -6   10.93    2.63
  -2   7   6    4.87    1.97
   2  -7  -6   11.17    2.74
   2   7  -6   10.06    2.49
   2   7  -5    0.69    1.02
   2  -7  -5    1.86    1.18
  -2   7   5   -0.67    1.61
  -2   7   5    0.71    1.49
   2   7  -4   24.69    3.88
   2  -7  -4   30.18    4.13
  -2   7   4   19.54    3.60
  -2   7   4   26.73    4.20
  -2   7   3    4.11    1.93
   2  -7  -3    1.36    1.42
   2   7  -3    2.84    1.81
  -2   7   3    4.38    1.96
  -2   7   3   -1.44    1.84
  -2   7   2   -0.71    1.48
   2  -7  -2    1.40    1.33
  -2  -7   2    0.64    1.09
   2   7  -2   -0.71    1.48
  -2   7   2   -0.75    1.57
  -2   7   2    0.71    1.49
   2   7  -1   18.16    3.47
  -2  -7   1   11.65    2.71
   2  -7  -1   19.82    3.52
  -2   7   1    5.10    2.16
  -2   7   1    7.65    2.38
  -2   7   1   17.63    3.46
  -2   7   0    1.48    1.41
   2   7   0    0.68    1.42
   2  -7   0    3.55    1.60
  -2  -7   0    1.30    1.36
  -2   7   0    3.86    2.08
  -2   7  -1    7.43    2.61
  -2  -7  -1    7.76    2.14
   2  -7   1    7.05    2.25
  -2   7  -1    7.70    2.46
   2  -7   2   10.40    2.58
  -2  -7  -2    5.10    1.80
  -2   7  -2   11.83    2.89
   2   7   2    6.19    2.20
  -2   7  -2    8.36    2.51
   2  -7   3    2.70    1.52
  -2   7  -3    0.73    1.64
  -2   7  -3    4.45    2.00
   2   7   3    0.70    1.46
   2  -7   4    0.65    0.95
  -2   7  -4    2.13    1.48
  -2   7  -4   -1.43    1.36
   2   7   4    2.12    1.59
  -2   7  -5    5.47    2.10
   2  -7   5    7.97    2.15
  -2   7  -5    4.74    1.83
   2   7   5    6.33    2.40
  -2   7  -6   -0.65    1.10
   2   7   6    0.69    1.31
  -2   7  -7    0.60    0.89
   2   7   7    2.00    1.80
   2   7   8    1.90    1.62
  -2   7  -8    8.14    2.10
  -2   7  -9    2.79    1.42
   2   7   9    0.59    1.23
   2   7  10    2.06    1.31
  -2   7 -10    1.05    1.00
   2   7  10   -1.07    1.29
   2   7  11    4.27    1.62
   2   7  11    2.83    1.33
  -2   7 -11    1.92    1.16
   2   7  12    3.40    1.36
  -2   7 -12    4.70    1.50
   2   7  12    5.54    1.55
   2   7  13    0.73    0.70
  -2   7 -13   -0.73    0.82
  -2   8   7    3.73    1.26
   2   8  -7    3.30    1.05
  -2   8   6    2.59    1.13
   2   8  -6    1.10    0.88
  -2   8   5    0.39    0.81
   2   8  -5    1.57    0.88
  -2   8   4    4.01    1.41
  -2  -8   4    5.89    1.51
   2   8  -4    2.45    1.21
   2  -8  -4    4.43    1.33
  -2   8   3    0.40    0.84
   2   8  -3    0.42    0.87
   2  -8  -3    0.40    0.68
  -2  -8   3    0.40    0.68
  -2   8   3    0.43    0.73
  -2   8   2    0.91    1.09
  -2   8   2    0.41    0.78
   2  -8  -2    1.69    1.02
   2   8  -2    0.42    0.62
  -2  -8   2    1.27    0.88
  -2   8   1   -0.47    0.80
  -2   8   1    1.30    0.98
  -2  -8   1    3.04    1.28
   2   8  -1    1.63    0.98
   2  -8  -1    4.35    1.44
  -2   8   0    0.96    1.15
  -2   8   0    1.79    1.15
   2  -8   0    7.03    1.75
  -2  -8   0    6.14    1.71
  -2   8  -1    8.55    2.03
  -2  -8  -1   10.41    2.06
   2  -8   1   13.04    2.26
  -2   8  -2    0.46    0.88
  -2   8  -2   -0.45    0.85
  -2  -8  -2    0.84    0.88
   2  -8   2   -0.42    0.72
   2  -8   3    2.39    1.13
  -2   8  -3    3.93    1.44
  -2  -8  -3    1.99    1.12
  -2   8  -3    3.97    1.50
   2   8   4    5.35    1.38
  -2  -8  -4    4.38    1.32
  -2   8  -4    5.40    1.58
   2  -8   4    4.41    1.33
  -2   8  -4    4.50    1.52
  -2   8  -5    9.25    1.90
   2   8   5   13.53    2.16
  -2   8  -6   10.02    1.76
   2   8   6   15.45    2.24
   2   8   7   -0.33    0.69
  -3   0  24   15.40    2.12
   3   0 -24   14.83    2.13
  -3   0  23    0.43    0.74
   3   0 -23    0.45    0.76
   3   0 -22  123.71    7.72
   3   0 -21   -0.64    1.08
   3   0 -20   28.85    4.11
   3   0 -20   36.19    4.67
   3   0 -19    0.75    0.90
   3   0 -19   -0.75    1.27
   3   0 -19    1.49    1.42
   3   0 -18    4.60    1.96
   3   0 -18    1.52    1.59
   3   0 -18    3.84    1.85
   3   0 -17    1.53    1.13
   3   0 -17   -0.76    1.59
   3   0 -17   -0.75    1.11
   3   0 -16    8.16    2.45
   3   0 -16    9.17    2.52
   3   0 -16    5.92    2.09
   3   0 -16    5.09    2.06
   3   0 -15   -0.70    1.04
   3   0 -15    0.72    1.37
   3   0 -15    0.70    1.46
   3   0 -15   -0.69    1.01
   3   0 -14  140.31    8.77
   3   0 -14   99.11    7.35
   3   0 -14  142.90    8.94
   3   0 -14  124.27    8.30
   3   0 -14   94.92    7.28
   3   0 -13    0.60    0.72
   3   0 -13    2.47    1.29
   3   0 -13    1.22    1.16
   3   0 -13   -0.57    0.98
   3   0 -12  102.61    7.00
   3   0 -12  108.96    7.08
   3   0 -11   -0.51    0.86
   3   0 -11   -0.49    1.02
   3   0 -10  358.20   13.38
   3   0 -10  376.29   13.50
   3   0  -9   -0.41    0.85
   3   0  -9   -0.41    0.91
   3   0  -8  325.19   11.46
   3   0  -8  314.11   11.46
   3   0  -7   -0.33    0.75
   3   0  -7   -0.32    0.90
   3   0  -7   -0.60    0.88
   3   0  -6 1211.05   29.21
   3   0  -6 1218.62   29.26
   3   0  -6 1165.25   29.38
   3   0  -5   -0.27    0.76
   3   0  -5   -0.21    0.65
   3   0  -5   -0.24    0.68
   3   0  -5   -0.25    0.72
   3   0  -4 1727.59   39.75
   3   0  -4 1797.89   39.77
   3   0  -4 1788.29   40.22
   3   0  -4 1752.80   40.24
   3   0  -3   -0.21    0.68
   3   0  -3   -0.21    0.61
   3   0  -3    0.18    0.52
   3   0  -3   -0.22    0.59
   3   0  -3    0.19    0.60
   3   0  -2 9875.25  205.04
   3   0  -2 9804.45  206.15
   3   0  -2 9988.46  205.82
   3   0  -2 9999.00  206.13
   3   0  -2 9891.44  205.94
   3   0  -1    0.16    0.57
   3   0  -1   -0.21    0.56
   3   0  -1    0.48    0.51
   3   0  -1   -0.19    0.57
   3   0  -1   -0.19    0.59
   3   0   0  297.07    9.11
   3   0   0  305.20    8.98
   3   0   0  290.58    8.97
   3   0   0  306.75    8.88
   3   0   0  281.49    8.11
   3   0   0  293.19    8.91
   3   0   1    0.41    0.61
   3   0   1   -0.23    0.40
   3   0   1   -0.21    0.68
   3   0   1    1.20    0.76
   3   0   1   -0.18    0.54
   3   0   1    0.58    0.59
  -3   0  -2    2.08    0.63
   3   0   2    2.22    0.85
   3   0   2    2.94    0.95
   3   0   2    2.05    0.65
   3   0   2    3.87    0.93
   3   0   3   -0.21    0.59
  -3   0  -3   -0.16    0.54
   3   0   3    0.24    0.61
   3   0   3   -0.51    0.52
   3   0   3    0.19    0.50
   3   0   4  337.35   10.08
  -3   0  -4  327.64    9.84
   3   0   4  335.83   10.67
   3   0   4  341.22   10.10
   3   0   4  346.71    9.57
   3   0   4  327.37    9.81
   3   0   5   -0.23    0.68
   3   0   5   -0.21    0.51
  -3   0  -5   -0.23    0.66
   3   0   5    0.28    0.71
   3   0   6  803.92   20.62
  -3   0  -6  807.76   20.93
   3   0   6  804.17   21.30
  -3   0  -7   -0.31    0.71
  -3   0  -8   33.48    3.22
  -3   0  -9    0.40    0.69
  -3   0 -10  577.49   18.38
  -3   0 -11   -0.51    0.86
   3   0  12  722.15   22.96
  -3   0 -12  716.70   22.86
  -3   0 -13   -0.61    0.91
  -3   0 -13   -0.66    1.12
  -3   0 -13    0.61    1.03
   3   0  13   -0.62    1.18
   3   0  14   29.40    4.16
  -3   0 -14   41.55    4.82
  -3   0 -14   32.76    4.47
  -3   0 -14   30.30    4.13
  -3   0 -14   38.04    4.65
   3   0  15    0.71    1.21
  -3   0 -15   -0.76    1.13
  -3   0 -15   -1.44    1.37
  -3   0 -15    0.69    1.18
  -3   0 -15    0.70    1.04
   3   0  16   -0.75    1.10
   3   0  16    0.69    1.02
  -3   0 -16    0.81    1.82
  -3   0 -16   -0.76    1.12
  -3   0 -16    0.74    1.09
  -3   0 -16   -1.48    1.41
   3   0  17    1.53    1.45
  -3   0 -17    0.76    1.72
   3   0  17    0.72    1.49
  -3   0 -18    1.47    1.40
   3   0  18    1.52    1.59
   3   0  18   -0.72    1.23
  -3   0 -18    0.77    1.46
   3   0  19    0.70    1.20
  -3   0 -19    0.74    1.41
  -3   0 -19    0.72    1.22
  -3   0 -20    4.86    1.96
  -3   0 -20    4.06    1.63
   3   0  21   -0.59    1.01
  -3   0 -21    0.62    1.18
  -3   0 -21    0.61    1.16
   3   0  22    1.52    1.22
  -3   0 -22    1.05    1.19
  -3   0 -22    2.10    1.18
  -3   0 -23    0.43    0.73
  -3   0 -24   -0.32    0.61
   3  -1 -24   -0.30    0.51
   3   1 -24    0.64    0.72
  -3  -1  24    0.32    0.73
   3   1 -24    0.32    0.54
   3  -1 -23   25.74    2.98
   3   1 -23   28.81    3.31
   3  -1 -23   27.16    3.02
   3   1 -23   20.46    2.76
   3  -1 -22   23.98    3.26
   3   1 -22   27.23    3.58
   3   1 -22   24.23    3.30
   3  -1 -22   25.89    3.38
   3  -1 -21   15.57    2.81
   3   1 -21   16.56    2.95
   3   1 -21   15.03    3.11
   3   1 -21   11.05    2.47
   3  -1 -21   17.65    2.98
   3   1 -20   60.34    5.95
   3  -1 -20   58.07    5.78
   3   1 -20   73.76    6.49
   3   1 -19    2.18    1.51
   3   1 -19    2.35    1.63
   3  -1 -19    2.83    1.35
   3   1 -19    2.19    1.39
   3   1 -18   25.69    4.10
   3   1 -18   30.71    4.60
   3  -1 -18   21.91    3.77
   3   1 -18   32.21    4.50
   3  -1 -17    6.08    2.15
   3   1 -17    7.61    2.59
   3  -1 -17    5.43    2.29
   3  -1 -17    5.84    2.15
   3   1 -17    4.48    1.80
   3   1 -17    4.85    2.18
   3   1 -16   33.54    4.54
   3  -1 -16   33.25    4.69
   3  -1 -16   35.65    4.66
   3   1 -16   29.04    4.32
   3  -1 -16   45.15    5.47
   3  -1 -16   41.79    5.06
  -3   1  16   28.00    4.28
   3   1 -16   39.03    4.97
   3   1 -16   34.53    4.82
   3  -1 -15  116.40    8.34
   3  -1 -15  123.91    8.66
   3   1 -15  117.16    8.44
   3   1 -15  110.74    8.36
   3  -1 -15  113.52    8.43
  -3   1  15  121.81    8.59
   3  -1 -15  102.26    7.80
   3   1 -15  117.24    8.23
   3   1 -15  103.07    8.15
  -3   1  14    1.32    1.26
   3  -1 -14    0.63    1.07
   3   1 -14    0.68    1.16
   3  -1 -14    6.18    2.11
   3   1 -14    3.37    1.81
   3  -1 -14    2.67    1.50
   3  -1 -14    6.08    1.99
   3  -1 -14    8.97    2.42
   3   1 -14    2.79    1.57
   3  -1 -13  108.66    7.50
   3  -1 -13  103.18    7.21
   3   1 -13  107.36    7.58
   3  -1 -13   94.20    7.12
   3   1 -13   82.64    6.72
   3  -1 -13  100.67    7.40
   3  -1 -13  102.06    7.29
   3  -1 -13   93.51    7.12
   3  -1 -13   90.96    6.70
   3   1 -13  107.86    7.64
   3  -1 -12   51.55    4.98
   3  -1 -12   45.58    4.48
   3   1 -12   53.09    5.06
   3  -1 -12   50.03    4.91
   3  -1 -12   52.76    5.03
   3  -1 -12   46.15    4.50
   3  -1 -12   45.94    4.72
   3   1 -12   45.59    4.80
   3   1 -12   48.58    4.90
   3  -1 -12   42.63    4.49
   3   1 -11  164.13    8.72
   3  -1 -11  146.34    8.24
   3   1 -11  152.39    8.23
   3  -1 -11  148.60    8.24
  -3  -1  10   12.51    2.14
   3  -1 -10   12.62    2.30
   3   1 -10   13.71    2.34
   3  -1 -10    9.46    2.18
   3   1 -10    9.05    2.00
   3   1  -9  309.94   12.21
   3  -1  -9  341.96   12.45
  -3  -1   9  325.35   11.83
   3   1  -9  347.31   12.52
   3  -1  -9  344.55   12.58
   3   1  -8   40.91    3.64
   3  -1  -8   44.49    3.74
   3  -1  -8   36.39    3.49
   3   1  -8   48.28    3.90
  -3  -1   8   45.17    3.48
  -3  -1   8   37.24    3.25
   3   1  -7  174.63    7.56
   3   1  -7  189.04    7.93
   3  -1  -7  171.37    7.48
   3  -1  -7  181.50    7.92
   3   1  -7  182.64    7.87
   3  -1  -7  167.30    7.11
  -3  -1   7  179.32    7.27
  -3  -1   7  186.32    7.45
   3  -1  -6   85.23    4.93
   3   1  -6   85.86    4.93
   3  -1  -6   86.13    4.62
   3   1  -6   92.73    5.03
   3   1  -6   90.35    5.00
   3  -1  -6   82.70    4.62
   3  -1  -5   10.32    1.53
   3  -1  -5    8.36    1.35
   3   1  -5    8.34    1.52
   3  -1  -5    9.48    1.61
   3   1  -5    9.90    1.63
   3   1  -5    7.76    1.33
   3   1  -5    6.65    1.41
   3  -1  -4   15.80    1.86
   3  -1  -4   19.54    2.08
   3   1  -4   17.92    2.03
   3   1  -4   16.09    1.94
   3   1  -4   17.67    1.95
   3   1  -4   16.20    2.03
   3  -1  -3  249.85    8.41
   3   1  -3  247.51    8.38
   3   1  -3  247.85    8.44
   3  -1  -3  252.26    8.32
   3   1  -3  242.54    8.43
   3   1  -3  241.15    8.33
   3  -1  -3  245.71    7.45
   3   1  -2  401.71   11.57
   3   1  -2  384.95   11.60
   3  -1  -2  394.65   10.62
   3   1  -2  394.54   11.36
   3  -1  -2  389.56   11.53
   3  -1  -2  401.58   11.25
  -3  -1   2  396.77   11.18
   3  -1  -1   43.50    2.89
   3  -1  -1   44.07    2.59
   3   1  -1   41.20    2.62
   3   1  -1   44.46    2.84
   3   1  -1   39.81    2.65
   3   1  -1   37.35    2.78
   3  -1  -1   37.35    2.33
   3   1  -1   37.85    2.36
   3  -1  -1   34.26    2.56
  -3  -1   1   39.87    2.48
   3  -1   0    2.86    0.90
   3   1   0    3.18    0.83
   3   1   0    2.77    0.76
   3   1   0    3.29    0.81
   3  -1   0    1.05    0.60
   3   1   0    2.61    0.91
   3  -1   0    1.72    0.73
   3   1   0    3.27    1.00
   3  -1   0    3.28    0.94
   3  -1   0    2.78    0.78
  -3  -1   0    4.31    0.83
   3  -1   1   95.89    4.44
   3   1   1   87.74    3.80
   3   1   1   95.99    4.09
   3   1   1   93.83    4.52
   3   1   1   90.52    4.49
   3   1   1   91.73    4.21
   3  -1   1   89.55    4.28
   3   1   1   92.93    4.38
   3  -1   1   95.73    4.25
   3  -1   1   86.60    4.05
  -3  -1  -1   92.42    3.74
   3   1   2   73.31    4.00
   3   1   2   69.82    3.87
   3   1   2   67.79    3.70
   3  -1   2   64.62    3.64
   3  -1   2   64.03    3.45
   3  -1   2   70.47    3.48
   3   1   2   67.65    3.71
   3   1   2   63.56    3.76
   3  -1   2   67.07    3.70
   3   1   2   69.10    3.25
   3   1   3    0.25    0.61
  -3   1  -3   -0.18    0.48
   3   1   3   -0.48    0.65
   3  -1   3   -0.23    0.62
   3   1   3   -0.24    0.61
   3  -1   3    0.22    0.55
   3  -1   3    0.73    0.69
   3  -1   3   -0.17    0.49
   3   1   3   -0.26    0.80
   3   1   4   68.53    4.12
   3  -1   4   62.52    3.85
  -3   1  -4   65.24    3.54
   3   1   4   69.56    3.87
   3   1   4   62.48    3.89
   3   1   4   67.00    4.13
   3  -1   5   21.79    2.14
  -3   1  -5   28.73    2.48
   3   1   5   29.44    2.45
   3   1   5   28.63    2.76
   3   1   5   29.72    2.80
   3  -1   5   27.35    2.53
   3   1   5   31.79    2.83
  -3   1  -6  145.76    6.29
   3   1   6  140.68    6.66
   3   1   6  135.72    6.51
   3  -1   6  142.72    6.46
   3   1   6  132.17    6.38
   3   1   7   -0.37    0.84
   3   1   7   -0.36    0.92
   3  -1   7    0.34    0.70
   3  -1   7   -0.28    0.63
   3   1   7    2.49    1.25
  -3   1  -8  597.75   17.40
   3   1   8  560.95   17.33
   3  -1   8  589.53   17.45
   3  -1   8  571.70   16.77
   3   1   8  561.44   17.42
  -3   1  -9  212.92    9.33
   3  -1   9  236.13    9.74
   3  -1   9  229.45    9.33
   3   1   9  212.76    9.49
  -3   1 -10    0.46    0.88
   3  -1  10    1.36    0.94
   3  -1  10    1.28    1.03
   3   1  10    2.80    1.43
  -3   1 -11  332.95   13.32
  -3  -1 -11  355.60   13.85
   3   1  11  336.02   13.31
   3  -1  11  340.62   13.30
   3  -1  11  325.66   13.00
  -3   1 -12    7.96    2.06
  -3  -1 -12    7.07    2.01
  -3  -1 -12   10.85    2.47
  -3   1 -12    9.29    2.42
   3   1  12    4.84    1.79
   3   1  12   12.10    2.39
   3   1  13   52.01    5.43
  -3   1 -13   59.70    5.51
  -3  -1 -13   59.19    5.59
  -3   1 -13   58.56    5.78
  -3  -1 -13   51.63    5.40
   3   1  13   46.88    4.93
  -3   1 -13   55.91    5.19
  -3   1 -13   57.85    5.60
   3   1  14  151.21    9.60
  -3   1 -14  134.52    8.97
  -3  -1 -14  145.93    9.34
  -3   1 -14  152.98    9.77
   3   1  14  146.48    9.09
  -3  -1 -14  148.39    9.24
  -3   1 -14  144.59    8.84
  -3   1 -14  151.18    9.49
   3   1  15   58.20    6.15
  -3   1 -15   67.84    6.35
  -3  -1 -15   53.55    5.82
  -3   1 -15   63.26    6.34
   3   1  15   54.32    5.63
  -3  -1 -15   61.41    6.08
  -3   1 -15   56.52    5.95
   3   1  16  189.73   11.29
  -3   1 -16  189.64   11.17
  -3  -1 -16  165.29   10.73
  -3   1 -16  192.14   11.54
  -3  -1 -16  192.02   10.84
   3   1  16  169.21   10.42
  -3  -1 -16  181.05   11.02
  -3   1 -16  179.70   11.14
  -3   1 -17   42.83    5.55
  -3  -1 -17   41.69    5.09
  -3   1 -17   39.70    5.38
   3   1  17   48.98    5.62
   3   1  17   39.65    5.27
   3   1  18   -0.75    1.28
  -3   1 -18    0.79    1.51
  -3  -1 -18    0.73    1.08
  -3   1 -18   -0.83    1.72
   3   1  18    0.81    1.37
   3   1  19   10.25    2.65
  -3   1 -19   10.77    2.71
  -3  -1 -19    9.29    2.59
   3   1  19    6.97    2.29
   3   1  20    0.68    1.01
  -3   1 -20    1.44    1.50
  -3   1 -20    0.65    1.10
  -3  -1 -20   -0.67    1.27
   3   1  20    0.72    1.49
   3   1  21    0.61    1.17
  -3   1 -21    0.64    1.45
  -3   1 -21   -0.57    0.98
  -3  -1 -21   -0.60    1.03
   3   1  21    0.63    1.21
   3   1  22    3.13    1.41
  -3   1 -22    5.50    1.87
  -3   1 -22    4.86    1.55
  -3  -1 -22    1.55    1.25
   3   1  22    4.78    1.75
   3   1  23    1.67    0.94
  -3   1 -23   -0.88    1.06
  -3   1 -23   -0.38    0.80
  -3  -1 -23    1.25    1.01
  -3   1 -24   18.04    2.27
   3  -1  24   12.99    1.97
   3   1  24   15.47    2.01
   3   2 -23    0.40    0.89
   3  -2 -23   -0.36    0.69
   3   2 -23   -0.33    0.56
   3   2 -22    1.02    0.97
   3  -2 -22   -0.47    0.80
   3   2 -22   -0.43    0.63
   3   2 -21   13.38    2.76
   3  -2 -21   16.85    2.89
   3   2 -21   18.75    2.86
   3   2 -20    4.16    1.87
   3  -2 -20    3.20    1.54
   3   2 -20    5.37    1.83
   3   2 -19  114.99    8.60
   3  -2 -19  109.10    7.97
   3   2 -19   91.41    7.36
   3   2 -19   95.26    7.30
   3   2 -18    1.59    1.35
   3  -2 -18    1.54    1.14
   3   2 -18    5.11    2.06
   3   2 -18    4.12    1.75
   3   2 -17   66.43    6.62
   3  -2 -17   77.19    7.11
   3   2 -17   76.85    6.67
   3   2 -17   72.57    6.77
   3   2 -17   60.72    6.51
   3   2 -16   83.80    7.33
   3   2 -16   72.47    6.58
   3   2 -16   74.94    6.97
   3  -2 -16   94.46    7.82
   3  -2 -16   98.03    8.03
   3   2 -16   83.33    7.48
  -3  -2  15   11.98    2.93
   3   2 -15   16.32    3.29
  -3   2  15   13.55    3.02
   3  -2 -15   10.03    2.64
   3  -2 -15   14.36    3.23
   3   2 -15   17.04    3.35
   3  -2 -15    8.49    2.56
   3   2 -15   14.70    3.37
   3   2 -14   58.03    5.94
  -3  -2  14   48.37    5.50
   3   2 -14   58.58    6.17
  -3   2  14   52.52    5.65
   3  -2 -14   62.73    6.22
   3   2 -14   57.59    5.82
   3  -2 -14   49.49    5.47
   3  -2 -14   58.74    6.00
   3  -2 -14   55.99    5.65
   3  -2 -14   54.08    5.66
   3   2 -14   54.24    5.65
  -3  -2  13   20.74    3.44
   3   2 -13   24.42    3.85
  -3   2  13   19.14    3.30
  -3  -2  13   21.97    3.55
   3  -2 -13   19.03    3.30
   3  -2 -13   16.69    3.19
   3  -2 -13   21.47    3.59
   3   2 -13   22.87    3.65
   3  -2 -13   20.25    3.48
   3  -2 -13   27.56    4.04
   3   2 -13   19.93    3.39
  -3  -2  12   10.59    2.60
   3   2 -12    6.84    2.54
  -3   2  12   11.53    2.48
  -3  -2  12    6.00    1.92
   3  -2 -12    6.26    1.93
   3  -2 -12    9.40    2.39
   3  -2 -12    6.21    1.91
   3   2 -12    4.41    1.86
   3  -2 -12    5.88    1.88
   3  -2 -12    9.60    2.38
   3   2 -12    8.91    2.37
  -3  -2  11    3.45    1.39
   3   2 -11    3.76    1.51
  -3   2  11    1.66    1.16
   3   2 -11    1.62    1.22
  -3  -2  11    5.00    1.77
   3  -2 -11    1.72    1.09
   3  -2 -11    2.92    1.49
   3  -2 -11    6.83    1.88
   3   2 -11    7.60    2.11
   3  -2 -11    3.26    1.46
   3  -2 -11    4.73    1.67
   3   2 -11    3.51    1.50
  -3   2  10   71.32    5.52
  -3  -2  10   71.93    5.38
  -3  -2  10   66.94    5.44
   3  -2 -10   70.05    5.64
  -3  -2  10   64.63    5.37
  -3   2   9   60.30    4.77
  -3  -2   9   43.87    4.09
  -3  -2   9   47.89    4.35
   3  -2  -9   52.68    4.67
  -3  -2   9   50.54    4.53
   3   2  -9   50.44    4.34
  -3   2   8  390.66   13.54
  -3  -2   8  382.94   13.45
   3   2  -8  389.02   13.76
   3  -2  -8  398.54   14.11
  -3  -2   8  379.89   13.90
  -3   2   7   65.64    4.51
  -3  -2   7   67.53    4.71
   3  -2  -7   60.23    4.48
   3   2  -7   73.12    4.96
   3  -2  -7   68.35    4.93
  -3  -2   7   67.62    4.84
  -3   2   6  126.11    6.24
  -3  -2   6  139.71    6.77
   3   2  -6  130.22    6.68
   3  -2  -6  129.60    6.42
   3  -2  -6  132.58    6.79
  -3  -2   6  135.87    6.79
   3   2  -5   56.71    4.20
   3  -2  -5   67.36    4.19
   3  -2  -5   58.87    4.21
   3  -2  -5   59.76    4.21
  -3  -2   5   68.94    4.48
   3  -2  -4  866.10   22.34
   3   2  -4  888.90   23.23
   3  -2  -4  850.07   22.69
   3  -2  -4  845.56   22.83
  -3  -2   4  856.74   22.85
   3  -2  -3  217.23    8.20
   3   2  -3  224.36    8.62
   3  -2  -3  224.55    8.64
  -3  -2   3  214.51    8.30
   3  -2  -3  221.59    8.30
   3  -2  -3  225.14    8.16
  -3  -2   2   37.56    2.98
   3  -2  -2   46.33    3.45
   3  -2  -2   39.00    3.07
   3   2  -2   39.72    3.01
   3  -2  -2   42.06    3.09
   3  -2  -2   43.14    3.11
   3   2  -2   36.81    2.79
  -3  -2   1   65.18    3.86
   3  -2  -1   74.18    4.26
   3  -2  -1   58.90    3.90
   3  -2  -1   65.26    3.68
   3   2  -1   66.27    4.00
   3  -2  -1   65.19    3.88
   3   2  -1   60.19    3.74
  -3  -2   0  237.81    8.30
   3  -2   0  226.50    8.46
   3  -2   0  237.97    8.66
   3   2   0  248.16    8.85
   3  -2   0  247.93    8.60
   3   2   0  218.16    8.24
  -3  -2  -1   72.03    4.00
   3   2   1   69.74    4.39
   3  -2   1   72.91    4.29
   3   2   1   76.38    4.36
   3   2   1   79.93    4.09
   3  -2   1   76.66    4.29
   3  -2   1   74.67    4.40
   3   2   2  245.49    9.26
   3   2   2  243.27    9.10
  -3  -2  -2  251.60    8.42
   3  -2   2  242.17    8.21
   3   2   2  240.13    8.32
   3   2   2  245.82    9.13
   3  -2   2  250.40    9.11
   3  -2   2  251.23    8.71
   3   2   3  117.15    6.08
   3   2   3  111.57    5.78
   3  -2   3  114.79    5.36
   3   2   3  110.48    5.27
   3  -2   3  116.76    5.77
   3   2   3  121.40    6.10
   3  -2   3  122.08    5.45
   3   2   4   -0.37    0.88
   3   2   4    0.71    0.85
  -3  -2  -4    0.50    0.68
   3  -2   4   -0.29    0.60
   3  -2   4    0.65    0.73
   3   2   4    0.35    1.00
   3   2   4   -0.28    0.63
   3   2   5   83.26    5.34
  -3   2  -5   89.01    4.88
   3   2   5   93.15    5.55
   3  -2   5   92.37    5.12
   3  -2   5   72.36    4.72
   3   2   5   86.26    5.34
   3   2   6   68.09    5.05
  -3   2  -6   77.17    4.77
   3   2   6   87.78    5.62
   3  -2   6   84.26    5.10
   3  -2   6   85.13    5.14
   3   2   6   89.55    5.59
   3   2   7  599.55   19.06
  -3   2  -7  629.57   18.46
   3   2   7  624.52   19.22
   3  -2   7  641.82   18.77
   3   2   7  622.52   19.27
  -3   2  -8  167.80    7.99
   3   2   8  170.18    8.50
   3  -2   8  148.85    7.75
   3   2   8  146.31    8.06
  -3   2  -9   59.61    4.84
   3   2   9   54.72    4.90
   3   2   9   65.97    5.27
   3  -2   9   68.90    5.23
   3   2   9   67.09    5.52
   3   2  10    6.65    1.95
  -3   2 -10    5.61    1.69
   3   2  10    9.09    2.37
   3  -2  10   10.42    2.31
   3   2  11   62.58    5.75
   3   2  11   57.18    5.43
   3   2  11   65.71    5.61
   3  -2  11   75.46    5.98
  -3   2 -11   54.31    5.38
  -3   2 -11   61.62    5.38
   3   2  11   68.20    5.92
  -3   2 -11   67.16    5.65
   3   2  12    0.66    1.26
   3   2  12    0.66    1.12
   3  -2  12    0.61    1.05
   3   2  12    0.62    0.91
  -3   2 -12    0.66    1.38
  -3   2 -12    0.61    1.28
   3   2  12   -0.66    1.13
  -3   2 -12    0.62    1.39
   3   2  13   32.57    4.51
   3  -2  13   47.39    5.08
   3   2  13   38.59    4.68
  -3  -2 -13   47.95    4.91
  -3   2 -13   31.89    4.47
  -3   2 -13   44.38    5.02
  -3  -2 -13   40.76    4.97
  -3  -2 -13   40.88    4.65
   3   2  13   49.42    5.41
  -3   2 -13   43.27    4.95
   3   2  14   80.17    7.14
   3   2  14   70.87    6.49
   3  -2  14   72.68    6.63
  -3   2 -14   81.68    7.19
  -3  -2 -14   72.85    6.31
  -3   2 -14   90.12    7.37
  -3  -2 -14   73.23    6.83
   3   2  14   73.85    6.96
  -3  -2 -14   76.37    6.60
  -3   2 -14   90.46    7.37
   3   2  15    0.74    1.27
  -3   2 -15   -0.78    1.33
  -3  -2 -15    0.68    1.16
  -3   2 -15   -0.75    1.10
  -3  -2 -15   -0.79    1.34
  -3  -2 -15   -0.72    2.36
   3   2  15   -0.80    1.92
   3   2  16   23.04    3.83
  -3   2 -16   10.90    3.06
  -3   2 -16   16.79    3.49
  -3  -2 -16   12.77    2.91
   3   2  16   24.64    4.21
   3   2  17    1.55    1.47
  -3   2 -17    2.36    1.90
  -3  -2 -17    2.16    1.50
  -3   2 -17    1.60    1.52
   3   2  17    0.83    1.73
   3   2  18    0.76    1.29
  -3   2 -18    2.32    1.74
  -3   2 -18    1.55    1.48
  -3  -2 -18    1.42    1.48
   3   2  18    0.81    1.38
   3   2  19    9.35    2.53
  -3   2 -19   16.95    3.33
  -3   2 -19   12.36    3.04
  -3  -2 -19    9.44    2.44
   3   2  19    9.19    2.70
   3   2  20    1.97    1.58
  -3   2 -20    4.06    1.91
  -3   2 -20    1.14    1.19
  -3  -2 -20    1.24    1.05
   3   2  20    2.09    1.57
   3   2  21    7.48    2.14
  -3   2 -21    8.32    2.33
  -3  -2 -21   10.86    2.32
   3  -2  21    9.16    2.19
   3   2  21   14.56    2.88
   3   2  22    1.50    1.13
   3  -2  22    0.48    0.81
   3   2  22    0.96    0.91
  -3   2 -22    1.49    1.34
   3  -2  23    8.21    1.72
   3   2  23    6.88    1.63
  -3   2 -23    8.55    1.76
   3   3 -22   14.51    2.20
   3  -3 -22   13.81    2.09
   3   3 -21   14.53    2.63
   3  -3 -21   17.96    2.65
   3  -3 -20   -0.55    0.93
   3   3 -20    0.55    1.05
  -3   3  20   -0.58    1.20
   3   3 -20   -0.58    0.98
   3  -3 -19   11.82    2.76
   3   3 -19    8.99    2.39
  -3   3  19   10.72    2.80
   3   3 -19    9.80    2.56
   3  -3 -18   42.80    4.93
   3  -3 -18   33.29    4.59
   3   3 -18   37.16    4.73
   3   3 -18   34.18    4.60
   3  -3 -17   11.97    2.82
   3  -3 -17   12.18    2.81
   3   3 -17   12.22    2.82
   3  -3 -17   13.70    3.05
   3   3 -17   14.53    3.26
   3  -3 -17   10.86    2.96
   3   3 -17   16.49    3.39
   3   3 -16   15.73    3.39
   3  -3 -16   16.29    3.31
   3  -3 -16   12.47    2.88
   3   3 -16   11.87    3.17
   3  -3 -16   15.14    3.47
   3   3 -16   19.14    3.64
   3   3 -15  156.09   10.08
   3   3 -15  156.51   10.64
   3  -3 -15  158.78    9.98
   3   3 -15  151.09    9.93
   3  -3 -15  134.71    9.48
   3  -3 -15  168.38   10.67
   3   3 -15  165.58   10.60
   3   3 -14   15.72    3.46
  -3   3  14   10.60    2.75
  -3  -3  14   16.18    3.29
   3  -3 -14   12.87    2.87
   3  -3 -14   17.92    3.55
   3   3 -14   15.79    3.27
   3  -3 -14    9.39    2.76
   3   3 -14    8.15    2.45
   3   3 -13    6.32    2.33
  -3   3  13    5.79    2.22
  -3  -3  13    4.45    2.00
   3  -3 -13    3.73    1.80
   3  -3 -13    6.76    2.31
   3  -3 -13    7.56    2.19
   3  -3 -13    2.85    1.72
   3   3 -13    7.32    2.25
   3  -3 -13    8.99    2.70
   3  -3 -13    0.76    1.44
  -3  -3  13    3.66    1.65
   3   3 -12   11.17    2.69
  -3   3  12    8.87    2.47
  -3  -3  12   14.85    3.01
   3  -3 -12   10.07    2.60
   3  -3 -12    6.53    2.01
   3  -3 -12   16.70    3.07
   3   3 -12    8.43    2.32
   3  -3 -12    7.86    2.24
   3  -3 -12    7.20    2.38
  -3  -3  12    8.39    2.31
  -3  -3  11   14.56    2.89
   3   3 -11   15.94    3.08
  -3   3  11   10.85    2.56
  -3  -3  11    8.02    2.07
   3  -3 -11   11.62    2.68
   3  -3 -11   21.54    3.36
   3   3 -11   15.36    3.02
   3  -3 -11   14.77    2.98
   3  -3 -11   17.91    3.35
   3  -3 -10   19.72    3.32
  -3   3  10   24.91    3.56
  -3  -3  10   18.89    3.20
   3  -3 -10   25.14    3.75
   3  -3 -10   19.04    3.14
   3   3 -10   25.24    3.67
   3  -3 -10   22.98    3.45
  -3  -3  10   18.69    3.25
  -3  -3   9   32.53    4.07
   3  -3  -9   33.94    4.21
   3   3  -9   26.70    3.60
  -3  -3   9   36.13    4.15
   3  -3  -9   29.03    3.84
   3  -3  -9   33.07    3.97
   3  -3  -9   30.24    3.71
   3   3  -9   40.17    4.30
   3  -3  -9   30.48    3.75
   3   3  -9   33.75    4.15
  -3  -3   8  305.68   12.56
   3  -3  -8  284.40   12.19
   3   3  -8  292.17   12.41
   3  -3  -8  284.33   12.60
  -3  -3   8  302.59   12.72
  -3  -3   7  280.51   11.63
   3  -3  -7  284.76   11.97
   3   3  -7  257.14   11.43
   3  -3  -7  260.44   11.15
  -3  -3   7  252.63   11.35
  -3  -3   6  121.28    6.94
   3  -3  -6  103.13    6.66
   3   3  -6  115.23    7.05
   3  -3  -6  118.66    6.91
  -3  -3   6  120.92    7.03
   3  -3  -5   63.04    4.86
  -3  -3   5   71.00    5.02
   3  -3  -5   54.82    4.57
  -3  -3   5   69.67    5.13
   3  -3  -4  793.05   22.91
  -3  -3   4  799.92   22.84
   3  -3  -4  829.87   23.31
  -3  -3   4  817.93   23.21
   3  -3  -3   61.06    4.66
  -3  -3   3   64.69    4.78
   3  -3  -3   68.31    4.70
   3  -3  -3   61.13    4.52
   3  -3  -2   52.44    4.02
   3  -3  -2   48.57    3.97
   3  -3  -2   51.37    3.95
   3  -3  -2   43.79    3.91
  -3  -3   2   39.87    3.63
   3  -3  -1  520.93   16.10
   3  -3  -1  499.99   16.03
   3   3  -1  524.95   16.18
   3  -3  -1  475.96   15.20
   3  -3  -1  530.45   16.29
   3  -3  -1  522.37   16.49
  -3  -3   1  517.17   15.95
   3  -3   0   88.01    5.46
   3  -3   0   89.94    5.56
   3   3   0   97.88    5.91
   3  -3   0   98.29    5.80
   3   3   0   96.98    5.78
   3  -3   0   97.79    5.82
  -3  -3   0  102.75    5.70
   3  -3   1  256.73   10.27
   3   3   1  277.38   10.94
   3  -3   1  250.07   10.23
   3   3   1  251.71   10.32
   3  -3   1  248.05   10.13
  -3  -3  -1  273.29   10.15
   3  -3   1  258.50   10.17
   3   3   2  525.84   17.09
   3  -3   2  514.46   16.51
   3   3   2  502.70   16.72
   3   3   2  550.14   16.51
  -3  -3  -2  533.76   16.05
   3   3   3   10.32    2.06
   3   3   3   10.77    2.15
   3  -3   3    4.77    1.44
  -3  -3  -3    8.04    1.71
   3   3   3    5.83    1.67
   3  -3   3    7.51    1.71
   3   3   4  115.35    6.98
   3  -3   4  126.03    7.09
   3   3   4  125.13    7.14
   3   3   4  124.71    6.99
   3  -3   4  117.31    6.65
  -3  -3  -4  123.86    6.43
   3   3   5   49.62    4.61
   3  -3   5   47.67    4.45
   3   3   5   44.38    4.32
  -3  -3  -5   51.49    4.08
   3  -3   5   50.43    4.03
   3   3   5   47.92    4.37
   3  -3   5   52.70    4.38
   3   3   6  250.75   11.37
   3   3   6  260.21   11.48
   3  -3   6  251.23   10.38
   3   3   6  270.86   11.57
   3  -3   6  244.30   10.62
   3   3   7  447.07   16.48
   3   3   7  431.61   16.43
   3  -3   7  451.30   15.75
   3   3   7  442.17   16.21
   3  -3   7  446.05   15.50
   3  -3   8  159.67    8.61
   3  -3   8  154.59    8.71
  -3   3  -8  171.41    9.12
   3   3   8  172.57    9.40
   3   3   8  178.61    9.54
   3   3   8  151.35    9.03
   3   3   8  152.57    9.07
   3   3   9   85.38    6.90
   3   3   9   81.09    6.26
   3  -3   9   73.48    5.86
  -3   3  -9   61.10    5.76
   3   3   9   71.63    6.02
   3   3   9   61.86    5.78
   3   3   9   72.14    6.19
  -3   3  -9   64.00    5.73
   3  -3   9   65.90    5.70
   3   3  10  205.23   11.17
   3   3  10  213.89   10.85
   3  -3  10  210.88   10.71
  -3   3 -10  189.34   10.76
   3   3  10  194.14   10.67
   3   3  10  211.59   11.27
   3  -3  10  195.24   10.46
  -3   3 -10  205.52   10.67
   3  -3  11   11.13    2.68
   3   3  11    6.60    2.26
   3   3  11    5.92    1.95
   3  -3  11    7.79    2.35
  -3   3 -11    5.45    2.01
  -3   3 -11    4.24    1.90
   3   3  11    5.52    2.12
   3   3  11    9.41    2.62
  -3   3 -11   10.13    2.53
  -3   3 -12    0.71    1.22
  -3   3 -12    2.21    1.54
   3  -3  12   -0.69    1.32
   3   3  12    0.70    1.34
   3   3  12    1.54    1.31
   3   3  12    0.70    1.19
   3  -3  12    1.39    1.18
   3   3  12    4.60    2.06
  -3   3 -12    0.66    1.25
   3   3  13   -0.75    1.42
   3  -3  13    0.73    1.51
   3   3  13   -0.80    1.36
   3   3  13    1.46    1.53
   3  -3  13   -0.73    1.25
   3   3  13    0.81    1.37
  -3   3 -13    2.29    1.45
   3   3  14  105.49    8.29
   3  -3  14  131.65    9.15
  -3   3 -14  113.85    8.66
   3   3  14  106.72    8.72
   3   3  14  112.81    8.70
   3   3  15    9.29    2.64
   3   3  15   12.89    3.29
   3  -3  15    6.90    2.45
   3   3  15    9.77    2.78
  -3   3 -16    9.56    2.66
   3   3  16   11.59    2.87
   3   3  16    6.47    2.39
   3  -3  16    6.13    2.36
   3   3  17    0.75    1.43
  -3   3 -17    0.72    1.23
  -3  -3 -17    1.33    1.27
   3  -3  17    0.75    1.56
   3   3  17    0.79    1.65
   3  -3  18    4.94    1.90
   3   3  18    3.75    1.92
   3   3  18    7.82    2.42
  -3   3 -18    4.12    1.85
   3  -3  19    1.94    1.35
   3   3  19    4.12    1.85
  -3   3 -19    4.41    1.93
   3   3  19    2.60    1.46
  -3  -3 -20    2.81    1.35
   3  -3  20    4.55    1.87
   3   3  20    0.60    1.03
   3   3  20    2.85    1.46
   3  -3  21    8.59    2.04
   3   3  21    8.60    2.12
  -3   3 -21    7.93    1.99
  -3  -3 -21    6.49    1.73
   3  -3  22    6.40    1.51
   3   3  22    5.57    1.48
  -3   3 -22    6.21    1.46
  -3  -3 -22    5.67    1.45
   3  -4 -21    2.94    0.97
   3   4 -21    1.98    0.93
  -3   4  21    1.04    0.98
   3  -4 -20   34.54    3.48
   3   4 -20   45.60    4.10
  -3   4  20   38.01    3.96
   3  -4 -19    0.98    0.93
   3  -4 -19    0.47    0.90
   3   4 -19    1.07    1.29
  -3   4  19    1.12    1.34
   3   4 -18   25.51    3.67
   3  -4 -18   34.49    4.14
   3  -4 -18   22.41    3.30
   3  -4 -17   57.25    5.78
   3   4 -17   57.50    5.78
   3  -4 -17   52.46    5.49
   3  -4 -17   66.24    5.90
   3  -4 -16   13.98    3.08
   3   4 -16    8.20    2.47
   3  -4 -16   16.99    3.06
   3   4 -15   11.93    3.03
   3  -4 -15    8.49    2.55
   3   4 -15    6.23    2.30
   3   4 -15   13.79    2.90
   3  -4 -15    6.15    2.02
   3   4 -14    2.41    1.81
   3  -4 -14   -0.79    1.51
   3   4 -14   -0.79    1.51
   3  -4 -14   -0.70    1.03
   3   4 -14    0.75    1.28
   3   4 -13    3.18    1.66
   3  -4 -13    0.70    1.19
   3   4 -13   -0.76    1.30
   3  -4 -13    2.33    1.48
   3   4 -13    0.79    1.50
   3  -4 -13    1.59    1.66
   3   4 -12   18.27    3.45
   3  -4 -12   17.15    3.33
   3  -4 -12   27.49    4.15
   3  -4 -12   18.06    3.43
  -3  -4  11   33.62    4.59
   3  -4 -11   45.22    5.48
  -3  -4  11   34.96    4.82
   3  -4 -11   34.84    4.77
   3   4 -11   39.66    4.99
   3  -4 -11   30.68    4.20
   3  -4 -11   36.48    4.64
   3   4 -11   38.19    4.92
   3  -4 -10    4.59    1.95
  -3  -4  10    6.01    2.02
   3  -4 -10    4.50    1.82
   3  -4 -10    2.30    1.73
  -3  -4  10    4.25    1.81
   3   4 -10    1.51    1.44
   3   4  -9   31.01    4.29
   3   4  -9   27.73    4.06
   3  -4  -9   32.68    4.19
   3  -4  -9   35.22    4.59
  -3  -4   9   33.46    4.40
   3   4  -9   37.54    4.82
   3   4  -8    5.52    2.12
   3  -4  -8    5.58    1.97
   3   4  -8    4.74    1.83
  -3  -4   8    6.56    2.09
   3   4  -8    5.71    2.02
   3   4  -7   20.80    3.39
  -3  -4   7   13.89    2.74
   3  -4  -7   15.93    3.06
   3   4  -7   14.50    2.93
   3   4  -7   15.87    3.12
  -3  -4   7   16.89    3.03
  -3  -4   6    0.60    0.89
  -3  -4   6    0.57    1.09
   3   4  -6    0.65    0.96
   3  -4  -6   -0.63    1.41
   3  -4  -6   -0.60    0.73
   3   4  -6    1.33    1.13
  -3  -4   5    6.33    1.84
  -3  -4   5    7.04    1.96
   3   4  -5    6.30    2.15
   3  -4  -5    8.89    2.32
   3  -4  -5   10.11    2.32
   3   4  -5    8.33    2.25
  -3  -4   4   38.35    4.28
  -3  -4   4   43.13    4.31
   3   4  -4   35.29    4.37
   3  -4  -4   42.98    4.44
   3  -4  -4   32.00    4.04
   3   4  -4   35.08    4.25
   3  -4  -4   40.87    4.54
   3   4  -4   40.75    4.56
   3  -4  -4   37.12    4.28
  -3  -4   3  110.17    7.17
   3   4  -3  102.32    7.30
  -3  -4   3  130.86    7.42
   3   4  -3  136.16    8.31
   3  -4  -3  114.34    7.26
   3  -4  -3  125.99    7.65
   3  -4  -3  125.61    7.84
   3   4  -3  133.89    8.24
   3  -4  -3  123.05    7.73
   3   4  -2  125.99    8.09
   3  -4  -2  148.04    8.29
  -3  -4   2  134.37    7.80
   3  -4  -2  110.21    7.22
   3  -4  -2  133.96    8.11
   3  -4  -2  132.86    7.97
   3   4  -1   15.35    2.74
   3  -4  -1   15.04    2.76
  -3  -4   1   17.94    2.81
   3  -4  -1   16.94    2.76
   3  -4  -1   14.50    2.70
   3   4  -1   14.34    2.76
   3  -4  -1   15.68    2.74
   3  -4   0    0.51    0.87
   3   4   0   -0.56    1.17
   3  -4   0    1.08    1.03
   3  -4   0    1.08    1.12
  -3  -4   0   -0.51    0.97
   3  -4   0    0.53    0.90
   3  -4   0   -0.55    0.81
   3   4   0   -1.19    1.01
   3  -4   1    5.29    1.69
   3  -4   1    5.41    1.84
   3  -4   1    3.72    1.57
   3   4   1    5.73    1.83
   3   4   1    8.33    2.27
   3   4   1    3.56    1.60
   3  -4   1    4.91    1.61
   3   4   2    0.59    1.24
   3   4   2   -0.61    1.04
   3  -4   2    2.78    1.50
   3   4   2    0.59    1.12
  -3  -4  -2    1.01    0.96
   3  -4   2    2.19    1.23
   3  -4   2    1.59    1.01
   3  -4   2   -0.55    0.94
   3   4   2    2.35    1.41
  -3  -4  -3   47.27    4.49
   3   4   3   42.19    4.58
   3   4   3   52.95    5.27
   3  -4   3   44.17    4.61
   3   4   3   55.25    5.31
   3  -4   3   48.15    4.74
   3  -4   3   52.12    4.72
   3  -4   3   47.76    4.69
   3  -4   3   56.33    5.23
   3   4   3   51.02    5.16
   3  -4   4   -0.57    0.84
  -3  -4  -4   -0.52    0.89
   3   4   4    1.26    1.20
   3   4   4    0.65    1.24
   3  -4   4    1.19    1.34
   3  -4   4   -1.10    1.04
   3  -4   4    0.56    0.96
   3   4   4   -0.63    1.31
  -3   4  -4   -1.10    1.40
   3   4   5    9.13    2.42
   3   4   5    8.07    2.30
   3  -4   5    7.37    2.34
   3   4   5    7.79    2.22
  -3   4  -5    9.85    2.37
   3  -4   5    9.70    2.28
   3  -4   5   10.64    2.42
  -3  -4  -5    7.04    1.96
   3   4   6    2.71    1.64
   3   4   6    6.25    2.05
   3  -4   6    6.43    1.90
   3   4   6   10.06    2.56
  -3   4  -6   11.59    2.55
   3   4   6    7.37    2.09
   3  -4   6   10.42    2.51
  -3  -4  -6    8.38    2.13
   3   4   6    6.59    2.10
   3  -4   7    0.64    0.94
   3   4   7    2.10    1.57
   3   4   7    1.41    1.59
   3   4   7    2.15    1.73
   3  -4   7    2.67    1.61
  -3   4  -7    0.71    1.36
   3   4   7    4.57    1.84
   3   4   7    2.76    1.66
  -3   4  -7    3.84    1.72
   3   4   8  101.10    7.83
   3   4   8   90.72    7.57
   3  -4   8   90.50    7.35
   3   4   8   93.51    7.60
  -3   4  -8  102.51    8.08
   3   4   8   92.23    7.36
  -3   4  -8  101.75    7.61
   3   4   8   84.49    7.18
   3  -4   8   96.31    7.34
   3  -4   9   18.67    3.29
   3   4   9   14.74    3.25
  -3   4  -9   25.46    4.06
   3   4   9   18.10    3.47
   3   4   9   12.83    3.03
   3  -4   9   16.07    3.31
  -3  -4  -9   19.29    3.39
   3   4   9   15.42    3.32
   3   4   9   12.33    3.04
  -3   4  -9   14.63    3.04
   3   4  10   92.39    7.95
   3  -4  10   87.35    7.10
  -3   4 -10   79.00    7.38
   3   4  10   85.16    7.53
   3  -4  10   91.74    7.61
   3   4  10   92.02    7.80
   3  -4  10   90.49    7.33
  -3   4 -10   95.08    7.60
   3   4  11   52.01    6.10
   3  -4  11   53.55    5.66
  -3   4 -11   43.44    5.54
   3  -4  11   47.82    5.68
   3   4  11   58.20    6.28
  -3   4 -11   52.36    5.77
   3  -4  11   45.98    5.42
  -3   4 -12    3.34    1.88
   3  -4  12    2.28    1.71
   3   4  12   -0.86    2.19
  -3   4 -12    0.75    1.68
   3   4  13   38.91    5.36
   3  -4  13   40.72    5.16
  -3   4 -13   32.67    4.89
   3  -4  14   20.67    3.70
   3   4  14   15.37    3.50
  -3   4 -14   11.58    3.00
   3  -4  15   13.46    2.92
   3   4  15    9.88    2.90
  -3   4 -15    9.60    2.73
   3  -4  16   17.84    3.40
   3   4  16   20.06    3.73
   3   4  16   18.40    3.43
  -3   4 -16   21.12    3.76
   3   4  17    2.09    1.45
   3  -4  17    3.97    1.87
   3   4  17    1.32    1.26
  -3   4 -17    4.83    1.95
   3  -4  18    4.77    1.76
   3   4  18    8.38    2.28
  -3   4 -18    4.26    1.72
  -3  -4 -19    1.06    1.01
   3  -4  19    1.03    1.16
   3   4  19    1.56    1.08
  -3  -4 -20   -0.44    0.75
   3  -4  20    0.85    0.81
   3   4  20   -0.43    0.90
  -3  -4 -21   -0.34    0.57
   3  -4  21    0.98    0.68
   3   4  21   -0.33    0.74
   3  -5 -19   19.92    2.41
   3   5 -19   16.50    2.29
  -3   5  19   19.13    2.50
   3  -5 -18   -0.43    0.73
   3   5 -18    0.44    0.84
  -3   5  18    0.45    0.95
   3  -5 -17   45.18    4.49
   3   5 -17   55.56    5.00
   3  -5 -17   43.71    4.41
  -3   5  17   52.27    4.95
   3  -5 -16    2.98    1.44
   3  -5 -16    2.32    1.40
   3   5 -16    1.76    1.58
   3  -5 -15    1.94    1.65
   3   5 -15    0.64    1.10
   3  -5 -14    2.80    1.69
   3   5 -14    1.37    1.17
   3  -5 -14    0.70    1.03
  -3   5  13    5.34    2.25
   3  -5 -13    3.04    1.71
   3   5 -13   -0.71    1.36
   3   5 -13    2.82    1.70
   3  -5 -13    1.48    1.41
   3   5 -13    2.96    1.67
   3   5 -12    5.18    2.09
  -3   5  12    8.05    2.57
   3   5 -12    4.71    2.01
   3  -5 -12    8.80    2.73
   3   5 -12    4.36    2.23
   3   5 -11   10.66    2.83
  -3   5  11    6.66    2.56
   3   5 -11   14.64    3.33
   3  -5 -11    9.90    2.73
   3   5 -10    8.53    2.57
   3   5 -10    9.94    2.83
   3  -5 -10   13.38    3.11
   3   5 -10   10.04    2.64
   3   5  -9    4.73    2.33
   3  -5  -9    4.18    2.13
  -3   5   9    1.59    2.04
   3   5  -9    8.32    2.74
   3   5  -8   95.94    7.93
   3   5  -8  100.06    8.36
  -3   5   8  101.58    8.28
   3  -5  -7   36.35    4.91
  -3  -5   7   41.41    5.04
   3   5  -7   39.18    5.05
   3   5  -7   34.71    4.81
  -3   5   7   35.52    5.11
   3   5  -7   39.09    5.20
   3  -5  -6    2.29    1.59
  -3  -5   6    0.71    1.22
   3   5  -6   -0.77    1.32
   3   5  -6    1.56    1.63
   3   5  -6   -0.80    1.18
   3  -5  -5   42.67    5.19
   3   5  -5   52.93    5.79
  -3  -5   5   42.75    5.02
   3  -5  -5   31.22    4.51
   3   5  -5   41.27    5.16
   3   5  -4    2.27    1.71
   3  -5  -4    1.39    1.33
   3   5  -4    3.76    1.92
  -3  -5   4    4.14    1.86
   3  -5  -4    0.74    1.41
   3   5  -4    4.54    2.14
   3   5  -3    4.57    1.95
   3  -5  -3    9.10    2.39
   3   5  -3    9.56    2.51
  -3  -5   3    4.76    1.83
   3  -5  -3    4.42    1.89
   3   5  -3    8.80    2.50
   3  -5  -3    4.89    1.98
   3   5  -2   51.14    5.77
   3   5  -2   57.39    5.87
   3  -5  -2   65.96    6.22
  -3  -5   2   72.60    6.37
   3  -5  -2   65.77    6.35
   3  -5  -2   67.12    6.28
   3   5  -1  110.74    8.45
   3  -5  -1  106.50    7.96
   3   5  -1  125.20    8.83
   3   5  -1  120.87    8.46
   3  -5  -1  124.90    8.54
   3  -5  -1  101.57    7.99
   3  -5  -1  120.34    8.36
   3   5   0    1.53    1.59
   3   5   0   -0.75    1.27
   3   5   0    0.74    1.25
   3  -5   0    0.70    1.03
   3   5   0    3.40    1.74
   3  -5   0    0.70    1.19
  -3  -5   0    1.32    1.49
   3  -5   0   -0.72    1.23
   3  -5   0    2.06    1.31
   3   5   1    9.97    2.61
   3   5   1    5.99    2.12
   3   5   1    4.57    1.95
   3  -5   1    6.30    2.15
   3  -5   1    9.09    2.60
  -3  -5  -1    3.31    1.49
   3  -5   1    6.42    2.19
   3  -5   1    4.82    1.95
   3   5   1    4.98    2.10
   3   5   2    2.28    1.59
   3   5   2    4.72    2.01
   3   5   2    6.07    2.14
   3  -5   2    4.23    1.70
   3  -5   2    3.48    1.57
   3  -5   2    4.85    1.86
  -3  -5  -2    0.66    0.98
   3  -5   2    6.37    2.09
   3   5   2    2.20    1.65
   3   5   3   -0.76    1.29
   3   5   3    1.51    1.44
   3   5   3    2.33    1.62
   3  -5   3    0.71    1.22
   3   5   3   -0.80    1.53
   3  -5   3   -0.69    1.02
   3  -5   3    0.70    1.03
  -3  -5  -3   -0.67    1.14
   3  -5   3   -0.70    1.03
   3  -5   3    0.70    1.03
   3  -5   3    1.42    1.35
   3   5   4    7.76    2.48
   3   5   4    9.02    2.71
   3   5   4    9.50    2.70
   3  -5   4   14.58    3.17
   3  -5   4   11.69    2.75
   3  -5   4    9.93    2.57
  -3  -5  -4    9.54    2.53
   3  -5   4   11.86    2.73
   3  -5   4    5.85    2.16
  -3  -5  -5   37.64    4.48
   3  -5   5   34.57    4.70
  -3  -5  -5   37.35    4.71
   3   5   5   35.11    5.05
   3  -5   5   48.87    5.48
   3   5   5   56.57    6.13
   3   5   5   38.95    5.22
   3  -5   5   45.19    5.23
   3   5   6    0.82    1.21
   3   5   6    0.85    1.44
   3  -5   6   -0.76    1.12
  -3   5  -6    0.81    1.53
   3   5   6    0.81    1.54
   3  -5   6    0.73    1.39
  -3  -5  -6   -0.70    1.34
   3   5   7   21.72    3.84
   3   5   7   18.89    3.81
   3  -5   7   13.85    3.09
  -3   5  -7   12.36    3.23
   3   5   7   13.97    3.37
   3  -5   7   18.61    3.54
  -3  -5  -7   13.58    3.00
   3   5   7   19.89    3.84
  -3   5  -8   40.28    5.42
   3  -5   8   52.10    5.75
   3   5   8   35.57    5.11
   3   5   8   56.04    6.14
  -3   5  -9    6.80    2.51
   3   5   9    2.47    2.11
   3  -5   9    3.05    1.84
   3   5   9    9.31    2.88
  -3   5 -10    0.85    1.62
   3   5  10   -0.81    1.69
   3  -5  10    0.76    1.13
   3   5  10    0.86    1.63
  -3   5 -11   31.35    4.76
   3   5  11   23.58    4.21
   3  -5  11   26.56    4.12
   3   5  11   26.69    4.55
  -3   5 -12    1.66    1.87
  -3   5 -12    4.02    2.17
   3  -5  12    4.46    2.00
   3   5  12    6.79    2.50
  -3   5 -13   12.01    3.05
  -3   5 -13    5.38    2.08
   3  -5  13   12.20    2.93
   3   5  13    8.20    2.62
  -3   5 -14   -0.76    1.70
  -3   5 -14    0.72    1.06
   3  -5  14    0.68    1.29
   3   5  14   -0.78    1.48
  -3   5 -15    4.88    2.06
  -3   5 -15    1.30    1.46
   3  -5  15    1.88    1.51
   3   5  15    5.71    2.01
  -3   5 -16    3.13    1.51
   3   5  16    1.91    1.43
  -3   5 -16    2.26    1.45
  -3  -5 -17    9.85    2.10
  -3   5 -17   11.95    2.41
   3   5  17    8.14    2.07
   3  -5  17    7.86    1.93
  -3  -5 -18    4.15    1.37
  -3   5 -18    4.94    1.58
   3  -5  18    4.91    1.44
   3   5  18    6.13    1.67
  -3  -5 -19   -0.33    0.69
  -3   5 -19    0.69    0.59
   3  -5  19   -0.32    0.60
   3  -6 -16    0.36    0.69
   3   6 -16    0.36    0.76
   3  -6 -16    0.33    0.70
  -3   6  16    0.34    0.77
   3  -6 -15    6.53    1.66
   3  -6 -15    6.41    1.67
   3   6 -15    2.66    1.25
   3  -6 -15    3.74    1.33
  -3   6  15    4.12    1.45
  -3   6  14   -1.05    1.55
   3  -6 -14   -0.52    0.98
   3  -6 -14    0.50    1.03
   3  -6 -14    0.98    1.25
   3   6 -14    0.51    0.86
  -3   6  13    0.60    1.36
   3  -6 -13    0.59    1.01
   3  -6 -13    1.09    0.93
   3  -6 -13   -0.55    1.05
   3   6 -13    0.58    0.99
  -3   6  12    2.01    1.51
   3  -6 -12    0.66    1.25
   3  -6 -12    2.93    1.66
   3  -6 -12    1.22    1.38
   3   6 -12    1.30    1.24
  -3   6  11    2.17    1.74
   3   6 -11    1.93    1.22
   3   6 -11    3.16    1.52
   3   6 -11    2.12    1.47
   3  -6 -11    1.42    1.35
  -3   6  10    2.30    2.07
   3   6 -10    2.09    1.45
   3   6 -10    0.68    1.00
  -3   6  10    2.84    1.71
   3   6 -10    0.75    1.42
   3  -6 -10    1.50    1.28
   3   6  -9    8.86    2.52
   3   6  -9    8.57    2.57
  -3   6   9    4.55    2.14
   3  -6  -9    7.80    2.49
  -3   6   9    6.40    2.36
   3   6  -8   -0.77    1.31
   3  -6  -8   -0.80    1.35
   3   6  -8   -1.60    1.52
  -3   6   8   -1.59    1.91
   3   6  -7   37.16    4.91
   3  -6  -7   42.47    5.33
   3   6  -7   32.41    4.73
  -3   6   7   32.76    4.88
   3   6  -6   11.25    2.83
   3  -6  -6   11.96    2.97
  -3   6   6   10.85    3.18
   3   6  -6   12.18    3.02
   3   6  -5   29.09    4.55
  -3  -6   5   33.92    4.36
   3  -6  -5   32.33    4.64
  -3   6   5   27.76    4.74
   3   6  -5   30.62    4.64
  -3  -6   4   10.29    2.75
   3  -6  -4    3.79    2.05
  -3   6   4    6.73    2.59
   3   6  -4   11.91    3.03
  -3  -6   3    1.40    1.19
   3   6  -3    0.80    1.18
   3  -6  -3    3.86    1.86
  -3   6   3    4.18    2.36
   3  -6  -2    6.25    2.21
  -3  -6   2   15.66    3.03
   3   6  -2    7.88    2.43
  -3   6   2   13.18    3.29
   3   6  -1  144.29    9.74
   3  -6  -1  162.66   10.34
  -3  -6   1  150.66    9.62
  -3   6   1  132.32    9.71
   3   6   0    6.01    2.12
   3  -6   0    5.50    2.22
  -3  -6   0    4.32    2.03
  -3   6   0    3.14    2.32
   3  -6   0    0.76    1.71
  -3  -6  -1  104.75    7.96
   3  -6   1  118.09    8.85
   3  -6   1  102.15    8.11
  -3  -6  -2    9.25    2.43
   3  -6   2   14.71    3.17
   3   6   2   11.92    2.88
   3  -6   2    9.08    2.66
   3  -6   3   14.48    3.19
  -3  -6  -3   12.62    2.88
   3  -6   3   15.11    3.23
   3   6   3   21.97    3.99
  -3  -6  -4   -0.69    1.01
   3  -6   4   -1.49    1.42
   3   6   4    0.83    1.41
   3  -6   4    0.75    1.43
  -3   6  -5   35.28    4.86
   3  -6   5   36.11    4.65
  -3  -6  -5   35.82    4.53
  -3   6  -5   28.48    4.47
   3   6   5   28.36    4.54
   3  -6   5   39.02    4.99
  -3   6  -6   -0.79    1.66
  -3   6  -6    0.76    1.29
   3   6   6   -0.83    1.59
   3  -6   6    2.23    1.55
  -3   6  -7   -0.79    1.17
  -3   6  -7   -0.77    1.13
   3   6   7    0.83    1.57
   3  -6   7   -0.73    1.40
  -3   6  -8    1.57    1.77
  -3   6  -8    0.77    1.73
   3   6   8    2.42    1.94
   3  -6   8    0.72    1.50
   3   6   8    2.28    1.83
  -3   6  -9   14.59    3.28
  -3   6  -9   19.73    3.67
   3   6   9   10.88    2.82
   3  -6   9   16.72    3.21
   3   6   9   17.42    3.49
  -3   6 -10    0.74    1.26
   3   6  10    1.47    1.66
  -3   6 -10    2.95    1.77
   3  -6  10    0.67    1.14
   3   6  10    2.97    2.00
  -3   6 -11   41.05    4.95
  -3   6 -11   34.43    4.53
   3   6  11   31.33    4.36
   3  -6  11   34.07    4.29
   3   6  11   37.85    4.80
  -3   6 -12   -0.66    1.26
   3   6  12   -0.61    1.04
  -3   6 -12   -0.66    1.25
   3  -6  12    0.59    1.00
   3   6  12    0.67    1.15
  -3   6 -13   -0.61    1.04
  -3   6 -13   -1.20    1.25
   3  -6  13    0.53    1.57
   3   6  13    0.62    1.29
  -3   6 -14    1.63    1.39
  -3   6 -14    0.53    1.10
   3  -6  14   -0.47    0.98
   3   6  14    0.56    1.42
  -3   6 -15   14.18    2.45
  -3   6 -15    8.53    2.03
   3   6  15    6.72    1.84
   3  -6  15    8.02    1.88
  -3   6 -16    1.57    0.95
  -3   6 -16    0.71    0.81
   3   6  16    1.18    1.01
   3   7 -12    1.38    0.88
   3  -7 -12    1.15    0.86
  -3   7  12   -0.39    0.89
   3  -7 -11    0.44    0.76
   3  -7 -11    0.39    0.74
   3   7 -11    1.57    1.00
  -3   7  11    0.81    0.98
  -3   7  11    0.91    1.17
  -3   7  10    6.18    1.72
   3   7 -10    6.91    1.76
   3  -7 -10    4.01    1.42
   3   7 -10    3.03    1.28
  -3   7  10    3.06    1.57
   3  -7 -10    2.97    1.46
  -3   7   9    6.66    2.06
   3   7  -9    6.72    1.92
  -3   7   9    3.21    1.51
   3  -7  -9    4.29    1.71
  -3   7   8   11.23    2.62
   3   7  -8   11.52    2.33
  -3   7   8   12.86    2.60
   3  -7  -8    9.65    2.43
   3   7  -8   10.72    2.32
  -3   7   7    5.56    2.04
  -3   7   7    2.50    1.76
   3  -7  -7    1.18    1.33
   3   7  -7    2.41    1.45
  -3   7   6    1.91    1.53
  -3   7   6    1.31    1.58
   3  -7  -6    3.61    1.62
   3   7  -6    1.26    1.32
  -3   7   5   -0.65    1.35
  -3   7   5    0.68    1.29
   3  -7  -5   -0.60    1.03
   3   7  -5    0.65    1.24
   3  -7  -5    0.59    1.00
  -3   7   4    6.36    2.17
   3   7  -4    3.32    1.60
   3  -7  -4    4.99    1.84
  -3  -7   4    7.37    2.05
  -3   7   4    6.46    2.13
  -3   7   4    3.30    1.69
  -3   7   4    3.44    1.85
  -3   7   3   -0.67    1.27
   3   7  -3   -0.67    1.27
   3  -7  -3    0.65    1.24
  -3  -7   3   -0.59    1.23
  -3   7   3   -0.69    1.32
  -3   7   3   -0.69    1.66
  -3   7   2    0.69    1.32
   3   7  -2    0.66    1.13
  -3  -7   2    0.61    0.90
   3  -7  -2    1.34    1.14
  -3   7   2   -0.72    1.37
  -3   7   2    2.74    1.84
  -3   7   1    6.36    2.56
   3   7  -1    5.20    1.84
   3  -7  -1   13.56    3.00
  -3  -7   1    8.06    2.24
  -3   7   1    7.33    2.34
  -3   7   1   12.70    2.96
  -3   7   0    5.72    2.20
   3  -7   0    6.12    2.01
  -3  -7   0    6.85    2.12
  -3   7   0    1.48    1.41
   3  -7   1    2.70    1.63
  -3   7  -1    1.43    1.49
  -3  -7  -1    3.09    1.67
  -3   7  -1    6.64    2.35
  -3   7  -2    3.54    1.81
   3  -7   2    3.98    1.69
  -3  -7  -2    5.47    1.79
  -3   7  -2    5.82    2.23
  -3   7  -3    0.69    1.18
   3  -7   3   -0.64    0.77
  -3  -7  -3   -0.59    0.87
  -3   7  -3    0.71    1.59
   3   7   3   -0.66    1.26
   3  -7   4    2.46    1.38
  -3  -7  -4    2.25    1.35
  -3   7  -4    1.34    1.61
  -3   7  -4    2.71    1.73
   3   7   4    4.66    1.88
   3  -7   4    4.20    1.69
  -3   7  -5    0.64    1.08
   3  -7   5    1.73    1.20
   3   7   5    1.98    1.59
   3  -7   5    0.58    0.99
  -3   7  -5    1.28    1.54
  -3   7  -6    1.19    1.24
   3  -7   6    0.56    1.06
   3   7   6   -0.65    1.23
   3   7   7    0.62    1.06
   3  -7   7    0.53    1.19
   3   7   8   22.33    3.38
   3  -7   8   18.34    2.89
   3   7   9    7.07    2.02
  -3   7  -9    5.55    1.83
  -3   7 -10   16.75    2.63
   3   7  10   14.18    2.55
  -3   7 -10   14.12    2.49
  -3   7 -11    4.48    1.39
   3   7  11    2.45    1.20
  -3   7 -11    1.71    1.15
   3   7  11    1.70    1.14
  -3   7 -12    6.75    1.51
   3   7  12    3.96    1.37
   3   7  12    5.56    1.42
  -3   7 -12    4.12    1.32
   3   8  -6    5.03    1.29
  -3   8   5    1.02    0.92
   3   8  -5    1.01    0.81
   3   8  -5    0.31    0.59
  -3   8   4    6.00    1.48
  -3  -8   4    7.37    1.55
   3   8  -4    5.64    1.41
   3  -8  -4    5.78    1.32
   3   8  -4    5.07    1.41
  -3   8   3    2.78    1.11
  -3  -8   3    2.47    1.13
   3   8  -3    4.65    1.33
   3  -8  -3    1.42    0.91
  -3   8   3    4.52    1.47
  -3   8   3    2.84    1.17
  -3  -8   2    0.38    0.71
   3   8  -2    0.71    0.80
   3  -8  -2    1.51    0.96
  -3   8   2   -0.38    0.64
  -3   8   2    0.40    0.91
  -3   8   1   -0.79    0.75
  -3  -8   1    0.39    0.57
   3  -8  -1    0.39    0.66
  -3   8   1    0.42    0.80
  -3   8   0    9.36    2.00
  -3  -8   0   12.56    2.15
   3  -8   0   12.19    2.10
  -3   8   0    7.70    1.76
  -3   8  -1    3.27    1.39
  -3  -8  -1    2.71    1.19
   3  -8   1    1.94    1.05
  -3   8  -1    3.40    1.58
  -3   8  -2   -0.40    0.76
  -3  -8  -2    0.37    0.55
   3  -8   2    0.37    0.71
  -3   8  -2    0.41    0.86
  -3   8  -3    0.39    0.73
  -3  -8  -3   -0.35    0.73
   3  -8   3    1.06    0.79
  -3   8  -3    0.78    0.94
  -3   8  -4    0.72    0.92
  -3  -8  -4    1.58    0.81
   3  -8   4    0.64    0.77
  -3   8  -4    0.71    0.86
  -3   8  -5    7.17    1.53
   4   0 -23   -0.39    0.74
   4   0 -22   57.14    4.90
   4   0 -21   -0.59    1.12
   4   0 -20    3.98    1.60
   4   0 -19   -0.74    1.09
   4   0 -19    0.72    1.06
   4   0 -19   -0.71    1.49
   4   0 -18  101.53    8.20
   4   0 -18  104.65    7.95
   4   0 -18   79.30    7.24
   4   0 -17    0.79    1.50
   4   0 -17   -0.76    0.92
   4   0 -17   -0.77    1.31
   4   0 -16  207.97   11.88
   4   0 -16  220.18   11.99
   4   0 -15    0.75    1.42
   4   0 -15   -0.76    1.30
   4   0 -15    1.47    1.66
   4   0 -15   -0.72    1.06
   4   0 -14  165.95    9.83
   4   0 -14  161.15   10.09
   4   0 -14  163.64   10.01
   4   0 -14  160.73    9.83
   4   0 -14  153.11    9.62
   4   0 -13    0.66    1.13
   4   0 -13   -0.65    1.24
   4   0 -13   -0.67    1.27
   4   0 -13    0.65    1.36
   4   0 -13   -0.63    0.94
   4   0 -12    0.59    0.50
   4   0 -12    0.61    1.04
   4   0 -12    0.61    1.38
   4   0 -12    1.22    1.16
   4   0 -12    1.11    1.16
   4   0 -12   -0.61    0.89
   4   0 -11   -0.54    1.02
   4   0 -11    0.56    0.95
   4   0 -11    0.57    0.97
   4   0 -11   -0.56    0.95
   4   0 -11   -0.56    0.95
   4   0 -11   -0.51    0.98
   4   0 -10   98.48    6.52
   4   0 -10  103.28    6.81
   4   0  -9    0.48    0.92
   4   0  -9   -0.45    1.09
   4   0  -8  735.05   20.81
   4   0  -8  676.67   20.84
   4   0  -7   -0.40    0.97
   4   0  -7   -0.36    0.88
   4   0  -7   -0.38    0.91
   4   0  -6  112.90    5.76
   4   0  -6  102.62    5.81
   4   0  -6  111.19    5.89
   4   0  -5    0.67    0.75
   4   0  -5   -0.29    0.55
   4   0  -5   -0.28    0.68
   4   0  -5    0.66    0.74
   4   0  -4   55.16    3.68
   4   0  -4   50.43    3.30
   4   0  -4   52.64    3.72
   4   0  -4   50.97    3.64
   4   0  -3    0.54    0.65
   4   0  -3   -0.29    0.78
   4   0  -3    0.29    0.61
   4   0  -2 1436.28   34.16
   4   0  -2 1386.32   33.37
   4   0  -2 1442.89   33.99
   4   0  -2 1465.22   33.95
   4   0  -1    0.22    0.58
   4   0  -1    0.29    0.74
   4   0  -1   -0.27    0.64
   4   0  -1   -0.27    0.56
   4   0   0 1021.13   25.66
   4   0   0 1031.98   25.21
   4   0   0 1015.13   25.45
   4   0   1    0.58    0.70
   4   0   1    1.13    0.90
   4   0   1    0.49    0.73
   4   0   1    0.27    0.65
   4   0   2  173.99    7.22
   4   0   2  189.76    7.52
   4   0   2  175.26    6.79
   4   0   2  193.18    7.36
   4   0   3   -0.29    0.61
   4   0   3   -0.48    0.70
   4   0   3   -0.30    0.68
   4   0   4  138.44    6.55
   4   0   4  148.05    6.44
   4   0   5   -0.30    0.67
  -4   0  -6  322.17   10.81
  -4   0  -7   -0.35    0.73
  -4   0  -8  646.99   19.12
  -4   0  -9   -0.44    0.75
  -4   0 -10  257.23   11.17
   4   0  11   -0.59    1.12
  -4   0 -11   -0.55    0.93
  -4   0 -11   -0.59    1.24
   4   0  12   43.18    4.79
  -4   0 -12   28.21    3.85
  -4   0 -12   34.99    4.40
   4   0  13   -0.68    1.42
  -4   0 -13    1.31    1.25
  -4   0 -13   -0.70    1.46
  -4   0 -14   34.52    4.52
  -4   0 -14   50.41    5.60
  -4   0 -14   35.87    4.71
   4   0  14   41.28    5.00
   4   0  15   -0.76    1.12
  -4   0 -15   -0.75    1.28
  -4   0 -15   -0.73    0.88
  -4   0 -15    1.48    1.89
  -4   0 -15   -0.80    1.66
  -4   0 -16   64.53    6.70
  -4   0 -16   58.78    6.23
   4   0  16   68.74    6.64
  -4   0 -17    0.84    1.43
  -4   0 -17   -0.77    1.47
   4   0  17   -0.78    1.49
  -4   0 -18    8.31    2.49
   4   0  18    6.90    2.45
  -4   0 -19   -0.69    1.02
  -4   0 -19   -0.72    1.36
   4   0  19   -1.44    1.51
  -4   0 -20    5.10    1.88
  -4   0 -20    5.21    1.84
   4   0  20    3.92    1.67
  -4   0 -21    0.56    1.18
  -4   0 -21    0.57    0.96
  -4   0 -22    8.54    2.02
  -4   0 -22    4.19    1.54
  -4   0 -23    0.37    0.84
   4  -1 -23    2.28    1.00
   4   1 -23    1.50    0.90
   4   1 -23    3.25    1.07
   4  -1 -23    1.35    0.86
   4  -1 -22   18.57    2.68
   4   1 -22   14.23    2.53
   4  -1 -22   22.67    2.90
   4   1 -22   16.73    2.56
   4  -1 -21   -0.53    0.78
   4   1 -21    0.57    0.97
   4   1 -21   -0.60    1.68
   4   1 -21    0.56    0.95
   4  -1 -21   -0.54    0.92
   4   1 -20    9.17    2.50
   4  -1 -20    6.66    1.86
   4   1 -20    7.52    2.33
   4   1 -20    7.63    2.17
   4  -1 -20    8.08    2.19
   4  -1 -19    7.99    2.41
   4   1 -19   10.11    2.61
   4   1 -19   10.52    2.87
   4  -1 -19    8.88    2.61
   4   1 -19    9.74    2.45
   4  -1 -18   -0.70    1.20
   4   1 -18    1.53    1.30
   4   1 -18    0.79    1.51
   4   1 -18    0.73    1.39
   4  -1 -18   -0.72    1.23
   4   1 -17  200.12   11.65
   4  -1 -17  202.11   11.75
   4   1 -17  194.90   11.69
   4   1 -17  195.97   11.28
   4  -1 -17  182.77   10.98
   4  -1 -16   14.03    3.26
   4   1 -16   12.51    2.99
   4   1 -16   11.06    2.75
   4  -1 -16   10.96    2.65
   4   1 -16   16.13    3.44
   4   1 -15  152.97    9.97
   4  -1 -15  153.06    9.97
   4   1 -15  158.72   10.32
   4  -1 -15  149.54    9.98
   4   1 -15  136.78    9.24
   4  -1 -15  157.06    9.70
   4   1 -15  164.30   10.42
   4  -1 -14  103.09    8.02
   4   1 -14  121.03    8.34
   4  -1 -14  117.67    8.26
   4   1 -14  116.23    8.52
   4  -1 -14  112.93    8.35
   4  -1 -14  126.02    8.77
   4   1 -14  114.83    8.45
   4  -1 -14  127.97    8.76
   4  -1 -14  118.47    7.99
   4   1 -14  109.56    8.49
   4  -1 -13   35.30    4.37
   4   1 -13   42.37    4.73
   4  -1 -13   38.67    4.69
   4   1 -13   42.52    4.99
   4  -1 -13   43.10    4.93
   4   1 -13   43.78    5.01
   4  -1 -13   39.53    4.74
   4  -1 -13   38.72    4.69
   4  -1 -13   38.19    4.44
   4   1 -13   39.91    4.91
   4   1 -12   10.34    2.44
   4   1 -12   12.88    2.50
   4  -1 -12   14.05    2.65
   4   1 -12   10.55    2.65
   4  -1 -12   17.79    3.21
   4   1 -12    9.53    2.37
   4  -1 -12   21.06    3.34
   4   1 -12    8.27    2.25
   4  -1 -12   11.86    2.56
   4  -1 -12   12.40    2.60
   4  -1 -12   11.13    2.43
   4  -1 -12   11.71    2.53
   4   1 -12    7.81    2.23
   4   1 -11   31.85    3.90
   4  -1 -11   38.39    4.31
   4  -1 -11   35.44    4.11
   4   1 -11   34.46    3.94
   4  -1 -11   27.00    3.50
   4   1 -11   32.94    4.12
   4  -1 -11   32.42    3.90
   4  -1 -11   27.51    3.59
   4  -1 -11   37.50    4.25
   4  -1 -11   31.96    3.80
   4  -1 -11   31.65    3.87
   4   1 -11   27.70    3.79
   4   1 -11   34.76    4.09
   4   1 -11   35.61    4.24
   4  -1 -11   27.11    3.62
   4   1 -10    0.54    1.03
   4  -1 -10   -0.55    1.23
   4   1 -10   -0.53    0.91
   4  -1 -10   -1.02    0.97
   4   1  -9   85.95    6.01
   4  -1  -9   91.01    5.95
   4   1  -9   98.70    6.42
   4  -1  -9   80.75    5.98
   4  -1  -8    4.93    1.49
   4  -1  -8    3.68    1.42
   4   1  -8    6.44    1.75
   4   1  -8    5.73    1.60
   4  -1  -8    9.06    1.90
   4   1  -7  278.09   10.77
   4  -1  -7  256.37   10.09
  -4  -1   7  261.80    9.97
   4  -1  -7  280.63   10.52
   4  -1  -7  269.36   10.77
   4   1  -6  387.31   12.98
   4  -1  -6  384.13   12.44
   4   1  -6  381.32   13.20
   4  -1  -6  361.12   12.94
   4  -1  -6  399.26   12.94
   4   1  -5   35.90    3.14
   4   1  -5   27.33    2.73
   4  -1  -5   28.18    2.94
   4   1  -5   28.29    2.90
   4  -1  -5   24.70    2.68
   4  -1  -5   22.81    2.44
   4   1  -4 1699.06   40.37
   4   1  -4 1702.85   40.63
   4  -1  -4 1697.23   40.54
   4  -1  -4 1689.59   40.35
   4   1  -4 1727.55   40.56
   4  -1  -4 1744.54   40.11
   4   1  -3  718.14   19.33
   4  -1  -3  695.34   18.86
   4   1  -3  719.19   19.11
   4  -1  -3  685.05   19.05
   4  -1  -3  672.98   18.60
  -4  -1   3  683.74   18.36
   4   1  -3  700.22   19.31
   4  -1  -2    4.06    1.08
   4   1  -2    1.92    0.98
   4   1  -2    4.51    1.20
   4  -1  -2    2.75    1.04
   4   1  -2    4.21    1.15
   4  -1  -2    4.11    1.17
   4  -1  -2    2.34    0.80
  -4  -1   2    2.84    0.90
   4   1  -1  888.28   22.97
   4  -1  -1  867.52   23.05
   4  -1  -1  896.64   23.43
   4   1  -1  945.95   22.96
   4  -1  -1  928.90   22.54
   4   1  -1  900.47   23.49
   4   1  -1  870.80   22.85
   4   1   0  411.60   12.34
   4  -1   0  402.96   12.66
   4   1   0  425.34   12.24
   4  -1   0  433.24   12.93
   4  -1   0  394.82   12.22
   4   1   0  410.50   12.98
   4   1   0  421.48   12.01
   4   1   0  389.58   12.49
   4  -1   1   41.45    3.17
   4  -1   1   46.84    3.35
   4   1   1   37.61    2.70
   4   1   1   36.33    3.00
   4  -1   1   32.55    2.77
   4   1   1   40.45    3.28
   4   1   1   35.65    2.85
   4   1   1   37.15    3.13
   4  -1   2    2.07    0.87
   4  -1   2    1.76    0.83
   4  -1   2    2.05    0.86
   4  -1   2    3.35    1.06
   4   1   2    1.53    0.86
   4   1   2    2.96    1.15
   4   1   2    2.28    0.97
   4   1   2   -0.32    0.90
   4  -1   3   72.74    4.33
   4  -1   3   75.93    4.44
   4  -1   3   77.42    4.41
   4   1   3   78.81    4.61
   4   1   3   67.54    4.36
   4   1   3   69.71    4.39
   4   1   3   71.65    4.65
   4  -1   4    9.27    1.60
   4  -1   4    8.81    1.58
   4  -1   4    6.56    1.44
   4   1   4    8.47    1.67
   4   1   4   11.18    1.94
   4   1   4    7.04    1.71
   4   1   4   14.03    2.01
   4   1   4    9.70    1.73
   4  -1   5  161.18    6.87
   4   1   5  142.77    6.79
   4   1   5  148.68    7.26
   4   1   5  152.50    7.57
   4  -1   5  157.75    6.93
   4  -1   5  175.43    7.44
   4   1   5  167.98    7.56
   4   1   5  162.54    7.52
   4  -1   6   28.11    2.75
   4   1   6   24.30    2.95
   4   1   7  505.66   16.27
  -4   1  -7  482.85   15.31
   4   1   7  513.49   16.79
   4   1   8   14.83    2.50
   4   1   8   15.03    2.52
  -4   1  -8   18.48    2.53
   4   1   9   13.04    2.51
  -4   1  -9   11.70    2.15
  -4  -1  -9   14.25    2.47
   4   1   9   12.95    2.49
  -4   1 -10    3.51    1.35
  -4  -1 -10    2.63    1.27
  -4   1 -11    7.76    2.06
  -4  -1 -11    6.37    1.85
   4   1  11    7.88    2.19
   4  -1  11    9.33    2.23
   4   1  11    7.94    2.21
  -4   1 -11    9.44    2.40
  -4   1 -12  234.44   11.46
  -4  -1 -12  243.20   11.84
  -4  -1 -12  262.09   12.27
  -4   1 -12  235.96   12.15
   4  -1  12  223.56   11.47
   4   1  12  232.59   11.89
   4   1  12  240.31   11.39
  -4   1 -13   30.98    4.26
  -4  -1 -13   39.06    4.79
  -4  -1 -13   36.78    4.67
  -4   1 -13   26.99    4.22
   4  -1  13   41.83    4.81
   4   1  13   32.63    4.45
   4   1  13   36.46    4.34
   4   1  14   61.70    5.84
  -4   1 -14   37.18    5.01
  -4  -1 -14   64.05    6.31
  -4   1 -14   57.40    5.86
  -4  -1 -14   44.66    5.37
  -4   1 -14   57.10    6.01
   4  -1  14   64.23    6.07
   4   1  14   58.06    6.09
   4   1  15    3.16    1.90
   4   1  15   -0.70    1.04
  -4   1 -15    2.43    2.18
  -4   1 -15    1.49    1.42
  -4  -1 -15   -0.77    1.47
  -4  -1 -15    0.75    1.42
  -4   1 -15    0.77    1.31
   4   1  16   16.00    3.28
  -4   1 -16    7.91    2.62
  -4  -1 -16   12.79    2.97
  -4   1 -16   10.85    3.02
   4   1  16   14.61    3.32
   4   1  17   -0.73    1.39
  -4   1 -17    1.59    1.79
  -4  -1 -17   -0.72    1.22
  -4   1 -17    0.84    1.75
   4   1  17   -0.81    1.20
   4   1  18    4.29    1.83
  -4   1 -18   -0.78    1.62
  -4  -1 -18    0.71    1.35
  -4   1 -18    1.64    1.97
   4   1  18    3.97    2.03
   4   1  19   10.82    2.71
  -4   1 -19   10.32    2.67
  -4  -1 -19    8.08    2.23
   4   1  19    7.48    2.47
   4   1  20    0.61    1.04
  -4   1 -20   -0.67    0.99
  -4   1 -20   -1.85    1.28
  -4  -1 -20   -0.62    0.91
   4   1  20    0.68    1.29
   4   1  21    3.72    1.50
  -4   1 -21    4.11    1.58
  -4   1 -21    2.15    1.37
  -4  -1 -21    3.25    1.53
   4   1  21    2.93    1.58
   4   1  22    5.66    1.62
   4  -1  22    5.37    1.57
   4   1  22    8.62    2.00
  -4   1 -22    3.55    1.47
  -4  -1 -22    5.89    1.59
  -4   1 -22    3.41    1.44
   4  -1  23    2.06    0.93
   4   1  23    2.15    0.92
  -4   1 -23    1.36    0.87
  -4  -1 -23    0.71    0.80
  -4   1 -23    3.38    1.24
   4   2 -23   -0.33    0.68
   4  -2 -23    0.59    0.56
   4   2 -22   12.83    2.34
   4  -2 -22   12.42    2.17
   4   2 -21   27.36    3.55
   4  -2 -21   21.41    3.09
   4   2 -21   21.89    3.06
   4   2 -21   22.36    2.94
   4   2 -20    3.84    1.63
   4  -2 -20    2.33    1.49
   4   2 -20    1.19    1.34
   4   2 -20    3.23    1.45
   4   2 -19   -0.72    1.49
   4   2 -19   -0.67    0.99
   4  -2 -19    0.65    1.11
   4   2 -19   -0.61    0.89
   4   2 -18   -0.77    1.47
   4  -2 -18   -0.70    1.34
   4   2 -18    1.47    1.65
   4   2 -18   -0.65    0.96
   4  -2 -17   -1.47    1.87
   4   2 -17   -0.77    0.93
   4   2 -17    1.36    1.16
   4   2 -17   -0.75    1.42
   4   2 -17    1.61    1.53
   4   2 -16   48.51    5.56
   4  -2 -16   50.96    5.86
   4   2 -16   35.71    5.02
   4   2 -16   46.45    5.52
   4  -2 -16   44.42    5.28
   4   2 -15   70.17    6.75
   4  -2 -15   75.43    6.71
   4   2 -15   85.30    7.46
   4  -2 -15   75.18    6.87
   4  -2 -15   89.43    7.63
   4   2 -15   68.81    6.92
  -4  -2  14    6.11    2.16
   4  -2 -14    3.05    1.95
   4  -2 -14    3.75    1.69
   4   2 -14    4.53    1.93
   4   2 -14    3.81    1.84
   4  -2 -14    2.82    1.70
   4  -2 -14    3.73    2.01
   4  -2 -14    2.82    1.70
   4  -2 -14   -0.70    1.19
   4  -2 -14    6.82    2.23
   4   2 -14    2.32    1.74
  -4  -2  13    6.54    2.32
   4   2 -13    4.35    1.95
   4  -2 -13    7.07    2.33
   4  -2 -13    2.19    1.53
   4   2 -13    3.65    1.86
   4  -2 -13    2.13    1.60
   4  -2 -13    3.42    1.84
   4  -2 -13    3.36    1.51
   4  -2 -13    3.33    2.12
   4  -2 -13    7.20    2.38
   4   2 -13    5.89    2.08
  -4  -2  12   17.73    3.29
   4   2 -12   22.04    3.62
   4   2 -12    6.25    2.08
   4  -2 -12   13.15    2.70
   4  -2 -12   22.18    3.65
   4  -2 -12   13.28    2.78
   4  -2 -12   11.80    2.69
   4  -2 -12   13.91    2.71
   4   2 -12   22.09    3.59
   4  -2 -12   13.21    2.90
   4  -2 -12   10.83    2.66
   4   2 -12   20.07    3.50
  -4  -2  11    5.09    1.72
   4  -2 -11    5.59    2.05
   4   2 -11    3.88    1.75
   4   2 -11    4.73    1.67
   4  -2 -11    6.05    2.00
   4  -2 -11    5.21    1.92
   4  -2 -11    4.31    1.74
   4   2 -11    4.53    1.75
   4  -2 -11    4.14    1.51
   4  -2 -11    4.12    1.74
   4  -2 -11    6.94    2.15
   4   2 -11    5.16    1.91
  -4  -2  10   21.86    3.36
   4   2 -10   22.37    3.40
   4  -2 -10   17.16    2.97
   4  -2 -10   23.34    3.40
  -4  -2  10   31.94    3.67
   4   2 -10   13.90    2.67
   4  -2 -10   24.31    3.35
   4  -2 -10   23.09    3.53
   4  -2 -10   18.73    3.05
   4   2 -10   18.12    3.07
   4  -2 -10   26.44    3.54
   4  -2 -10   18.73    3.00
   4  -2 -10   21.43    3.23
   4   2 -10   19.76    3.21
   4   2  -9   21.94    3.25
   4  -2  -9   34.93    4.02
  -4  -2   9   25.71    3.39
  -4  -2   9   25.19    3.32
   4  -2  -9   21.54    3.09
   4  -2  -9   27.10    3.49
  -4  -2   9   27.41    3.56
  -4  -2   8   40.91    4.00
   4   2  -8   49.27    4.53
   4  -2  -8   41.57    4.23
  -4  -2   8   52.12    4.77
   4   2  -7    4.38    1.44
   4  -2  -7    2.88    1.35
  -4  -2   7    4.20    1.54
  -4  -2   7    2.19    1.06
   4   2  -6  461.92   15.97
   4  -2  -6  456.94   15.65
   4   2  -5    7.83    1.74
   4  -2  -5    6.48    1.66
   4   2  -5    9.32    1.93
   4  -2  -5   11.38    1.94
  -4  -2   5    6.81    1.61
   4   2  -4  685.59   20.36
   4   2  -4  696.63   20.34
   4  -2  -4  683.83   19.90
   4  -2  -4  715.46   20.09
  -4  -2   4  702.59   20.01
   4   2  -3  290.44   10.93
   4   2  -3  279.91   10.95
   4  -2  -3  284.84   10.63
   4  -2  -3  274.48   10.25
  -4  -2   3  293.68   10.48
   4  -2  -2  418.04   13.77
   4  -2  -2  417.75   13.10
   4   2  -2  429.05   13.88
   4   2  -2  408.19   13.98
   4  -2  -2  423.63   13.94
  -4  -2   2  419.44   13.30
   4  -2  -1  161.98    7.47
   4   2  -1  156.08    7.25
   4   2  -1  167.71    7.47
   4   2  -1  156.45    7.62
   4  -2  -1  173.02    7.18
   4  -2  -1  173.66    7.72
  -4  -2   1  170.41    7.07
   4  -2   0   51.80    3.95
   4   2   0   59.04    4.01
   4   2   0   56.59    4.18
   4   2   0   51.19    4.15
   4  -2   0   52.45    3.76
   4   2   0   45.57    3.52
   4  -2   0   46.88    3.69
   4  -2   0   49.66    3.90
  -4  -2   0   49.01    3.47
   4   2   1   34.94    3.04
   4  -2   1   38.75    3.34
   4  -2   1   33.10    3.10
   4  -2   1   38.79    3.44
   4   2   1   34.30    3.34
   4   2   1   39.72    3.57
   4  -2   1   38.41    3.29
   4   2   1   35.19    3.22
   4  -2   2   78.00    4.95
   4  -2   2   67.85    4.43
   4   2   2   73.73    4.60
   4  -2   2   83.52    5.17
   4   2   2   82.11    5.30
   4   2   2   74.08    4.99
   4  -2   2   75.59    4.79
   4   2   2   77.50    4.91
   4  -2   3    6.13    1.50
   4   2   3    7.50    1.65
   4  -2   3    8.10    1.78
   4   2   3    8.93    1.88
   4   2   3   10.12    2.04
   4   2   3    9.50    1.85
   4   2   4   72.53    5.22
   4   2   4   69.82    4.62
   4  -2   4   68.34    4.82
   4  -2   4   75.63    5.00
   4   2   4   56.85    4.71
   4   2   4   61.28    4.65
   4   2   4   71.58    4.99
   4  -2   5  250.21   10.04
   4   2   5  229.40   10.16
   4   2   5  230.15    9.46
   4  -2   5  224.98    9.58
   4   2   5  219.60    9.39
   4   2   5  214.66    9.71
   4   2   6  387.26   13.32
   4   2   6  404.89   14.38
   4  -2   6  359.61   13.15
   4   2   6  358.37   13.65
   4   2   6  346.29   13.78
   4   2   7   18.44    3.07
   4  -2   7   18.38    2.70
   4   2   7   15.19    2.66
   4   2   7   21.67    3.13
  -4   2  -8   52.67    4.50
   4   2   8   54.30    4.95
   4   2   8   50.18    4.77
   4   2   8   50.92    4.80
   4   2   9    1.78    1.34
   4   2   9    2.89    1.56
  -4   2  -9    5.96    1.79
   4   2   9    6.44    1.87
   4   2   9    6.69    2.07
  -4   2 -10    6.54    1.86
   4   2  10   10.37    2.53
   4   2  10    6.55    2.03
   4   2  10    9.38    2.33
   4   2  10   11.47    2.45
   4   2  11  276.48   12.66
  -4   2 -11  241.67   12.57
  -4   2 -11  287.06   12.72
   4   2  11  291.78   13.38
   4   2  11  269.72   13.15
   4   2  11  282.37   13.06
   4   2  12   57.76    5.85
   4   2  12   59.45    6.05
   4   2  12   61.18    5.85
  -4   2 -12   76.82    6.79
  -4   2 -12   59.86    5.73
  -4  -2 -12   53.37    5.64
   4   2  12   57.15    5.83
  -4   2 -12   73.27    6.44
   4   2  13  323.43   15.16
   4   2  13  307.66   14.97
   4   2  13  355.70   15.28
  -4   2 -13  355.43   15.99
  -4   2 -13  321.72   14.77
  -4  -2 -13  323.99   15.12
   4   2  13  345.24   15.54
  -4   2 -13  354.74   15.44
   4   2  14  295.24   14.64
   4   2  14  313.80   15.13
   4   2  14  307.75   14.61
  -4   2 -14  325.78   15.35
  -4   2 -14  329.26   14.92
  -4  -2 -14  282.31   14.60
  -4  -2 -14  300.45   14.21
  -4   2 -14  308.24   14.67
   4   2  15    1.51    1.28
  -4   2 -15    1.55    1.74
  -4   2 -15    0.82    1.57
   4   2  15    0.81    1.69
   4   2  16   11.44    2.92
  -4   2 -16   17.27    3.61
  -4   2 -16    9.10    2.74
  -4  -2 -16   17.88    3.37
   4   2  16   18.85    3.63
   4   2  17   18.81    3.52
  -4   2 -17   12.43    2.97
  -4   2 -17   14.60    3.18
  -4  -2 -17   19.14    3.36
   4   2  17   13.77    3.25
   4   2  18   -0.72    1.37
  -4   2 -18    2.24    1.91
  -4   2 -18    2.32    1.61
  -4  -2 -18    3.30    1.68
   4   2  18    2.33    1.62
   4   2  19    2.66    1.39
  -4   2 -19    2.08    1.67
  -4   2 -19    0.71    1.35
  -4  -2 -19    5.52    1.88
   4  -2  19    0.66    1.58
   4   2  19    2.87    1.62
   4   2  20   11.85    2.59
  -4   2 -20   12.42    2.71
  -4  -2 -20   14.28    2.66
   4  -2  20   16.42    2.88
   4   2  20   10.24    2.45
   4   2  21    0.50    0.96
  -4   2 -21   -0.92    0.87
  -4  -2 -21    0.47    0.98
   4   2  21    0.54    1.04
   4  -2  21   -0.50    0.85
  -4   2 -21    0.53    1.01
  -4   2 -22    6.84    1.48
   4  -2  22    6.06    1.54
   4   2  22    7.86    1.79
  -4   2 -22   10.77    2.14
   4  -2  23    5.33    1.29
   4   2  23    4.45    1.33
  -4   2 -23    1.60    0.82
   4  -3 -22    0.31    0.52
   4   3 -22   -0.31    0.80
   4  -3 -21    0.81    0.91
   4   3 -21    1.26    0.88
   4   3 -20    2.42    1.24
   4  -3 -20    0.99    0.95
   4   3 -20    1.48    1.11
   4   3 -20    1.55    1.24
   4   3 -19   29.53    3.89
   4  -3 -19   38.11    4.32
   4   3 -19   42.15    4.63
  -4   3  19   38.65    4.50
   4   3 -19   34.29    4.22
   4   3 -18   25.04    3.80
   4   3 -18   13.42    2.83
   4   3 -18   19.77    3.34
   4  -3 -18   23.84    3.66
   4  -3 -18   20.33    3.30
   4   3 -17   18.51    3.48
   4  -3 -17   28.44    4.34
   4   3 -17   26.02    4.01
   4   3 -17   19.47    3.50
   4  -3 -17   17.35    3.32
   4  -3 -17   21.27    3.53
   4   3 -16   14.86    3.20
   4  -3 -16   14.09    3.20
   4   3 -16    8.30    2.50
   4  -3 -16   11.60    2.90
   4   3 -16   10.69    2.84
   4  -3 -16   15.44    3.20
   4   3 -15    2.41    1.67
   4  -3 -15    0.80    1.52
   4   3 -15    2.30    1.84
   4   3 -15    0.79    1.34
   4  -3 -15   -0.76    1.59
   4  -3 -15   -0.74    1.09
   4   3 -14   -0.80    1.53
   4  -3 -14   -0.75    1.27
   4  -3 -14   -0.77    1.47
   4  -3 -14   -0.73    1.40
   4   3 -14    2.37    1.50
   4  -3 -14   -0.73    1.40
   4  -3 -14   -0.79    0.96
   4   3 -14    0.76    1.58
   4   3 -13   31.51    4.64
  -4  -3  13   31.49    4.37
   4  -3 -13   34.02    4.53
   4  -3 -13   31.61    4.45
   4   3 -13   34.27    4.73
   4  -3 -13   24.41    4.10
   4  -3 -13   29.58    4.34
   4   3 -13   34.79    4.72
   4  -3 -12   -0.74    1.26
   4   3 -12    1.52    1.45
  -4  -3  12    1.45    1.24
   4  -3 -12   -0.77    1.14
   4  -3 -12    0.69    1.02
   4   3 -12   -0.76    1.44
   4  -3 -12   -0.69    1.56
   4  -3 -12    1.50    1.57
  -4  -3  12    0.75    1.10
   4   3 -11    1.45    1.51
   4  -3 -11    1.44    1.37
  -4  -3  11   -0.70    1.03
   4  -3 -11    0.74    1.09
   4  -3 -11    0.66    1.26
   4   3 -11    0.73    0.87
   4  -3 -11    1.32    1.86
  -4  -3  11    2.14    1.36
   4   3 -10    6.18    2.03
   4  -3 -10    9.77    2.59
   4   3 -10    8.40    2.34
  -4  -3  10    5.74    1.88
  -4  -3  10    7.97    2.19
   4  -3 -10    6.30    2.07
   4   3 -10    2.77    1.77
   4  -3 -10    4.41    1.70
   4  -3 -10    6.88    2.06
  -4  -3  10    8.82    2.52
  -4  -3   9   56.39    5.50
   4   3  -9   43.02    4.85
  -4  -3   9   45.00    4.77
   4   3  -9   53.17    5.25
   4   3  -9   52.87    5.31
   4   3  -9   47.93    5.17
   4  -3  -9   53.71    5.19
   4  -3  -9   54.28    5.20
   4   3  -9   56.08    5.48
   4  -3  -9   49.52    5.32
   4  -3  -9   53.50    5.38
   4   3  -8    3.76    1.69
  -4  -3   8    4.83    1.71
   4   3  -8    5.03    1.69
  -4  -3   8    3.47    1.48
   4   3  -8    2.88    1.47
   4  -3  -8    7.44    2.11
   4   3  -8    3.73    1.59
   4  -3  -8    4.52    1.67
   4  -3  -8    5.01    1.77
   4   3  -8    6.03    1.92
   4  -3  -8    5.11    1.88
   4   3  -7   96.70    7.20
  -4  -3   7  122.95    7.70
  -4  -3   7  140.22    8.04
   4   3  -7  127.82    7.75
   4   3  -7  121.33    7.94
   4  -3  -7  119.58    7.43
   4   3  -7  119.06    7.76
   4  -3  -7  114.93    7.24
   4  -3  -7  118.89    7.86
   4   3  -7  121.00    7.62
   4  -3  -7  104.49    7.22
  -4  -3   6  359.23   14.18
   4   3  -6  368.82   14.68
   4  -3  -6  359.49   14.54
   4  -3  -6  376.11   14.48
  -4  -3   6  364.51   14.33
   4  -3  -5   52.90    4.74
  -4  -3   5   66.42    5.19
   4   3  -5   44.68    4.57
  -4  -3   5   61.95    5.13
   4  -3  -5   62.94    5.28
   4   3  -5   57.27    4.99
   4   3  -4    1.04    1.09
  -4  -3   4    4.27    1.46
   4  -3  -4    2.55    1.37
   4  -3  -3  111.49    6.47
   4  -3  -3  116.45    6.63
   4  -3  -3  105.42    6.46
   4   3  -3  117.52    7.00
   4  -3  -3  106.92    6.78
  -4  -3   3   99.64    6.35
   4  -3  -2   63.34    4.79
   4  -3  -2   61.73    4.89
   4   3  -2   66.73    5.12
   4  -3  -2   59.78    4.99
  -4  -3   2   66.61    4.92
   4   3  -1  200.04    9.28
   4  -3  -1  204.67    9.14
   4  -3  -1  187.00    9.03
   4   3  -1  196.79    9.21
   4  -3  -1  192.81    9.27
  -4  -3   1  191.57    8.74
   4   3   0  659.57   20.47
   4  -3   0  695.39   20.30
   4   3   0  612.89   19.56
   4  -3   0  680.82   20.43
   4   3   0  644.01   19.77
   4  -3   0  645.98   20.15
  -4  -3   0  658.78   19.52
   4   3   1  137.40    7.84
   4  -3   1  157.08    7.97
   4   3   1  152.17    7.96
   4  -3   1  145.54    7.86
   4   3   1  140.82    7.39
   4  -3   1  142.02    7.69
   4  -3   1  142.20    7.63
  -4  -3  -1  154.06    7.47
   4   3   2    1.45    1.16
   4   3   2    4.14    1.82
   4  -3   2    2.33    1.19
  -4  -3  -2    1.18    0.95
   4  -3   2    2.38    1.28
   4  -3   2    3.09    1.30
   4  -3   2    2.94    1.44
   4  -3   3   10.43    1.97
   4  -3   3   12.70    2.40
   4  -3   3    8.06    1.93
   4   3   3   13.16    2.41
   4   3   3   11.33    2.44
   4  -3   3    9.74    2.04
   4   3   4  315.70   12.86
   4  -3   4  308.76   12.56
   4  -3   4  312.38   12.70
   4   3   4  314.62   13.10
   4   3   4  268.86   12.00
   4  -3   4  318.55   12.78
   4   3   4  287.65   12.46
   4   3   5  351.46   13.88
   4  -3   5  347.37   13.58
   4  -3   5  314.98   13.29
   4   3   5  329.61   13.88
   4   3   5  333.78   13.36
   4  -3   5  355.65   13.88
   4   3   5  309.25   13.47
   4  -3   6   47.03    4.73
   4   3   6   46.64    4.87
   4   3   6   43.45    4.70
   4   3   6   41.33    4.60
   4  -3   6   47.26    4.57
   4   3   6   38.14    4.42
   4  -3   7   67.49    5.42
   4   3   7   53.40    5.23
   4  -3   7   56.66    5.20
   4   3   7   51.25    5.26
   4   3   7   55.29    5.41
   4  -3   7   53.52    5.06
   4   3   7   61.74    5.58
   4   3   7   44.13    4.90
   4  -3   8   32.05    3.91
  -4   3  -8   31.60    4.06
   4   3   8   32.56    4.21
   4   3   8   27.84    3.96
   4   3   8   32.76    4.40
   4  -3   8   33.15    4.11
   4   3   8   31.52    4.39
   4  -3   9   23.12    3.56
   4   3   9   26.32    4.04
   4  -3   9   24.25    3.49
  -4   3  -9   25.24    3.88
   4   3   9   25.02    3.91
   4   3   9   21.62    3.59
   4   3   9   18.73    3.37
  -4   3  -9   26.75    3.83
   4   3  10   51.03    5.80
   4   3  10   48.14    5.22
  -4   3 -10   48.23    5.43
   4   3  10   51.91    5.69
   4   3  10   40.33    5.13
   4  -3  10   56.65    5.53
  -4   3 -10   57.11    5.77
  -4   3 -11    2.94    1.88
   4  -3  11    8.30    2.28
   4   3  11    4.72    2.22
   4   3  11    4.92    1.70
   4   3  11    3.08    1.86
  -4   3 -11    7.55    2.48
  -4   3 -12   50.85    5.81
   4   3  12   48.95    5.90
   4   3  12   48.45    5.43
   4   3  12   49.07    5.86
   4  -3  12   51.95    5.58
  -4   3 -12   46.38    5.21
   4   3  13  102.44    7.99
  -4   3 -13   76.96    7.30
   4  -3  13   91.67    7.57
  -4   3 -13   87.08    7.29
   4   3  13   90.31    7.51
   4   3  13   99.43    8.29
   4   3  14  161.66   10.32
  -4   3 -14  141.68   10.05
   4  -3  14  153.37   10.11
   4   3  14  176.99   10.77
   4   3  14  154.73   10.59
   4   3  15   46.46    5.53
  -4   3 -15   31.29    4.70
   4  -3  15   47.12    5.43
   4   3  15   33.94    4.94
   4   3  15   36.09    4.92
  -4   3 -16    4.66    2.09
   4   3  16    8.34    2.50
   4  -3  16    8.93    2.54
   4   3  16    8.72    2.53
   4   3  16    4.64    2.19
   4   3  17    1.45    1.38
  -4   3 -17    2.19    1.52
  -4   3 -17    1.38    1.44
   4  -3  17    0.71    1.21
   4   3  17   -0.74    1.09
  -4   3 -18    1.33    1.60
  -4   3 -18    0.64    1.09
   4  -3  18    1.31    1.25
   4   3  18   -0.69    1.76
  -4   3 -19    0.57    1.09
   4  -3  19   -0.59    1.00
   4   3  19   -0.62    1.18
  -4  -3 -20    3.94    1.45
  -4   3 -20    6.39    1.87
   4  -3  20    4.54    1.55
   4   3  20    4.78    1.63
  -4  -3 -21    8.95    1.83
   4   3  21   11.66    2.18
   4  -3  21   10.28    1.99
  -4   3 -21   13.12    2.20
   4  -3  22    9.25    1.63
   4   3  22   12.91    1.92
   4  -4 -20    0.34    0.66
  -4   4  20    1.52    1.12
   4  -4 -19   13.81    2.31
   4  -4 -19   20.13    2.73
   4   4 -19   12.85    2.38
  -4   4  19   14.05    2.53
   4   4 -18   11.45    2.36
   4  -4 -18   15.31    2.59
   4  -4 -18   16.60    2.79
   4   4 -18   13.58    2.61
   4  -4 -17    5.78    2.12
   4  -4 -17    6.36    1.91
   4  -4 -17    5.58    1.91
   4   4 -17    7.26    2.06
   4   4 -17    8.37    2.26
   4  -4 -16    7.04    2.40
   4  -4 -16    8.87    2.29
   4   4 -16    7.42    2.30
   4  -4 -16    4.14    1.86
   4   4 -16    5.65    2.09
   4  -4 -15   -0.75    1.43
   4   4 -15   -0.73    1.24
   4  -4 -15    0.67    0.99
   4  -4 -15    0.74    1.41
   4   4 -15   -0.75    1.43
   4  -4 -14    8.60    2.75
   4  -4 -14   11.21    2.61
   4  -4 -14   10.85    2.80
   4   4 -14    9.96    2.69
   4  -4 -14   10.59    2.89
   4   4 -14    7.01    2.40
   4  -4 -13   18.49    3.65
   4  -4 -13   21.54    3.86
   4  -4 -13   17.83    3.29
   4   4 -13   14.95    3.30
   4  -4 -13   15.83    3.45
   4   4 -13   18.94    3.64
   4  -4 -12    0.71    1.35
   4  -4 -12   -0.80    1.18
   4  -4 -12    0.71    0.86
   4   4 -12   -0.79    0.96
   4   4 -12   -0.78    1.49
   4  -4 -12    2.43    1.69
   4   4 -11    1.57    1.34
   4   4 -11    5.33    1.95
   4  -4 -11    2.11    1.59
   4   4 -11    4.73    2.01
   4  -4 -11    5.56    2.05
   4   4 -11    4.60    1.96
   4  -4 -11    4.87    2.19
   4   4 -10   -0.78    1.34
  -4  -4  10    0.75    1.11
   4   4 -10    0.77    1.13
  -4  -4  10    0.78    1.32
   4  -4 -10   -0.80    1.18
   4  -4 -10    0.69    1.02
   4   4 -10    0.77    1.14
   4  -4 -10    0.67    1.52
   4  -4 -10    0.80    1.18
   4   4 -10   -0.74    1.26
   4   4  -9   41.18    5.17
  -4  -4   9   38.79    4.88
   4   4  -9   28.85    4.35
   4  -4  -9   37.01    4.97
   4  -4  -9   34.16    4.55
   4   4  -9   35.49    4.69
   4  -4  -9   37.70    4.62
   4   4  -9   39.69    4.92
   4  -4  -9   32.96    4.83
   4   4  -8   43.48    5.27
   4   4  -8   50.74    5.57
   4   4  -8   41.27    4.78
  -4  -4   8   44.65    5.11
  -4  -4   8   47.39    5.36
   4   4  -8   40.01    5.05
   4  -4  -8   46.06    5.08
   4  -4  -8   44.26    4.83
   4  -4  -8   39.57    5.10
   4  -4  -8   45.10    5.34
  -4  -4   7   54.18    5.55
   4   4  -7   69.95    6.51
  -4  -4   7   64.70    5.94
   4   4  -7   47.96    5.20
   4  -4  -7   43.28    4.84
   4   4  -7   49.91    5.51
   4  -4  -7   57.82    5.80
   4  -4  -7   55.72    5.89
   4   4  -7   56.60    5.98
   4   4  -6   26.81    4.03
  -4  -4   6   22.84    3.64
   4   4  -6   18.40    3.50
  -4  -4   6   36.06    4.38
   4  -4  -6   25.39    3.73
   4   4  -6   28.81    4.14
   4  -4  -6   30.34    4.17
   4  -4  -6   29.74    4.04
   4  -4  -6   28.83    4.18
   4   4  -5   34.48    4.55
  -4  -4   5   38.79    4.52
   4   4  -5   28.80    4.15
  -4  -4   5   52.66    5.10
   4  -4  -5   43.65    4.75
   4   4  -5   44.97    5.01
   4  -4  -5   29.21    4.11
   4  -4  -5   34.95    4.50
   4   4  -4   11.61    2.67
  -4  -4   4   13.31    2.68
   4   4  -4   16.59    3.10
   4  -4  -4    8.50    2.14
  -4  -4   4   11.03    2.38
   4   4  -4    9.23    2.58
   4  -4  -4    8.49    2.30
   4  -4  -4    6.41    2.05
  -4  -4   3   84.14    6.41
   4   4  -3   98.04    7.26
   4  -4  -3   93.63    6.89
  -4  -4   3   85.26    6.34
   4   4  -3   82.54    6.67
   4  -4  -3   84.36    6.45
   4   4  -3   81.63    6.61
   4  -4  -3   79.57    6.56
   4   4  -3   90.81    7.10
   4  -4  -3   76.99    6.39
  -4  -4   2   25.52    3.62
   4   4  -2   28.46    3.84
   4  -4  -2   18.23    3.15
  -4  -4   2   34.32    4.04
   4   4  -2   28.96    3.87
   4  -4  -2   29.21    3.80
   4   4  -2   41.30    4.58
   4  -4  -2   27.74    3.80
   4   4  -2   26.49    3.63
   4  -4  -2   31.09    3.95
   4   4  -2   23.84    3.72
   4   4  -1    0.60    0.88
   4  -4  -1    1.21    1.27
   4   4  -1    1.25    1.40
  -4  -4   1    2.22    1.33
   4  -4  -1    1.17    1.21
   4  -4  -1    4.34    1.83
   4   4  -1   -0.59    1.00
   4  -4  -1   -0.59    1.24
   4   4  -1    0.63    1.07
   4  -4   0   56.33    5.31
   4  -4   0   57.02    5.35
   4   4   0   50.96    5.11
  -4  -4   0   60.71    5.22
   4   4   0   65.59    5.81
   4  -4   0   48.15    4.92
   4   4   0   48.36    4.97
   4  -4   0   46.91    4.90
   4  -4   0   53.93    5.19
   4   4   1   10.05    2.46
   4  -4   1   13.34    2.69
   4   4   1   12.48    2.72
   4  -4   1   11.32    2.45
   4   4   1   14.77    2.83
   4   4   1   13.67    2.84
   4  -4   1   13.14    2.70
   4  -4   1    9.76    2.50
   4  -4   1   14.41    2.72
   4  -4   1   10.94    2.44
   4   4   2    1.94    1.46
   4  -4   2    0.61    0.73
   4   4   2    1.26    1.31
   4  -4   2    1.21    1.36
  -4  -4  -2    1.08    1.03
   4   4   2    0.64    1.08
   4   4   2    1.34    1.28
   4  -4   2    1.22    1.27
   4  -4   2    1.78    1.23
   4  -4   2   -0.62    1.05
   4  -4   2    0.62    1.06
   4   4   3    9.35    2.61
   4  -4   3    3.64    1.64
   4   4   3   11.55    2.62
   4  -4   3    7.36    2.03
  -4  -4  -3   10.84    2.31
   4   4   3    7.91    2.32
   4   4   3    4.16    1.96
   4  -4   3    3.78    1.61
   4  -4   3    9.34    2.28
   4  -4   3    8.12    2.20
   4  -4   3    9.65    2.33
  -4   4  -4   33.62    4.17
   4   4   4   27.52    4.07
   4  -4   4   31.49    3.98
   4   4   4   31.50    4.12
   4  -4   4   33.89    4.26
   4  -4   4   27.81    4.00
   4  -4   4   33.72    4.21
   4   4   4   45.12    5.11
   4   4   4   28.71    4.12
   4  -4   4   32.36    4.17
   4   4   5    0.71    1.35
   4   4   5    0.74    1.09
   4  -4   5    2.02    1.15
   4  -4   5    0.68    1.30
   4  -4   5    1.93    1.23
   4  -4   5   -0.65    0.96
  -4   4  -5    1.89    1.20
   4   4   5    2.12    1.59
   4   4   6   47.24    5.52
   4  -4   6   65.99    6.30
   4   4   6   56.74    5.88
   4  -4   6   71.73    6.42
   4   4   6   58.17    5.85
   4  -4   6   54.34    5.52
   4   4   6   58.16    5.83
   4   4   6   66.91    6.40
   4  -4   6   63.83    5.98
  -4   4  -6   59.46    5.83
   4   4   7    6.10    2.35
   4   4   7    9.40    2.59
   4  -4   7    5.82    2.24
   4  -4   7   11.58    2.69
   4  -4   7    8.93    2.41
   4   4   7    6.66    2.28
   4  -4   7    6.74    2.15
   4   4   7    3.60    1.84
   4   4   7   11.92    2.98
  -4   4  -7    8.96    2.56
   4   4   8    4.56    2.14
  -4   4  -8    3.58    1.83
   4   4   8    2.37    1.50
   4   4   8    5.62    2.37
   4  -4   8    5.27    1.92
  -4   4  -8    3.17    1.78
   4  -4   8    2.84    1.60
   4   4   8    5.44    2.09
   4   4   8    3.77    1.82
   4  -4   8    1.49    1.67
   4   4   9  119.17    8.80
   4  -4   9  133.06    9.08
  -4   4  -9  133.77    9.13
   4   4   9  121.58    9.08
   4  -4   9  104.99    8.49
  -4   4  -9  113.49    8.87
   4   4   9  107.87    8.58
   4   4   9  122.79    9.09
   4  -4   9  116.17    8.67
   4  -4  10   71.28    6.71
   4   4  10   89.41    7.57
  -4   4 -10   82.43    7.29
   4   4  10   89.37    7.85
   4  -4  10   77.40    7.41
  -4   4 -10   75.14    7.31
   4   4  10   74.12    7.25
   4   4  10   86.50    7.90
   4  -4  10   75.59    7.01
  -4   4 -11    5.00    2.25
   4  -4  11    3.06    1.84
   4   4  11    6.02    2.32
  -4   4 -11    3.83    2.16
  -4   4 -12  160.70   10.61
  -4   4 -12  139.34    9.74
   4   4  12  146.07   10.38
   4  -4  12  148.89    9.86
  -4   4 -12  149.71    9.98
  -4   4 -13  131.91    9.71
   4   4  13  150.34   10.60
   4  -4  13  144.40    9.63
  -4   4 -13  150.42    9.89
   4  -4  14    0.75    1.43
   4   4  14    2.52    2.02
  -4   4 -14    0.79    1.65
   4  -4  15   34.62    4.59
   4   4  15   24.76    4.12
  -4   4 -15   28.37    4.30
   4  -4  16   12.83    2.95
   4   4  16   16.20    3.27
  -4   4 -16   17.81    3.31
   4  -4  17    5.53    1.96
   4   4  17    7.85    2.37
   4  -4  18    9.21    2.12
   4   4  18    6.66    1.96
  -4  -4 -19    2.79    1.43
   4  -4  19    0.92    1.03
   4   4  19    1.30    0.90
  -4  -4 -20    6.66    1.55
   4  -4  20    7.70    1.69
   4   4  20    7.52    1.57
   4  -5 -18    8.87    1.73
   4   5 -18   13.43    2.12
  -4   5  18    8.95    1.89
   4   5 -17    6.54    1.60
   4  -5 -17    4.13    1.62
   4  -5 -17    8.25    1.88
   4   5 -16   12.48    2.34
   4  -5 -16   12.91    2.61
   4   5 -16   12.64    2.47
   4   5 -16   18.45    2.80
   4  -5 -16   14.52    2.72
   4  -5 -15    3.04    1.55
   4   5 -15    4.12    1.73
   4   5 -15    0.58    1.10
   4  -5 -15    5.45    2.00
   4  -5 -14    4.68    1.80
   4  -5 -14    8.69    2.61
   4   5 -14    9.56    2.37
   4  -5 -14    7.27    2.25
   4   5 -14    6.43    2.12
   4   5 -13    0.67    1.52
   4  -5 -13    4.39    1.97
   4  -5 -13    1.40    1.20
   4   5 -13    0.70    1.19
   4  -5 -13    2.15    1.62
   4   5 -13    0.70    1.57
  -4   5  12   -0.76    1.83
   4  -5 -12   -0.73    1.52
   4   5 -12   -0.74    1.09
   4   5 -12   -0.70    1.18
   4  -5 -12   -0.78    1.48
   4  -5 -12   -0.75    1.70
   4   5 -12   -0.75    1.57
   4  -5 -11    1.48    1.55
   4   5 -11    0.77    1.13
   4   5 -11   -0.75    1.28
   4   5 -11    0.79    1.17
   4  -5 -11   -0.81    1.55
   4   5 -10   27.50    4.34
   4   5 -10   44.01    5.40
   4  -5 -10   35.73    5.10
   4   5 -10   38.62    5.24
   4   5  -9    7.25    2.38
   4  -5  -9   10.04    2.85
  -4   5   9   11.12    3.10
   4   5  -9    6.70    2.37
   4   5  -8   18.73    3.75
   4  -5  -8   14.98    3.41
  -4   5   8   16.27    3.61
   4   5  -8   16.00    3.60
   4   5  -7    8.96    2.60
   4  -5  -7    9.01    2.71
   4   5  -7    9.23    2.68
   4   5  -6   19.41    3.67
   4  -5  -6   24.78    4.16
   4   5  -6   19.11    3.70
   4   5  -5   10.63    2.79
   4   5  -5   12.75    3.12
   4  -5  -5   16.56    3.25
   4   5  -5    9.61    2.56
   4  -5  -5   13.44    2.94
   4  -5  -5   13.17    3.10
   4   5  -4    9.61    2.65
  -4  -5   4   18.06    3.38
   4   5  -4   14.09    3.21
   4  -5  -4   11.70    2.87
   4   5  -4   11.01    2.77
   4  -5  -4   15.79    3.30
   4   5  -4   14.74    3.33
   4  -5  -4   19.41    3.43
  -4  -5   3   60.57    6.00
   4   5  -3   49.71    5.62
   4  -5  -3   42.81    5.17
   4   5  -3   45.46    5.39
   4  -5  -3   55.76    6.07
   4   5  -3   49.53    5.53
   4   5  -3   53.15    5.93
  -4  -5   2   66.09    6.24
   4   5  -2   79.70    7.00
   4  -5  -2   76.42    6.92
   4   5  -2   70.05    6.66
   4   5  -2   61.75    6.34
   4  -5  -2   66.97    6.65
   4   5  -2   61.66    6.31
   4  -5  -2   85.08    7.18
   4   5  -1   -0.72    1.51
   4  -5  -1    0.74    1.10
   4   5  -1   -2.22    2.36
   4  -5  -1    0.73    1.24
   4   5  -1    1.47    1.25
   4  -5  -1   -0.77    1.31
   4  -5  -1   -0.73    1.65
   4  -5   0  168.60   10.49
   4   5   0  190.40   11.11
  -4  -5   0  186.60   10.55
   4  -5   0  186.22   10.96
   4  -5   0  172.29   10.78
   4  -5   0  190.85   11.13
   4  -5   0  181.35   10.79
   4  -5   1   53.33    5.92
   4   5   1   61.64    6.20
  -4  -5  -1   75.93    6.61
   4   5   1   60.26    6.58
   4  -5   1   59.15    6.14
   4   5   1   70.98    6.75
   4  -5   1   64.47    6.32
   4  -5   1   72.07    6.70
   4   5   1   61.33    6.21
   4  -5   1   53.54    5.83
   4  -5   2   -0.74    1.54
   4   5   2    0.75    1.27
   4  -5   2    0.74    1.26
  -4  -5  -2    0.68    1.16
   4   5   2    0.79    1.16
   4   5   2   -0.82    1.40
   4  -5   2   -1.49    1.55
   4  -5   2   -0.74    1.09
   4  -5   2    0.75    1.11
   4   5   2   -0.77    1.47
   4   5   3   54.64    5.95
   4  -5   3   46.81    5.36
   4   5   3   36.92    4.93
   4  -5   3   42.39    5.22
  -4  -5  -3   45.23    5.07
   4   5   3   44.67    5.72
   4   5   3   45.21    5.57
   4  -5   3   42.37    5.15
   4  -5   3   44.37    5.36
   4  -5   3   56.48    5.99
   4  -5   4  141.92    9.49
   4   5   4  139.38    9.80
   4  -5   4  140.32    9.30
   4   5   4  127.23    9.19
   4   5   4  143.58   10.25
   4  -5   4  127.21    9.25
   4   5   4  127.90    9.46
   4  -5   4  150.28    9.75
   4  -5   4  121.09    9.02
   4  -5   5   25.81    4.05
   4   5   5   20.05    3.79
   4  -5   5   21.96    3.72
   4   5   5   18.99    3.87
  -4   5  -5   11.38    2.86
   4   5   6   30.44    4.55
  -4   5  -6   32.34    4.90
   4   5   6   41.00    5.37
  -4   5  -6   35.33    4.77
   4  -5   6   24.54    4.13
   4   5   7   48.89    5.75
  -4   5  -7   52.44    6.25
   4  -5   7   59.55    6.16
   4   5   7   49.69    5.92
  -4   5  -7   53.69    6.06
   4   5   7   46.16    5.56
   4   5   8    0.79    1.35
  -4   5  -8    0.86    1.64
   4   5   8    1.68    1.75
  -4   5  -8   -0.77    1.61
   4  -5   8    3.11    1.87
   4   5   8   -1.64    1.56
   4   5   9    1.59    1.79
  -4   5  -9   -0.86    1.94
   4   5   9    4.15    2.23
  -4   5  -9    2.33    1.75
   4  -5   9    1.55    1.48
   4   5   9    2.50    2.01
   4   5  10    0.79    1.34
  -4   5 -10    5.11    2.17
   4   5  10    4.84    2.17
   4  -5  10    5.38    2.27
   4   5  10   -0.84    1.43
  -4   5 -11   81.43    7.57
   4   5  11   78.68    7.15
   4  -5  11   97.10    7.68
   4   5  11   74.13    7.32
  -4   5 -12    4.80    2.15
   4  -5  12    5.82    2.06
   4   5  12    7.30    2.59
  -4   5 -13    6.80    2.32
  -4   5 -13   11.02    2.87
   4  -5  13    4.15    1.77
   4   5  13   13.94    3.17
  -4   5 -14   25.82    3.87
  -4   5 -14   19.55    3.42
   4  -5  14   25.10    3.70
   4   5  14   15.89    3.16
  -4   5 -15    1.26    1.07
  -4   5 -15    3.60    1.44
   4  -5  15    2.93    1.58
   4   5  15    0.65    1.58
   4   5  16    1.06    1.10
  -4   5 -16    1.65    1.04
  -4   5 -16    4.60    1.63
   4  -5  16    1.04    1.25
   4   5  16    0.57    1.29
   4  -5  17   16.78    2.59
   4   5  17   12.97    2.36
   4   5  17    9.42    2.00
  -4   5 -17   15.61    2.45
  -4  -5 -18    0.35    0.68
   4  -5  18    1.07    0.91
   4   5  18    0.38    0.85
   4   5  18   -0.36    0.68
  -4   5 -18   -0.36    0.61
   4  -6 -15   23.75    2.70
  -4   6  15   24.21    2.88
   4  -6 -15   23.59    2.79
   4   6 -15   26.11    2.90
   4   6 -14    0.45    1.08
   4  -6 -14   -1.34    1.01
   4   6 -14    0.83    0.93
   4  -6 -14    0.43    0.81
   4  -6 -13   29.16    3.47
   4   6 -13   26.79    3.34
   4  -6 -13   34.36    3.94
   4   6 -13   24.61    3.31
   4  -6 -13   24.15    3.29
  -4   6  13   30.42    3.70
   4  -6 -12    5.19    1.71
   4   6 -12    2.21    1.24
   4  -6 -12    1.81    1.45
   4   6 -12    3.42    1.46
   4  -6 -12    2.87    1.46
  -4   6  12    0.60    1.25
  -4   6  11   -0.66    1.38
   4   6 -11    1.21    1.03
   4   6 -11    1.21    1.27
   4   6 -11    0.62    0.91
   4  -6 -11   -0.63    1.06
   4  -6 -11    1.31    1.37
   4   6 -10    1.40    1.33
  -4   6  10    1.31    1.48
  -4   6  10   -0.71    1.60
   4   6 -10    5.23    2.01
   4   6 -10    0.66    0.98
   4   6 -10    2.63    1.68
   4  -6 -10    2.10    1.88
  -4   6   9   95.95    7.68
   4   6  -9  104.07    8.08
   4   6  -9   98.94    7.56
   4   6  -9   90.51    7.36
   4  -6  -9  105.31    8.10
   4   6  -9  100.38    7.73
   4   6  -8    0.77    1.31
  -4   6   8    0.75    1.82
   4   6  -8   -1.41    1.20
   4  -6  -8   -1.50    1.43
   4   6  -8   -0.74    1.26
   4   6  -7    0.79    1.34
   4   6  -7    2.15    1.73
   4  -6  -7    1.52    1.29
   4   6  -7    2.30    1.73
  -4   6   6    7.29    2.76
   4   6  -6    5.57    2.25
   4   6  -6   10.80    2.68
   4  -6  -6    6.07    2.33
   4   6  -6   10.94    2.83
  -4   6   5    3.29    1.86
   4   6  -5    4.78    2.14
   4   6  -5    4.30    1.73
   4  -6  -5    4.49    2.02
   4   6  -5    5.52    2.12
  -4  -6   5    6.52    2.00
   4  -6  -5    3.60    1.62
  -4   6   4    0.83    2.00
   4   6  -4    1.58    1.34
   4   6  -4    0.79    1.16
  -4  -6   4   -0.68    1.29
   4  -6  -4    1.49    1.42
  -4   6   3    0.83    1.73
   4   6  -3   -0.78    1.33
  -4  -6   3   -0.70    1.18
   4  -6  -3    0.77    1.13
  -4   6   2    0.82    1.71
   4   6  -2    1.54    1.46
  -4  -6   2    2.12    1.59
   4  -6  -2    3.89    1.75
  -4   6   1   50.00    5.98
   4   6  -1   69.67    6.58
   4  -6  -1   51.70    5.86
  -4  -6   1   63.62    6.17
  -4   6   0   36.18    4.97
   4  -6   0   34.55    4.77
   4  -6   0   34.49    4.82
  -4  -6   0   37.99    4.78
   4  -6   1    6.91    2.27
   4  -6   1    8.58    2.48
  -4  -6  -1    1.43    1.72
   4   6   2   -0.78    1.33
   4  -6   2   -1.53    1.60
  -4  -6  -2    0.71    1.70
   4  -6   2    1.54    1.31
   4   6   3   12.78    3.12
   4  -6   3    3.82    1.73
  -4  -6  -3    9.00    2.36
   4  -6   3    6.80    2.23
  -4   6  -3    8.01    2.73
   4   6   4   12.95    3.24
   4  -6   4    9.87    2.67
  -4  -6  -4   10.09    2.51
   4  -6   4   11.76    2.73
  -4   6  -4    7.25    2.48
   4   6   5    0.81    1.38
   4  -6   5    1.50    1.81
  -4  -6  -5    0.65    1.10
   4  -6   5   -0.71    0.85
  -4   6  -5    4.03    2.06
  -4   6  -6   -1.60    1.80
   4   6   6    0.81    1.38
   4  -6   6   -0.74    1.54
   4  -6   7   81.92    7.02
   4   6   7   88.89    7.60
  -4   6  -7   70.31    6.73
  -4   6  -7   72.52    7.02
  -4   6  -8   -1.54    1.60
   4   6   8    3.85    1.96
  -4   6  -8    1.45    1.52
   4  -6   8    0.70    1.20
  -4   6  -9   37.86    4.94
   4   6   9   27.89    4.20
  -4   6  -9   34.86    4.66
   4  -6   9   31.08    4.28
   4   6   9   33.91    4.53
  -4   6 -10    6.36    2.26
   4   6  10   10.99    2.68
  -4   6 -10    5.47    1.94
   4  -6  10   11.54    2.68
   4   6  10   11.44    2.81
  -4   6 -11   -0.66    1.26
  -4   6 -11   -0.65    1.35
   4   6  11    0.63    1.31
   4  -6  11    1.20    1.25
   4   6  11   -0.64    1.22
  -4   6 -12   -0.61    1.47
   4   6  12    1.11    1.16
  -4   6 -12   -0.60    1.13
   4  -6  12    2.20    1.24
   4   6  12    0.60    1.25
  -4   6 -13    1.10    1.04
  -4   6 -13   -1.07    1.20
   4  -6  13    0.98    1.03
   4   6  13    0.55    1.04
  -4   6 -14    2.39    1.22
  -4   6 -14   -0.46    0.88
   4  -6  14    0.43    0.73
   4   6  14    0.48    1.00
  -4   6 -15    1.21    0.90
  -4   6 -15    0.38    0.86
   4  -6  15    1.07    0.86
   4   6  15    2.03    1.09
   4   7 -11    1.96    0.88
   4  -7 -11    0.35    0.78
   4   7 -11    1.68    0.90
  -4   7  11    1.54    1.03
  -4   7  10   41.01    4.04
   4  -7 -10   39.21    3.78
   4   7 -10   37.51    3.57
   4   7 -10   35.64    3.42
   4  -7 -10   30.24    3.32
  -4   7  10   34.66    3.49
  -4   7   9    0.47    1.05
  -4   7   9   -1.47    1.25
   4   7  -9    1.84    1.17
   4   7  -9    0.44    0.92
   4   7  -9    0.41    0.86
   4  -7  -9    0.45    0.94
   4  -7  -9    2.31    1.18
  -4   7   8    3.18    1.75
   4   7  -8    3.39    1.37
   4   7  -8    2.02    1.29
  -4   7   8    4.14    1.82
   4  -7  -8    5.40    1.78
  -4   7   7    2.81    1.43
   4   7  -7    5.23    1.67
  -4   7   7    4.48    1.85
   4  -7  -7    1.54    1.07
   4   7  -7    3.25    1.53
   4   7  -6    1.71    1.37
  -4   7   6    1.17    1.32
  -4   7   6    1.78    1.67
  -4   7   5    1.67    1.34
   4   7  -5    2.36    1.33
   4  -7  -5   -0.53    0.90
  -4   7   5    0.60    1.44
  -4   7   5   -0.62    1.39
   4   7  -4    1.80    1.44
  -4  -7   4    0.52    0.88
   4  -7  -4    2.28    1.19
  -4   7   4    1.21    1.54
  -4   7   4   -0.60    1.36
  -4   7   4    0.63    1.42
  -4   7   3    4.47    1.88
  -4   7   3    3.82    1.96
  -4   7   3    8.77    2.39
   4   7  -3    4.81    1.70
  -4  -7   3    4.91    1.74
   4  -7  -3    2.39    1.44
  -4   7   2    0.63    1.43
   4   7  -2    0.60    0.88
  -4   7   2   -0.65    1.10
   4  -7  -2    0.62    1.05
  -4  -7   2    1.13    1.07
  -4   7   1   -0.62    1.29
  -4   7   1   -0.66    1.38
  -4  -7   1    0.57    0.69
   4  -7  -1    0.63    1.07
  -4   7   0   35.96    4.61
  -4  -7   0   26.54    3.69
   4  -7   0   29.03    3.96
  -4   7  -1    0.66    1.26
  -4  -7  -1    0.57    1.09
   4  -7   1    0.63    0.92
  -4   7  -2    2.61    1.66
  -4  -7  -2    1.12    1.17
   4  -7   2    3.67    1.47
   4   7   3   -0.60    1.35
  -4   7  -3   -0.65    0.96
  -4   7  -3    1.26    1.32
  -4  -7  -3    0.54    1.03
   4  -7   3    0.59    1.33
  -4   7  -4   14.91    3.02
   4   7   4   24.11    3.51
  -4  -7  -4   19.45    2.99
   4  -7   4   25.82    3.54
  -4   7  -4   24.14    3.55
  -4   7  -5   -0.58    1.10
   4   7   5   -0.60    0.88
   4  -7   5    1.10    1.33
  -4   7  -5   -1.70    1.08
  -4  -7  -5   -0.48    0.81
   4   7   6    9.30    2.33
   4  -7   6   10.55    2.16
   4  -7   7   -0.50    0.95
   4   7   7   -0.56    1.16
  -4   7  -7    1.03    1.16
   4  -7   8   -0.46    0.88
   4   7   8    0.52    0.99
  -4   7  -8   -0.48    1.01
   4  -7   9   -0.42    0.72
   4   7   9    0.48    0.99
  -4   7  -9    0.86    0.96
  -4   7  -9   -0.90    0.94
   4   7  10   -0.42    0.72
   4  -7  10   -0.37    0.78
  -4   7 -10   -0.39    0.95
  -4   7 -10    0.41    0.85
   4  -7  11    8.69    1.60
   4   7  11    7.80    1.60
  -4   7 -11    5.27    1.47
  -4   7 -11    4.64    1.33
   4   8  -3    6.15    1.39
  -4   8   2    0.32    0.60
  -4  -8   2    0.31    0.64
   4  -8  -2    1.54    0.70
  -4   8   2   -0.66    0.69
  -4   8   1    0.33    0.64
  -4  -8   1    0.32    0.55
   4  -8  -1   -0.32    0.67
  -4   8   1   -0.35    0.78
  -4   8   0    0.34    0.77
  -4  -8   0   -0.33    0.48
   4  -8   0    0.65    0.74
  -4   8   0   -0.36    0.68
  -4   8  -1    0.34    0.65
  -4  -8  -1    0.32    0.61
   4  -8   1   -0.32    0.55
  -4   8  -1    0.35    0.79
  -4   8  -2    0.33    0.63
  -4  -8  -2   -0.31    0.45
   4  -8   2    0.31    0.74
  -4   8  -2   -0.34    0.87
  -4   8  -3   -0.62    0.64
   5   0 -23    0.31    0.64
   5   0 -22    4.56    1.46
   5   0 -21   -0.51    0.98
   5   0 -20   17.38    2.95
   5   0 -19    0.70    1.45
   5   0 -19    1.34    1.28
   5   0 -19    1.98    1.59
   5   0 -18   38.25    4.96
   5   0 -18   36.08    4.61
   5   0 -18   34.53    4.68
   5   0 -17    0.78    1.33
   5   0 -17   -0.75    0.90
   5   0 -17   -1.51    1.82
   5   0 -16    0.79    1.34
   5   0 -16    1.52    1.58
   5   0 -16   -0.77    1.31
   5   0 -15   -0.77    1.32
   5   0 -15   -0.76    1.59
   5   0 -15   -0.75    1.10
   5   0 -14   72.23    6.63
   5   0 -14   59.30    6.13
   5   0 -14   64.98    6.33
   5   0 -14   63.74    6.39
   5   0 -14   58.66    6.13
   5   0 -13   -0.69    1.17
   5   0 -13   -0.73    1.24
   5   0 -13   -0.71    1.04
   5   0 -13    1.42    1.35
   5   0 -13   -0.65    1.24
   5   0 -13   -0.71    1.05
   5   0 -12   75.70    6.58
   5   0 -12   75.21    6.56
   5   0 -12   95.50    7.28
   5   0 -12   96.41    7.03
   5   0 -12   78.94    6.86
   5   0 -12   87.98    6.98
   5   0 -11    0.60    1.15
   5   0 -11   -0.65    1.11
   5   0 -11   -0.61    1.16
   5   0 -11   -0.62    1.05
   5   0 -11   -0.58    1.21
   5   0 -11    1.26    1.31
   5   0 -10   28.13    3.67
   5   0 -10   32.82    3.93
   5   0 -10   29.53    3.72
   5   0 -10   33.57    4.18
   5   0 -10   28.58    3.85
   5   0 -10   31.21    3.87
   5   0  -9   -0.56    0.96
   5   0  -9    1.52    1.22
   5   0  -8  392.30   14.30
   5   0  -8  372.36   14.34
   5   0  -8  361.90   13.61
   5   0  -7    0.47    1.05
   5   0  -7    0.96    1.23
   5   0  -6 1156.45   30.49
   5   0  -6 1134.79   30.52
   5   0  -5   -0.42    0.87
   5   0  -5   -0.41    0.77
   5   0  -5    0.39    0.66
   5   0  -4  147.39    7.31
   5   0  -4  150.10    7.19
   5   0  -4  140.61    7.10
   5   0  -3    0.38    0.85
   5   0  -3   -0.34    0.82
   5   0  -3    0.39    0.73
   5   0  -2  328.69   11.05
   5   0  -2  327.63   11.62
   5   0  -2  335.00   11.94
   5   0  -1    0.35    0.93
   5   0  -1    0.38    0.80
   5   0   0   -0.34    0.81
   5   0   0    0.38    0.73
   5   0   1   -0.65    0.74
   5   0   1    0.38    0.80
   5   0   2   58.32    4.44
   5   0   2   63.17    4.20
   5   0   2   66.38    4.63
   5   0   3   -0.40    0.76
   5   0   3    0.39    0.74
   5   0   4   12.07    2.15
   5   0   4   19.95    2.58
   5   0   5    0.44    0.92
   5   0   5   -0.39    0.75
   5   0   6  317.15   12.42
   5   0   7    0.50    0.95
   5   0   8   50.00    4.69
   5   0   9    0.58    0.85
   5   0  10    3.08    1.57
   5   0  10    1.86    1.30
  -5   0 -11   -0.65    1.10
   5   0  11    0.66    1.13
  -5   0 -12  113.80    8.28
   5   0  12  114.43    8.33
  -5   0 -13   -0.74    1.10
   5   0  13   -1.49    1.42
  -5   0 -13    0.68    1.30
   5   0  14  118.81    8.88
  -5   0 -14  110.57    8.33
  -5   0 -15    0.81    1.38
   5   0  15   -0.80    1.36
  -5   0 -15    0.77    1.47
  -5   0 -16  186.24   11.52
   5   0  16  175.22   11.01
  -5   0 -16  180.66   11.07
  -5   0 -17    0.82    1.39
   5   0  17   -0.78    1.49
  -5   0 -17   -0.76    1.29
   5   0  18    2.98    1.68
  -5   0 -18    2.89    1.74
  -5   0 -19   -0.64    1.21
   5   0  19   -0.68    1.01
  -5   0 -19    0.66    1.13
  -5   0 -20   -1.14    0.97
   5   0  20    1.20    1.14
  -5   0 -20    1.17    1.22
  -5   0 -21   -0.49    1.02
   5   0  21   -0.50    0.95
  -5   0 -21    0.49    0.83
  -5   0 -22    8.42    1.76
  -5   0 -22    8.71    1.82
  -5   0 -23   -0.29    0.66
   5  -1 -22   -0.39    0.66
   5  -1 -22    0.37    0.77
   5   1 -22    2.29    1.08
   5   1 -22    0.40    0.91
   5   1 -21    4.08    1.63
   5   1 -21    3.35    1.29
   5  -1 -21    4.71    1.45
   5   1 -21    6.67    1.85
   5   1 -20    4.83    1.78
   5   1 -20    5.66    1.80
   5  -1 -20    5.04    1.72
   5   1 -20    6.11    2.02
   5  -1 -19    0.59    0.71
   5   1 -19    0.68    1.01
   5   1 -19    1.28    1.09
   5  -1 -19   -0.63    0.94
   5   1 -19    0.69    1.02
   5  -1 -18   -0.64    0.94
   5   1 -18   -0.74    1.26
   5   1 -18    0.69    1.18
   5  -1 -18   -0.69    1.31
   5   1 -18    0.76    1.29
   5   1 -17    7.79    2.49
   5  -1 -17   10.80    2.52
   5   1 -17   17.40    3.33
   5  -1 -17   14.51    3.04
   5   1 -17   18.30    3.53
   5  -1 -16   13.09    2.82
   5  -1 -16    7.78    2.66
   5   1 -16   12.70    3.03
   5   1 -16   11.80    2.88
   5  -1 -16   12.56    2.96
   5   1 -16    6.50    2.50
   5  -1 -15   51.33    5.52
   5   1 -15   62.29    6.46
   5  -1 -15   69.16    6.70
   5   1 -15   69.50    6.79
   5   1 -15   63.57    6.29
   5  -1 -15   68.97    6.53
   5  -1 -14   21.30    3.61
   5   1 -14   19.95    3.72
   5  -1 -14   26.74    4.17
   5  -1 -14   17.14    3.59
   5   1 -14   26.97    4.17
   5  -1 -14   16.46    3.39
   5   1 -14   14.97    3.51
   5   1 -14   21.28    3.69
   5  -1 -14   19.27    3.51
   5   1 -13  113.15    8.04
   5  -1 -13  105.25    7.95
   5   1 -13  115.10    8.48
   5  -1 -13  117.33    8.44
   5  -1 -13  127.76    8.72
   5  -1 -13  128.02    8.27
   5   1 -13  123.35    8.72
   5   1 -13  121.94    8.55
   5  -1 -13  107.96    8.35
   5   1 -13  115.66    8.58
   5   1 -12   12.79    2.74
   5  -1 -12   14.23    2.82
   5  -1 -12   12.11    2.79
   5   1 -12   16.54    3.17
   5  -1 -12   13.18    2.82
   5   1 -12   19.41    3.45
   5  -1 -12   19.85    3.34
   5  -1 -12   11.57    2.52
   5  -1 -12   19.08    3.37
   5   1 -12   10.83    2.65
   5   1 -12   11.47    2.81
   5   1 -11   23.34    3.38
   5  -1 -11   27.96    3.84
   5  -1 -11   31.49    4.26
   5   1 -11   23.10    3.54
   5  -1 -11   20.69    3.36
   5   1 -11   31.13    4.13
   5  -1 -11   25.87    3.71
   5  -1 -11   31.90    4.11
   5   1 -11   23.80    3.54
   5  -1 -11   27.88    3.95
   5   1 -11   22.25    3.58
   5   1 -10   25.63    3.52
   5  -1 -10   31.27    3.93
   5   1 -10   34.41    4.31
   5   1 -10   36.78    4.25
   5   1 -10   28.28    3.79
   5  -1 -10   28.11    3.76
   5  -1 -10   38.77    4.47
   5   1 -10   32.79    4.12
   5  -1 -10   32.51    4.07
   5  -1  -9    9.03    2.08
   5  -1  -9    4.43    1.57
   5   1  -9    5.26    1.73
   5  -1  -9   11.03    2.47
   5   1  -9    5.46    1.74
   5   1  -9    6.48    2.01
   5  -1  -9    8.68    2.12
   5   1  -9    6.28    1.82
   5   1  -8    7.07    1.97
   5  -1  -8    9.13    2.10
   5   1  -8   11.50    2.34
   5  -1  -8    9.30    2.05
   5   1  -7  119.85    6.94
   5   1  -7  118.26    7.19
   5  -1  -7  121.56    7.05
   5  -1  -7  113.35    7.06
   5   1  -6   24.39    3.15
   5  -1  -6   17.74    2.69
   5  -1  -6   21.94    2.91
   5  -1  -5   10.84    2.08
   5   1  -5   11.78    2.10
   5  -1  -5   15.48    2.47
   5  -1  -5   14.67    2.22
   5   1  -4  246.78   10.12
   5   1  -4  244.71   10.08
   5  -1  -4  257.31   10.36
   5  -1  -4  234.73    9.68
   5  -1  -4  241.52    9.80
   5   1  -3   96.50    5.93
   5   1  -3   90.17    5.56
   5  -1  -3   96.76    5.42
   5  -1  -3  113.63    6.26
   5  -1  -3   95.44    5.65
   5   1  -2   19.12    2.59
   5  -1  -2   25.15    2.90
   5   1  -2   24.59    2.73
   5  -1  -2   25.59    2.87
   5   1  -1  483.89   15.57
   5   1  -1  435.66   14.44
   5   1  -1  486.27   14.71
   5  -1  -1  469.33   15.10
   5  -1  -1  466.90   15.08
   5   1   0    3.35    1.23
   5   1   0    4.13    1.36
   5  -1   0    4.30    1.23
   5  -1   0    3.05    1.17
   5   1   0    3.55    1.20
   5  -1   0    2.29    1.13
   5   1   1  241.39   10.16
   5   1   1  250.90   10.12
   5  -1   1  251.59    9.93
   5  -1   1  255.22   10.05
   5   1   2  241.66   10.02
   5   1   2  243.34   10.08
   5   1   2  238.30    9.82
   5  -1   2  248.64    9.84
   5  -1   2  251.29    9.90
   5   1   3   65.40    4.78
   5   1   3   72.38    5.15
   5   1   3   71.34    4.96
   5  -1   3   64.36    4.58
   5  -1   3   63.62    4.55
   5  -1   3   63.02    4.54
   5   1   4    6.45    1.80
   5   1   4    8.78    1.85
   5  -1   4    6.07    1.66
   5   1   4    6.93    1.69
   5  -1   4    8.42    1.82
   5  -1   4    6.22    1.52
   5   1   5  442.16   14.93
   5   1   5  460.80   15.93
   5   1   5  436.76   15.32
   5  -1   5  435.20   15.03
   5  -1   5  454.78   14.76
   5  -1   5  452.00   14.73
   5  -1   6   29.98    3.36
   5   1   6   23.77    3.17
   5  -1   7   99.16    6.36
   5   1   7   81.40    6.02
   5   1   7   81.79    6.13
   5  -1   8   14.08    2.61
   5   1   8   20.01    3.08
   5   1   8   17.34    2.81
   5   1   8   16.57    2.86
   5  -1   9    4.14    1.75
   5   1   9    6.21    1.98
   5   1   9    6.43    1.93
   5   1   9    6.01    1.92
  -5   1  -9    4.84    1.71
   5  -1   9    8.41    2.14
   5   1   9    6.57    1.97
   5   1  10   53.87    5.46
   5  -1  10   48.41    5.06
   5   1  10   54.17    5.35
  -5   1 -10   46.79    5.17
   5  -1  10   45.14    4.86
  -5   1 -11    1.39    1.45
   5   1  11    0.69    1.44
   5  -1  11    0.67    1.27
   5   1  11    3.38    1.63
  -5  -1 -12   54.48    5.50
  -5   1 -12   53.30    5.77
   5  -1  12   56.11    5.73
   5   1  12   54.23    5.74
   5   1  12   43.21    5.16
  -5  -1 -13  288.13   13.95
  -5   1 -13  309.21   14.88
   5  -1  13  320.85   14.65
   5   1  13  291.81   14.33
   5   1  13  296.77   14.30
  -5  -1 -14   61.36    6.27
  -5   1 -14   74.87    7.10
   5  -1  14   79.34    7.07
   5   1  14   63.38    6.65
  -5   1 -14   66.71    6.65
  -5   1 -15  227.80   12.93
   5  -1  15  222.28   12.28
   5   1  15  236.37   12.95
  -5   1 -15  232.03   12.87
  -5  -1 -16    0.69    1.32
  -5   1 -16    3.35    1.89
   5  -1  16    1.52    1.45
   5   1  16    1.63    1.70
  -5   1 -16    2.39    1.80
  -5   1 -17   -1.64    1.85
  -5  -1 -17    0.68    1.16
   5  -1  17   -0.73    1.40
   5   1  17    0.80    1.52
  -5   1 -17   -0.78    1.49
  -5  -1 -18    3.92    1.67
  -5   1 -18    7.04    2.40
   5   1  18    3.03    1.93
  -5   1 -18    2.23    1.79
  -5  -1 -19   14.50    2.87
   5   1  19   12.49    2.84
  -5   1 -19    9.54    2.47
  -5   1 -20   11.12    2.43
  -5  -1 -20   15.57    2.87
   5   1  20   14.65    2.81
  -5   1 -20   13.24    2.68
  -5   1 -21   11.30    2.25
  -5  -1 -21   11.84    2.21
  -5   1 -21   15.23    2.68
  -5   1 -22   19.14    2.54
  -5  -1 -22   15.62    2.28
   5   1  22   17.28    2.42
  -5   1 -22   14.09    2.22
   5  -2 -22    2.09    0.99
   5  -2 -22    4.90    1.17
   5   2 -22    3.55    1.21
   5   2 -21    4.85    1.50
   5  -2 -21    3.26    1.30
   5   2 -21    6.03    1.68
   5  -2 -20    5.99    1.76
   5   2 -20    8.65    2.16
   5   2 -20    7.32    2.09
   5   2 -19    1.89    1.31
   5  -2 -19    0.58    0.85
   5   2 -19    2.60    1.56
   5   2 -18    0.70    1.03
   5  -2 -18    0.64    1.34
   5   2 -18    0.66    1.25
   5   2 -18   -0.72    1.50
   5  -2 -17    2.07    1.31
   5   2 -17    0.75    1.11
   5   2 -17    2.17    1.51
   5   2 -17    4.63    2.18
   5  -2 -16   63.77    6.23
   5   2 -16   53.54    5.95
   5  -2 -16   52.84    5.55
   5   2 -16   50.50    5.79
   5   2 -16   61.75    6.50
   5  -2 -15  238.55   12.53
   5  -2 -15  229.84   12.38
   5   2 -15  245.54   13.25
   5   2 -15  250.64   13.28
   5  -2 -15  251.61   13.20
   5  -2 -15  253.49   12.76
   5   2 -15  259.59   13.65
   5   2 -14    2.38    1.79
   5  -2 -14    2.22    1.99
   5  -2 -14    2.15    1.50
   5   2 -14    1.57    1.34
   5  -2 -14    0.71    1.71
   5  -2 -14    0.76    1.44
   5   2 -14    0.80    1.67
  -5  -2  13  105.47    8.43
   5   2 -13  118.97    8.84
   5  -2 -13  111.05    8.72
   5   2 -13  122.36    9.00
   5  -2 -13  124.30    8.52
   5  -2 -13  131.16    9.02
   5  -2 -13  113.90    8.51
   5  -2 -13  128.64    8.73
   5   2 -13  116.36    8.67
  -5  -2  12   13.24    2.95
   5   2 -12   19.42    3.61
   5   2 -12   17.47    3.63
   5  -2 -12   15.14    3.23
   5  -2 -12   18.78    3.34
   5  -2 -12   11.42    2.73
   5   2 -12   11.16    2.78
   5  -2 -12   12.06    2.87
   5  -2 -12   14.04    2.94
   5   2 -12   13.48    3.07
  -5  -2  11   37.58    4.66
   5  -2 -11   24.95    3.91
   5   2 -11   29.97    4.29
   5   2 -11   34.32    4.34
   5  -2 -11   31.67    4.37
   5  -2 -11   29.52    4.17
   5  -2 -11   28.09    3.92
   5   2 -11   28.30    4.08
   5  -2 -11   35.16    4.42
   5  -2 -11   15.26    3.09
   5   2 -11   32.02    4.36
  -5  -2  10   11.76    2.68
   5  -2 -10   14.13    2.88
   5  -2 -10   15.45    3.03
   5   2 -10   11.50    2.71
   5   2 -10   13.62    2.75
   5  -2 -10   10.85    2.66
   5  -2 -10   13.75    2.80
   5  -2 -10   16.31    2.92
   5   2 -10   20.01    3.32
   5  -2 -10    9.70    2.49
   5   2 -10   15.44    2.98
  -5  -2   9   33.07    4.14
   5  -2  -9   27.81    3.76
   5   2  -9   29.98    4.13
   5  -2  -9   22.53    3.59
  -5  -2   9   26.57    3.50
   5   2  -9   21.79    3.33
   5  -2  -9   29.21    4.01
   5  -2  -9   21.10    3.42
   5  -2  -9   21.11    3.23
   5   2  -9   22.52    3.53
   5  -2  -9   27.54    3.72
   5   2  -9   29.03    3.94
  -5  -2   8    8.55    2.12
   5   2  -8    6.00    1.84
   5  -2  -8    3.06    1.57
   5  -2  -8    6.51    1.96
   5   2  -8    5.59    1.72
  -5  -2   8    6.37    1.86
   5  -2  -8    5.33    1.75
   5  -2  -8    4.10    1.66
   5   2  -8    4.68    1.73
   5  -2  -8   10.24    2.30
   5  -2  -8    5.97    1.67
   5   2  -8    3.55    1.52
   5  -2  -7    1.75    1.21
   5   2  -7    1.13    1.17
   5   2  -7    1.06    1.28
  -5  -2   7   -0.51    1.14
  -5  -2   7   -1.06    1.19
   5  -2  -7    0.51    0.76
   5  -2  -7   -0.55    1.15
   5   2  -6   51.20    4.84
   5  -2  -6   49.85    4.68
   5  -2  -6   59.90    4.93
  -5  -2   6   62.98    5.03
   5  -2  -5    9.41    2.03
   5   2  -5   12.55    2.36
   5  -2  -5   10.44    2.18
   5  -2  -5    7.96    2.00
   5   2  -5    7.98    2.04
  -5  -2   5    6.81    1.74
   5   2  -4  115.19    7.14
   5  -2  -4  143.92    7.50
   5  -2  -4  138.53    7.52
   5  -2  -4  138.69    7.26
   5   2  -4  115.13    7.11
  -5  -2   4  123.73    6.91
   5  -2  -3   16.12    2.50
   5   2  -3   15.07    2.47
   5  -2  -3   22.10    2.95
   5   2  -3   19.27    2.88
   5  -2  -2    1.79    1.08
   5   2  -2    1.34    1.08
   5  -2  -2    2.74    1.17
   5  -2  -2    2.74    1.10
   5   2  -2    3.93    1.51
   5   2  -1  204.59    9.20
   5  -2  -1  198.18    9.24
   5  -2  -1  226.10    9.81
   5  -2  -1  224.05    9.33
   5   2  -1  196.60    9.58
   5   2   0   21.74    2.70
   5   2   0   21.83    2.93
   5   2   0   20.48    2.98
   5  -2   0   27.35    3.09
   5  -2   1  112.84    6.76
   5  -2   1  113.96    6.52
   5   2   1   97.43    6.49
   5   2   1  115.79    6.86
   5  -2   2  129.54    7.25
   5  -2   2  125.09    7.23
   5  -2   2  153.52    7.71
   5   2   2  135.09    7.57
   5   2   2  146.64    7.51
   5   2   2  135.00    7.59
   5  -2   3  237.71   10.25
   5  -2   3  247.81   10.58
   5   2   3  224.81    9.91
   5  -2   3  235.57   10.42
   5   2   3  231.86   10.46
   5   2   3  244.83   10.36
   5  -2   3  227.33    9.84
   5   2   3  250.11   10.99
   5  -2   4   97.17    6.24
   5  -2   4  100.75    6.45
   5   2   4   95.81    6.13
   5  -2   4  106.79    6.65
   5   2   4  100.02    6.50
   5   2   4  118.74    6.95
   5   2   4   90.67    6.49
   5  -2   5   96.54    6.09
   5   2   5   88.13    6.13
   5   2   5   86.48    6.16
   5   2   5   73.20    5.98
   5  -2   5   86.51    6.09
   5   2   5   88.14    5.99
   5   2   6   62.39    5.44
   5   2   6   58.92    5.37
   5   2   6   65.38    5.19
   5  -2   6   67.18    5.30
   5  -2   7   -0.52    1.08
   5   2   7    0.57    0.85
   5   2   7   -0.62    1.05
   5   2   7   -0.60    1.01
   5  -2   7   -0.56    0.83
   5   2   7   -1.23    1.48
   5   2   7    0.54    1.03
   5   2   7   -0.60    1.02
   5   2   8   56.43    5.16
   5   2   8   52.14    5.29
   5  -2   8   59.12    5.38
   5   2   8   50.76    5.44
   5   2   9    4.71    1.81
   5  -2   9    4.34    1.67
   5   2   9    3.44    1.95
   5   2   9    4.63    1.87
   5   2   9    4.31    1.66
   5   2   9    2.35    1.23
   5   2  10    7.66    2.14
   5   2  10    7.87    2.17
   5   2  10   11.81    2.84
   5   2  10    8.71    2.25
   5  -2  10    9.72    2.35
   5   2  10   10.17    2.77
   5   2  11   49.97    5.32
  -5   2 -11   58.46    6.07
   5   2  11   61.38    6.00
   5   2  11   56.66    5.89
   5   2  11   65.70    6.12
   5   2  11   60.15    6.23
   5   2  12    5.52    2.04
  -5   2 -12    7.15    2.62
  -5  -2 -12   12.22    2.88
   5   2  12    6.63    2.43
   5  -2  12   12.63    2.78
   5   2  12   17.39    3.50
   5   2  12    8.07    2.42
   5  -2  13   10.38    2.51
   5   2  13    8.11    2.59
   5   2  13    6.92    2.37
   5   2  13    9.33    2.53
  -5   2 -13   12.33    3.06
  -5  -2 -13   10.56    2.88
   5   2  13   11.56    2.87
  -5   2 -13   15.04    3.33
   5   2  14  142.02    9.46
  -5   2 -14  145.30   10.18
  -5   2 -14  160.19   10.51
   5  -2  14  151.96    9.61
   5   2  14  149.92   10.01
   5   2  14  136.55    9.71
   5   2  15   80.01    7.14
  -5   2 -15   69.04    7.04
  -5   2 -15   98.57    8.09
   5  -2  15   90.20    7.33
   5   2  15   86.76    7.62
   5   2  15   79.10    7.31
   5   2  16    5.83    2.15
  -5   2 -16    1.65    1.72
  -5   2 -16    6.19    2.28
   5  -2  16    3.53    1.80
   5   2  16    3.97    2.14
   5   2  17    5.59    1.97
  -5   2 -17    3.95    1.90
  -5   2 -17    3.72    1.80
   5  -2  17    4.07    1.92
   5   2  17    6.12    2.35
   5   2  18   -0.65    0.96
  -5   2 -18    2.20    1.87
  -5   2 -18   -0.70    1.45
   5  -2  18   -0.63    1.07
   5   2  18   -0.71    1.22
  -5   2 -19   42.69    4.93
  -5   2 -19   37.01    4.40
   5   2  19   41.23    4.81
   5  -2  19   31.73    3.96
  -5   2 -20   17.39    2.90
   5  -2  20   13.65    2.40
   5   2  20   11.14    2.43
  -5   2 -21    1.60    1.02
  -5   2 -21    0.45    0.76
   5  -2  21    3.97    1.35
   5   2  21    1.83    1.23
  -5   2 -22   24.29    2.49
  -5   2 -22   22.98    2.68
   5  -2  22   21.52    2.38
   5   2  22   20.21    2.49
   5  -3 -21    1.95    0.83
   5   3 -21    0.34    0.64
   5   3 -21    0.32    0.62
   5   3 -20   -0.87    1.05
   5   3 -20   -0.43    0.73
   5  -3 -20   -0.42    0.87
   5   3 -19    8.94    2.06
   5   3 -19    8.96    2.06
   5  -3 -19   10.61    2.16
   5   3 -18    2.45    1.48
   5   3 -18    0.61    1.36
   5   3 -18    3.07    1.38
   5  -3 -18    1.69    1.17
   5  -3 -18    1.16    1.11
   5   3 -17    2.07    1.55
   5   3 -17   -0.67    1.14
   5  -3 -17    1.29    1.23
   5   3 -17    0.69    1.31
   5  -3 -17   -0.64    1.09
   5   3 -16    5.23    2.11
   5  -3 -16   10.26    2.72
   5   3 -16    0.72    1.37
   5  -3 -16    7.78    2.33
   5   3 -16    2.23    1.67
   5  -3 -16    6.21    2.03
   5   3 -15    2.36    1.50
   5  -3 -15    0.72    1.36
   5  -3 -15    0.76    1.30
   5   3 -15    0.75    1.28
   5   3 -15    0.78    1.33
   5  -3 -15    0.72    1.50
   5  -3 -15    0.75    0.90
   5   3 -14   37.87    5.13
   5  -3 -14   29.28    4.59
   5  -3 -14   36.56    4.87
   5   3 -14   30.52    4.55
   5   3 -14   32.00    4.62
   5  -3 -14   41.82    5.08
   5  -3 -14   29.48    4.38
   5   3 -13   14.54    3.38
   5  -3 -13   13.19    3.25
   5  -3 -13   10.87    2.97
   5   3 -13   14.45    3.18
   5  -3 -13   13.94    2.94
   5  -3 -13   10.18    2.76
   5   3 -13   16.07    3.50
   5  -3 -12    9.44    2.71
   5   3 -12   29.42    4.51
   5  -3 -12   14.46    3.04
   5  -3 -12   24.81    4.09
   5   3 -12   30.95    4.79
   5  -3 -12   20.20    3.76
   5  -3 -12   32.05    4.52
   5   3 -12   19.38    3.55
   5  -3 -11   54.34    5.97
   5   3 -11   43.22    5.40
   5  -3 -11   50.61    5.83
   5   3 -11   48.40    5.53
  -5  -3  11   49.14    5.38
   5  -3 -11   56.31    5.78
   5   3 -11   61.09    6.33
   5  -3 -11   49.93    5.64
   5  -3 -11   49.62    5.67
   5  -3 -11   52.64    5.64
  -5  -3  11   55.44    5.98
   5   3 -10    2.22    1.55
   5  -3 -10    2.28    1.45
   5   3 -10    5.59    2.23
  -5  -3  10    3.43    1.54
   5  -3 -10    3.78    1.93
   5  -3 -10    0.73    1.08
   5  -3 -10    1.36    1.16
   5   3 -10   -0.75    1.42
   5  -3 -10    1.35    1.41
  -5  -3  10    0.73    1.24
  -5  -3   9   45.06    5.12
   5   3  -9   49.53    5.55
   5   3  -9   46.33    5.13
  -5  -3   9   45.15    4.98
   5  -3  -9   40.58    4.81
   5   3  -9   41.47    4.99
   5  -3  -9   43.94    5.08
   5  -3  -9   43.52    4.96
   5   3  -9   47.32    5.42
   5  -3  -9   41.28    5.10
   5  -3  -9   43.07    5.19
   5   3  -8   34.00    4.42
  -5  -3   8   30.96    4.20
   5   3  -8   33.95    4.67
  -5  -3   8   26.23    3.90
   5   3  -8   25.67    3.80
   5  -3  -8   27.82    3.97
   5  -3  -8   35.81    4.42
   5   3  -8   25.40    3.89
   5   3  -8   30.69    4.19
   5  -3  -8   33.13    4.34
   5  -3  -8   34.19    4.31
   5  -3  -8   30.48    4.31
   5   3  -8   31.45    4.23
   5   3  -7  120.65    8.50
   5   3  -7  150.30    9.32
   5   3  -7  137.65    8.58
  -5  -3   7  152.88    8.94
  -5  -3   7  141.81    8.71
   5   3  -7  132.69    8.82
   5  -3  -7  144.13    8.93
   5  -3  -7  136.36    8.49
   5  -3  -7  146.94    8.73
   5  -3  -7  127.55    8.68
   5   3  -7  128.84    8.44
   5  -3  -7  148.32    9.04
   5   3  -6   80.58    6.70
  -5  -3   6   89.08    6.69
   5   3  -6  106.48    7.61
   5   3  -6   83.33    6.44
  -5  -3   6   80.12    6.42
   5   3  -6   98.81    7.26
   5  -3  -6   80.15    6.27
   5  -3  -6   75.62    6.17
   5  -3  -6   92.96    6.66
   5  -3  -6   91.24    7.04
   5  -3  -6   88.86    6.74
   5   3  -5   12.86    2.70
  -5  -3   5   12.88    2.55
   5   3  -5   17.68    3.15
   5   3  -5   21.10    3.15
  -5  -3   5   17.73    2.98
   5   3  -5   17.17    3.02
   5   3  -5   19.45    3.18
   5  -3  -5   16.84    2.93
   5  -3  -5   18.65    3.01
   5   3  -5   16.94    3.02
   5  -3  -5   19.70    3.33
   5   3  -4   11.91    2.57
  -5  -3   4   19.02    2.89
   5   3  -4   12.10    2.54
   5  -3  -4   15.41    2.70
   5   3  -4   13.74    2.66
   5   3  -4   12.25    2.57
   5   3  -4    6.01    1.86
   5  -3  -4   12.18    2.44
   5   3  -4   13.55    2.67
   5  -3  -4   15.79    2.91
   5  -3  -4   16.31    2.83
  -5  -3   3  239.11   10.63
   5   3  -3  233.12   11.13
   5  -3  -3  217.39   10.60
   5   3  -3  229.78   11.08
   5   3  -3  214.24   10.74
   5   3  -3  216.73   11.05
   5  -3  -3  229.98   10.61
   5   3  -3  229.01   11.09
   5  -3  -3  225.79   10.41
   5  -3  -3  214.87   10.50
   5   3  -2  112.48    7.29
   5   3  -2  138.81    8.48
   5  -3  -2  118.67    7.25
   5   3  -2  116.27    7.51
   5  -3  -2  108.02    7.04
   5  -3  -2  122.49    7.59
   5   3  -1    8.96    2.11
   5   3  -1    8.49    2.26
   5   3  -1    8.90    2.23
   5  -3  -1    7.67    1.93
   5  -3  -1    6.81    1.85
   5  -3  -1   11.06    2.36
   5   3   0  122.49    7.33
   5  -3   0  127.70    7.72
   5  -3   0  127.06    7.64
   5  -3   0  130.16    7.87
   5   3   0  128.19    7.78
   5   3   0  133.10    8.33
   5  -3   1   24.52    3.37
   5  -3   1   26.65    3.45
   5  -3   1   24.37    3.52
   5   3   1   29.44    3.78
   5   3   1   27.19    3.82
   5  -3   1   29.94    3.60
   5  -3   2   82.45    6.29
   5   3   2   73.22    6.08
   5   3   2   73.07    6.10
   5  -3   2   81.43    5.97
   5   3   2   72.70    5.80
   5  -3   2   74.09    5.83
   5  -3   2   74.92    5.74
   5   3   2   63.80    5.67
   5   3   3   55.81    5.42
   5  -3   3   56.41    5.16
   5   3   3   59.29    5.43
   5  -3   3   60.77    5.40
   5  -3   3   79.26    6.06
   5   3   3   61.87    5.34
   5  -3   3   66.01    5.68
   5   3   3   60.36    5.58
   5  -3   3   62.87    5.31
   5   3   3   63.38    5.54
   5   3   4   10.10    2.48
   5  -3   4   13.85    2.60
   5  -3   4   13.64    2.69
   5   3   4   16.82    2.99
   5   3   4   17.52    3.14
   5  -3   4   13.66    2.76
   5  -3   4   13.27    2.78
   5   3   5   84.07    6.64
   5  -3   5   76.76    6.27
   5   3   5   75.19    6.53
   5  -3   5   80.99    6.48
   5  -3   5   71.04    6.05
   5   3   5   74.00    6.37
   5  -3   5   70.23    5.81
   5  -3   6    9.94    2.23
   5   3   6    5.94    2.03
   5  -3   6    7.62    2.23
   5   3   6    9.86    2.62
   5   3   6    5.99    2.05
   5  -3   6    8.82    2.22
   5   3   6   10.68    2.55
   5  -3   7    2.44    1.27
   5   3   7    4.89    1.88
   5  -3   7    0.65    1.11
   5   3   7    5.48    1.93
   5   3   7    5.84    1.96
   5   3   7    4.90    1.98
   5  -3   7    7.94    2.25
   5   3   8    9.82    2.57
   5   3   8    2.94    1.77
   5  -3   8    4.68    1.89
   5  -3   8    2.55    1.44
   5   3   8    2.21    1.66
   5   3   8    2.93    1.87
   5   3   8    5.60    2.07
   5  -3   9   -0.67    1.27
   5   3   9    0.77    1.32
   5   3   9   -0.78    1.48
   5   3   9    0.77    1.60
   5   3   9   -0.76    1.45
  -5   3  -9    0.70    1.47
   5   3   9   -0.71    1.36
   5  -3  10   30.43    4.21
   5   3  10   35.52    5.09
   5   3  10   37.29    4.96
   5   3  10   26.19    4.32
  -5   3 -10   31.17    4.45
   5  -3  11   24.30    3.87
   5   3  11   15.85    3.65
   5   3  11   17.21    3.72
  -5   3 -11   31.05    4.47
  -5   3 -11   26.22    4.32
  -5   3 -12   46.74    5.76
  -5   3 -12   43.14    5.23
   5  -3  12   46.13    5.33
   5   3  12   46.03    5.79
  -5   3 -13    1.68    2.02
  -5   3 -13    0.74    1.77
   5  -3  13    2.22    1.67
   5   3  13    0.86    1.63
  -5   3 -14    0.83    1.41
  -5   3 -14    0.71    1.21
   5  -3  14   -0.74    1.09
   5   3  14    0.85    1.61
  -5   3 -15    6.44    2.66
   5  -3  15    7.21    2.30
   5   3  15    8.97    2.69
   5   3  15    2.22    1.67
  -5   3 -16   17.53    3.51
   5  -3  16   12.38    2.82
   5   3  16   16.04    3.39
   5   3  16   14.23    3.10
  -5   3 -17    3.50    1.89
   5  -3  17    5.74    2.11
   5   3  17    5.52    2.04
   5   3  17    3.99    1.79
  -5   3 -18    0.62    1.18
  -5   3 -18    2.28    1.45
   5  -3  18    1.15    1.29
   5   3  18    2.41    1.54
  -5   3 -19    2.12    1.20
   5  -3  19    4.96    1.58
   5   3  19    4.18    1.61
  -5  -3 -20   -0.40    0.68
  -5   3 -20   -0.40    0.77
   5  -3  20    0.82    0.92
   5   3  20   -0.43    0.90
   5  -3  21    0.31    0.70
   5   3  21    0.33    0.69
  -5   4  19    1.16    0.87
   5   4 -19    1.85    1.00
   5  -4 -19    0.36    0.69
   5  -4 -18    0.45    0.85
   5   4 -18    0.47    0.97
   5  -4 -18    0.46    0.79
   5  -4 -17    8.34    1.99
   5   4 -17    6.09    1.95
   5  -4 -17   11.59    2.40
   5   4 -17   10.82    2.38
   5  -4 -16   10.17    2.55
   5   4 -16   10.07    2.47
   5  -4 -16   15.21    2.74
   5  -4 -16    9.43    2.34
   5   4 -16    9.62    2.33
   5  -4 -15    0.69    1.18
   5   4 -15   -0.69    1.18
   5  -4 -15    0.64    1.09
   5  -4 -15   -1.38    1.44
   5   4 -15   -0.70    1.46
   5  -4 -14   37.07    4.79
   5  -4 -14   36.83    4.87
   5   4 -14   31.19    4.44
   5  -4 -14   36.10    4.75
   5  -4 -14   48.12    5.21
   5   4 -14   29.62    4.47
   5  -4 -13   -2.10    1.78
   5  -4 -13    1.53    1.46
   5  -4 -13    1.41    1.20
   5  -4 -13    1.53    1.46
   5   4 -13   -0.78    0.94
   5   4 -13    0.77    1.46
   5  -4 -13    0.78    1.33
   5  -4 -12   65.72    6.63
   5  -4 -12   68.99    6.55
   5  -4 -12   64.79    6.28
   5  -4 -12   78.80    7.19
   5   4 -12   56.58    6.18
   5   4 -12   66.84    6.69
   5  -4 -12   73.12    7.05
   5  -4 -11    2.85    1.82
   5  -4 -11    0.78    1.33
   5   4 -11    3.22    1.94
   5  -4 -11    3.62    1.75
   5  -4 -11    2.48    1.86
   5   4 -11    0.77    1.14
   5   4 -10   -0.80    1.19
   5   4 -10    0.80    1.18
   5  -4 -10    2.30    1.96
   5   4 -10    1.60    1.52
   5  -4 -10    0.72    1.06
   5  -4 -10    0.71    1.47
   5   4 -10   -1.52    1.59
   5  -4 -10   -0.83    1.22
   5   4  -9    4.86    2.18
   5   4  -9    7.25    2.48
   5   4  -9    5.78    2.04
   5  -4  -9   11.21    2.92
   5   4  -9   10.27    2.77
   5  -4  -9    6.23    2.05
   5  -4  -9    4.28    1.82
   5   4  -9    8.86    2.52
   5  -4  -9    5.74    2.42
   5   4  -8  119.51    9.10
   5   4  -8  139.75    9.63
   5   4  -8  133.14    8.89
  -5  -4   8  139.46    9.34
  -5  -4   8  116.39    8.65
   5   4  -8  117.77    8.96
   5  -4  -8  135.27    9.07
   5  -4  -8  124.62    8.70
   5  -4  -8  137.68    8.97
   5  -4  -8  129.94    9.45
   5  -4  -8  117.30    8.85
   5   4  -7   23.17    4.07
   5   4  -7   27.49    4.32
   5   4  -7   27.04    4.07
  -5  -4   7   32.90    4.51
  -5  -4   7   32.39    4.46
   5   4  -7   31.49    4.58
   5  -4  -7   30.17    4.15
   5  -4  -7   35.05    4.86
   5   4  -6   11.01    2.85
   5   4  -6   18.42    3.53
  -5  -4   6   13.18    2.91
  -5  -4   6   12.47    2.78
   5   4  -6   14.60    3.15
   5  -4  -6   17.82    3.22
   5   4  -6   14.06    3.10
   5  -4  -6   12.78    2.95
   5   4  -5   33.16    4.59
  -5  -4   5   34.21    4.36
   5   4  -5   32.83    4.53
  -5  -4   5   31.64    4.30
   5   4  -5   23.19    3.77
   5  -4  -5   38.28    4.53
   5   4  -5   33.29    4.57
   5  -4  -5   25.98    3.98
   5   4  -4    4.53    1.82
  -5  -4   4    1.94    1.46
   5   4  -4   -0.72    1.07
   5  -4  -4   -0.67    1.14
  -5  -4   4    1.31    1.24
   5   4  -4    1.50    1.27
   5   4  -4    1.45    1.23
   5   4  -4    0.71    1.59
   5  -4  -4    0.69    1.44
  -5  -4   3   43.79    4.81
   5  -4  -3   44.51    4.94
   5   4  -3   41.28    4.87
  -5  -4   3   45.00    4.87
   5   4  -3   39.88    4.81
   5   4  -3   46.53    5.41
   5   4  -3   48.43    5.27
   5  -4  -3   41.36    4.85
   5  -4  -3   33.50    4.54
   5   4  -3   39.46    4.75
   5  -4  -3   32.55    4.27
  -5  -4   2   59.69    5.51
   5   4  -2   54.69    5.57
   5  -4  -2   62.88    6.03
  -5  -4   2   59.73    5.59
   5   4  -2   75.20    6.57
   5   4  -2   70.59    6.67
   5   4  -2   48.84    5.35
   5  -4  -2   68.00    6.11
   5   4  -2   66.43    6.10
   5  -4  -2   63.01    6.06
   5  -4  -2   66.50    6.00
   5  -4  -1   28.95    4.02
  -5  -4   1   21.96    3.39
   5  -4  -1   23.01    3.72
   5   4  -1   23.01    3.83
   5   4  -1   23.27    3.81
   5  -4  -1   27.55    3.87
   5   4  -1   26.19    3.77
   5  -4  -1   24.61    3.70
   5  -4  -1   24.75    3.82
   5   4  -1   22.61    3.57
   5  -4  -1   23.28    3.66
   5  -4   0   14.17    2.86
   5  -4   0   14.89    2.89
   5   4   0   18.78    3.46
   5   4   0   14.25    3.14
   5  -4   0   16.42    3.01
   5   4   0   15.69    3.01
   5  -4   0   10.73    2.63
   5  -4   0   10.12    2.45
   5  -4   0   12.88    2.72
   5   4   1    0.70    1.03
   5  -4   1    0.68    1.00
   5   4   1   -0.70    1.57
   5  -4   1    0.65    1.35
   5   4   1   -0.72    1.22
   5   4   1    2.25    1.69
   5  -4   1    1.29    1.34
   5   4   1   -0.64    1.10
   5  -4   1    1.32    1.13
   5  -4   1    0.68    0.82
   5  -4   1   -0.69    1.02
   5   4   2    0.72    1.49
   5  -4   2    0.68    1.00
   5   4   2    0.70    1.20
   5  -4   2   -0.66    1.12
   5   4   2    1.37    1.65
   5   4   2    0.74    1.26
   5   4   2   -0.75    0.90
   5  -4   2    0.66    0.97
   5  -4   2   -0.69    0.83
   5  -4   2   -0.65    0.96
   5  -4   2    0.71    1.04
   5   4   3    0.74    1.66
   5  -4   3   -0.67    0.81
   5   4   3    0.71    1.05
   5  -4   3    0.66    1.13
   5   4   3   -0.71    1.05
   5   4   3    0.76    1.13
   5   4   3   -0.74    0.90
   5  -4   3    1.36    1.29
   5  -4   3    0.70    1.04
   5  -4   3    0.72    1.50
  -5   4  -4    2.63    1.58
   5   4   4    2.26    1.70
   5  -4   4    1.34    1.61
   5   4   4    3.62    1.63
   5  -4   4    1.35    1.53
   5   4   4    3.69    1.78
   5   4   4    3.15    1.77
   5   4   4    1.48    1.41
   5  -4   4    4.21    1.69
   5  -4   4   -0.71    1.05
   5  -4   4    5.89    2.26
   5  -4   5   27.79    4.17
   5   4   5   20.70    3.65
   5  -4   5   26.99    3.98
   5   4   5   22.90    3.93
   5  -4   5   30.27    4.32
   5  -4   5   18.92    3.43
  -5   4  -5   25.40    3.86
   5   4   5   27.80    4.39
   5  -4   6   81.12    7.16
   5   4   6   75.61    6.90
   5   4   6   77.16    7.17
   5  -4   6   90.61    7.22
  -5   4  -6   71.42    6.67
   5  -4   6   76.10    6.89
   5  -4   6   76.27    6.94
   5   4   6   63.91    6.52
   5  -4   7   30.42    4.31
   5   4   7   27.21    4.22
   5   4   7   18.71    3.80
   5   4   7   24.42    4.19
   5  -4   7   32.30    4.61
  -5   4  -7   22.91    3.97
   5   4   7   26.38    4.23
   5  -4   7   37.34    4.98
  -5   4  -8    4.98    2.12
   5  -4   8    1.48    1.54
   5   4   8    3.24    1.69
   5   4   8    3.46    1.80
   5   4   8    4.18    2.13
   5  -4   8    3.98    1.92
  -5   4  -8    6.08    2.51
   5   4   8    0.81    1.37
   5  -4   8    1.58    1.34
  -5   4  -9    5.86    2.26
   5   4   9    5.64    2.38
  -5   4  -9    7.75    2.56
   5  -4   9   12.79    2.94
   5   4   9    4.18    2.25
  -5   4 -10   -0.84    1.42
   5   4  10    0.80    1.36
  -5   4 -10   -0.78    1.88
   5  -4  10   -0.76    1.45
   5   4  10   -0.85    1.78
  -5   4 -11   -0.83    1.73
  -5   4 -11    1.65    1.57
  -5   4 -11   -0.78    1.48
   5  -4  11    1.52    1.30
   5   4  11   -0.86    1.80
  -5   4 -12   26.83    4.41
  -5   4 -12   23.34    4.03
  -5   4 -12   28.28    4.39
   5  -4  12   30.14    4.43
   5   4  12   19.73    3.97
  -5   4 -13    0.78    1.49
  -5   4 -13    0.77    1.14
  -5   4 -13    1.47    1.53
   5  -4  13    0.73    1.08
   5   4  13    0.84    1.59
  -5   4 -14   10.39    2.69
  -5   4 -14   12.39    2.82
   5  -4  14   13.36    2.94
   5   4  14    7.99    2.56
  -5   4 -15   34.26    4.53
   5  -4  15   34.92    4.47
   5   4  15   31.98    4.48
  -5   4 -16   20.27    3.35
   5  -4  16   27.07    3.73
   5   4  16   29.52    4.07
   5  -4  17    0.53    0.91
   5   4  17    0.58    0.99
   5  -4  18   20.02    2.85
   5   4  18   23.05    3.06
   5  -4  19    5.16    1.47
  -5  -4 -19    3.41    1.29
   5   5 -17    1.77    1.09
   5  -5 -17    0.75    0.72
   5  -5 -16    2.77    1.30
   5   5 -16    2.65    1.30
   5  -5 -16    4.11    1.51
   5   5 -15    0.98    1.02
   5  -5 -15    2.67    1.44
   5   5 -15    0.52    0.99
   5  -5 -15    2.63    1.27
   5   5 -15    0.51    0.97
   5   5 -14    2.26    1.36
   5  -5 -14    4.79    1.91
   5   5 -14    4.73    1.74
   5  -5 -14    5.28    1.73
   5   5 -14    3.94    1.80
   5   5 -13   18.28    3.19
   5  -5 -13   14.41    2.91
   5  -5 -13   17.13    3.16
   5   5 -13   11.71    2.62
   5   5 -13   18.23    3.08
   5  -5 -12   13.54    2.80
   5   5 -12   13.00    2.92
   5  -5 -12   13.32    2.99
   5  -5 -12    9.37    2.43
   5   5 -12   15.40    3.16
   5  -5 -12   13.89    3.06
   5   5 -11   37.79    4.79
   5  -5 -11   40.11    4.93
   5   5 -11   39.86    4.94
   5  -5 -11   50.99    5.79
   5  -5 -10    4.91    1.89
   5   5 -10    0.77    1.13
   5   5 -10    1.54    1.47
   5   5 -10    0.76    1.29
   5  -5 -10    4.00    1.93
  -5   5   9    3.86    1.97
   5   5  -9    2.35    1.89
   5   5  -9   -0.78    1.33
   5  -5  -9    1.63    1.55
   5   5  -9    0.80    1.52
   5   5  -8    7.90    2.69
   5  -5  -8    2.46    1.97
   5   5  -8    8.16    2.69
   5   5  -7    0.79    1.51
   5  -5  -7    2.44    1.69
   5   5  -7    0.82    0.99
   5   5  -6    0.79    1.17
   5  -5  -6   -0.80    1.36
   5   5  -6    0.82    1.40
   5   5  -5   -0.78    1.16
   5  -5  -5   -0.78    1.48
   5   5  -5   -0.81    1.55
   5  -5  -5    0.74    1.09
   5   5  -4    1.60    1.67
   5  -5  -4    2.27    1.58
   5   5  -4    3.09    1.86
   5   5  -3   47.87    5.53
   5  -5  -3   40.77    5.10
   5   5  -3   39.54    5.09
   5   5  -2  106.93    8.22
   5  -5  -2  103.25    8.29
   5   5  -2   93.17    7.72
   5  -5  -2   95.40    7.89
   5  -5  -1   14.81    3.26
   5   5  -1    7.29    2.41
   5   5  -1    6.35    2.35
   5  -5  -1    9.85    2.74
   5   5   0    3.17    2.02
   5  -5   0    6.07    2.24
   5  -5   0    3.12    1.63
   5   5   1   10.31    2.79
   5  -5   1   12.94    3.05
   5   5   1    5.45    2.30
   5   5   2   19.10    3.74
   5  -5   2   22.37    3.91
   5   5   2   24.03    4.06
   5  -5   2   27.52    4.19
   5   5   3    4.79    2.04
   5  -5   3    0.76    1.13
   5   5   3    4.10    1.97
   5  -5   3    0.77    1.13
   5   5   4    0.80    1.18
   5  -5   4    1.50    1.11
   5   5   4    0.83    1.42
   5  -5   4   -0.77    1.31
   5   5   5    9.68    2.57
   5  -5   5    9.52    2.50
   5   5   5    5.07    2.39
   5  -5   5   10.85    2.80
   5   5   6   21.23    4.10
  -5   5  -6   21.54    3.86
   5   5   6   17.78    3.46
   5  -5   6   13.20    3.05
  -5   5  -7    6.97    2.79
   5   5   7   14.39    3.31
  -5   5  -7   14.37    3.23
   5  -5   7   13.17    3.17
   5   5   8   24.88    4.06
  -5   5  -8   18.08    3.90
   5   5   8   19.20    3.78
  -5   5  -8   24.39    4.13
   5  -5   8   25.36    4.16
   5   5   8   18.99    3.65
   5   5   9   56.19    6.24
  -5   5  -9   44.73    5.78
   5   5   9   43.07    5.48
  -5   5  -9   44.77    5.41
   5  -5   9   40.86    5.08
   5   5   9   49.48    5.80
   5   5  10    0.77    1.14
  -5   5 -10    1.64    1.39
   5   5  10   -0.78    1.15
  -5   5 -10   -0.74    1.55
   5  -5  10    1.48    1.66
   5   5  10   -1.59    1.65
   5   5  11    2.24    1.68
  -5   5 -11    4.69    2.10
   5   5  11    7.31    2.25
   5  -5  11    4.97    2.01
   5   5  11    5.43    2.09
   5   5  12   78.56    6.78
  -5   5 -12   76.35    6.88
   5  -5  12   78.84    6.70
   5   5  12   74.45    6.74
  -5   5 -13    2.03    1.73
   5   5  13    0.66    0.97
   5  -5  13    1.26    1.31
   5   5  13    2.10    1.68
   5   5  14    9.02    2.30
  -5   5 -14   13.97    2.74
  -5   5 -14   12.10    2.68
   5  -5  14   13.74    2.63
   5   5  14    5.76    2.05
   5   5  15   11.75    2.41
  -5   5 -15    9.51    2.26
  -5   5 -15    6.30    1.96
   5  -5  15    9.15    2.04
   5   5  15   10.80    2.38
   5   5  16   10.99    2.25
  -5   5 -16   10.13    1.99
  -5   5 -16    5.63    1.57
   5  -5  16    7.87    1.75
   5   5  16   11.17    2.27
   5  -5  17    1.44    0.97
   5   5  17    2.35    1.11
   5   5  17    1.12    0.84
   5   6 -14    2.83    1.13
   5  -6 -14    3.67    1.14
   5   6 -14    3.58    1.18
   5  -6 -14    1.86    1.00
   5   6 -13   -0.85    0.96
   5   6 -13    0.43    0.96
   5  -6 -13   -0.44    0.91
   5   6 -12    4.89    1.61
   5   6 -12    3.91    1.61
   5  -6 -12    1.00    1.13
  -5   6  12    5.00    1.86
   5   6 -11   13.64    2.47
   5  -6 -11   19.58    3.11
   5   6 -11   18.47    2.94
   5  -6 -11    7.19    2.12
  -5   6  11   10.25    2.53
  -5   6  10    6.28    2.15
   5   6 -10    8.33    2.10
   5  -6 -10   14.28    2.85
   5   6 -10   11.19    2.51
  -5   6  10   14.44    2.91
  -5   6   9   15.32    3.04
   5   6  -9   17.17    3.08
   5   6  -9   17.49    3.23
   5   6  -9   18.15    3.21
   5  -6  -9   14.40    2.97
  -5   6   8   -1.38    1.55
   5   6  -8   -0.67    1.14
   5   6  -8    0.65    0.96
   5  -6  -8   -0.68    1.53
   5   6  -8    0.69    1.17
  -5   6   7    9.48    2.71
   5   6  -7    6.07    2.07
   5  -6  -7    6.90    2.12
   5   6  -7    5.00    2.02
  -5   6   6   -0.76    1.71
   5   6  -6    1.37    1.55
   5  -6  -6    0.69    1.32
   5   6  -6    0.73    1.25
   5   6  -5   10.39    2.68
  -5  -6   5   12.36    2.64
   5  -6  -5    9.54    2.47
  -5   6   5   10.14    2.97
   5   6  -5    4.15    1.77
   5   6  -4   -0.74    1.10
  -5  -6   4   -0.65    1.10
   5  -6  -4   -1.43    1.49
  -5   6   4    2.38    1.91
   5   6  -4    0.69    1.44
  -5   6   3    1.59    2.14
   5   6  -3    0.74    1.25
  -5  -6   3   -0.67    1.14
   5  -6  -3    0.74    1.08
  -5   6   2    0.79    1.65
   5   6  -2    0.72    1.07
  -5  -6   2   -0.68    1.01
   5  -6  -2    0.75    1.11
  -5  -6   1   -0.69    1.02
   5  -6  -1    0.76    1.12
  -5  -6   0    3.47    1.77
   5  -6   0    0.76    1.45
   5   6   1    9.73    2.63
   5  -6   1    6.71    2.38
  -5  -6  -1    8.29    2.36
   5  -6   1   11.33    2.81
   5   6   2    0.75    1.27
   5  -6   2    0.74    1.26
   5   6   2   -0.75    1.42
  -5  -6  -2   -0.68    1.16
   5  -6   2   -0.74    0.90
   5   6   3    0.74    1.09
   5   6   3   -0.76    1.12
   5  -6   3    0.74    1.09
  -5  -6  -3   -0.66    0.98
   5  -6   3    0.73    1.51
   5   6   4   -0.73    1.24
   5   6   4   -0.77    1.46
   5  -6   4   -1.46    1.64
  -5  -6  -4   -0.64    1.09
   5  -6   4    0.70    0.84
  -5   6  -4    0.79    1.17
   5   6   5    0.72    1.22
   5   6   5   -0.77    1.13
   5  -6   5    0.72    1.49
  -5  -6  -5    1.22    1.16
   5  -6   5    0.67    1.14
  -5   6  -5   -0.78    1.63
   5   6   6    7.72    2.32
   5  -6   6    9.80    2.60
   5   6   6    7.56    2.50
  -5   6  -6    9.23    2.54
   5   6   7    5.44    1.93
   5  -6   7    7.46    2.24
   5   6   7    6.62    2.26
  -5   6  -7    6.02    2.05
  -5   6  -7    5.98    2.21
   5   6   8    2.61    1.47
  -5   6  -8    0.72    1.22
   5  -6   8    0.65    1.24
  -5   6  -8    1.97    1.68
   5   6   8    2.82    1.59
   5   6   9   31.55    4.11
  -5   6  -9   33.38    4.45
   5   6   9   31.20    4.18
   5  -6   9   30.23    4.00
   5   6  10   15.60    2.75
  -5   6 -10   13.37    2.83
   5   6  10   14.07    2.82
  -5   6 -10   17.55    3.19
   5  -6  10   14.99    2.79
   5   6  11   19.59    3.05
  -5   6 -11   21.62    3.36
   5   6  11   15.35    2.75
  -5   6 -11   16.87    2.97
   5  -6  11   20.14    3.12
   5   6  11   18.42    2.98
   5   6  12    0.47    0.81
  -5   6 -12    3.67    1.55
   5   6  12    1.42    1.14
  -5   6 -12   -0.51    1.06
   5  -6  12    0.48    0.81
   5   6  12    1.00    1.12
   5   6  13   24.32    2.93
  -5   6 -13   21.47    2.95
  -5   6 -13   20.57    2.98
   5  -6  13   22.14    2.77
   5   6  13   24.83    3.05
   5   6  14   -0.34    0.51
   5   6  14   -0.38    0.85
  -5   6 -14    0.38    0.92
  -5   6 -14    1.13    0.84
   5  -6  14    1.41    0.85
   5  -7 -10    0.65    0.73
   5   7 -10    1.81    0.85
   5   7 -10    1.59    0.81
  -5   7  10   -0.35    0.93
   5   7  -9   -0.37    0.83
  -5   7   9   -0.40    0.83
   5  -7  -9    1.50    0.95
   5   7  -9    0.34    0.77
  -5   7   9    0.37    0.71
   5   7  -8    5.36    1.57
  -5   7   8    3.55    1.56
   5   7  -8    2.60    1.27
  -5   7   8    1.71    1.09
  -5   7   7   -0.47    1.06
  -5   7   7    1.91    1.29
   5   7  -7    3.60    1.38
  -5   7   6   -0.51    1.06
  -5   7   6   -0.51    1.05
   5   7  -6    2.40    1.23
  -5   7   5    4.27    1.76
  -5   7   5    7.35    2.00
   5   7  -5    2.51    1.42
   5   7  -4    6.64    1.94
  -5  -7   4    2.25    1.08
   5  -7  -4    2.96    1.39
  -5   7   4    4.17    1.72
  -5   7   4    7.16    2.10
   5   7  -3   20.42    3.00
  -5  -7   3   18.12    2.80
   5  -7  -3   12.03    2.42
  -5   7   3   15.07    2.83
  -5  -7   2    0.50    1.03
   5  -7  -2    1.09    1.03
  -5   7   2    1.11    1.34
  -5   7   1    0.59    1.22
  -5  -7   1    0.51    0.86
   5  -7  -1   -0.55    0.94
  -5   7   1    0.55    1.23
  -5   7   0    1.18    1.33
  -5  -7   0    2.55    1.37
   5  -7   0   -0.56    0.82
  -5   7  -1    0.58    1.21
  -5  -7  -1   -0.50    0.74
   5  -7   1   -1.10    1.15
  -5   7  -2    2.27    1.53
  -5  -7  -2    5.41    1.78
   5  -7   2    5.38    1.78
  -5   7  -3    1.63    1.39
  -5  -7  -3    0.94    0.80
   5  -7   3   -0.52    0.88
   5   7   3    3.58    1.38
  -5   7  -4   -0.51    0.97
  -5  -7  -4   -0.44    0.99
   5  -7   4   -0.48    0.71
   5   7   4   -0.52    1.07
  -5   7  -4   -0.54    0.92
  -5   7  -5    1.98    1.19
  -5   7  -5    5.95    1.84
   5   7   5    5.08    1.68
  -5   7  -6    6.19    1.72
   5   7   6    5.90    1.78
  -5   7  -7    2.70    1.32
   5   7   7   -0.47    0.89
   5  -7   7    3.01    1.27
  -5   7  -8   33.26    3.49
   5   7   8   38.24    3.80
  -5   7  -9    4.88    1.43
   5   7   9    2.30    1.13
   5  -7   9    2.47    1.00
  -5   7 -10    2.62    1.05
   5   7  10    2.62    1.12
   5  -7  10    1.83    0.97
   6   0 -22   12.91    1.86
   6   0 -21   -0.42    0.79
   6   0 -20    5.60    1.68
   6   0 -20    4.37    1.55
   6   0 -19    1.18    1.33
   6   0 -19   -0.58    0.98
   6   0 -18   17.57    3.16
   6   0 -18   23.73    3.74
   6   0 -18   16.96    3.22
   6   0 -18   25.22    3.83
   6   0 -17   -0.71    1.05
   6   0 -17   -0.71    1.05
   6   0 -17    0.73    1.08
   6   0 -16   58.47    6.10
   6   0 -16   73.32    6.66
   6   0 -16   67.49    6.56
   6   0 -15   -0.77    1.46
   6   0 -15    0.75    1.11
   6   0 -15    0.77    1.30
   6   0 -14    2.31    1.73
   6   0 -14    2.25    1.43
   6   0 -14    3.03    1.93
   6   0 -13   -0.73    0.88
   6   0 -13    0.70    1.68
   6   0 -13   -0.76    1.44
   6   0 -13   -0.73    1.25
   6   0 -12  123.28    8.55
   6   0 -12  138.95    9.06
   6   0 -12  128.42    9.23
   6   0 -12  133.19    8.77
   6   0 -12  121.68    8.73
   6   0 -11    1.34    1.14
   6   0 -11    1.46    1.39
   6   0 -11    1.31    1.47
   6   0 -11   -0.70    1.20
   6   0 -10   75.27    6.31
   6   0 -10   76.62    6.40
   6   0 -10   87.07    6.75
   6   0 -10   84.42    7.01
   6   0 -10   74.45    6.53
   6   0  -9   -0.60    0.89
   6   0  -9   -0.65    1.24
   6   0  -9   -0.60    1.14
   6   0  -9    0.64    1.08
   6   0  -9   -0.61    1.15
   6   0  -8  124.77    7.74
   6   0  -8  103.77    7.31
   6   0  -8  116.56    7.70
   6   0  -8  120.02    7.64
   6   0  -8  100.83    7.34
   6   0  -8  104.70    7.47
   6   0  -7   -0.54    0.92
   6   0  -7   -0.57    1.08
   6   0  -7   -0.56    0.83
   6   0  -7    0.54    0.80
   6   0  -7   -0.57    1.08
   6   0  -7   -0.58    1.10
   6   0  -7    0.57    1.18
   6   0  -6  687.21   22.06
   6   0  -6  741.93   22.69
   6   0  -5    0.52    1.32
   6   0  -5    0.49    1.09
   6   0  -4  231.22   10.42
   6   0  -4  218.00    9.79
   6   0  -3   -0.47    0.90
   6   0  -3   -0.50    0.85
   6   0  -2   74.55    5.38
   6   0  -2   74.90    5.57
   6   0  -1    0.44    0.84
   6   0   0   46.32    4.06
   6   0   0   52.46    4.61
   6   0   1   -0.42    1.01
   6   0   1    0.50    1.19
   6   0   2  102.89    6.62
   6   0   3   -0.50    0.85
   6   0   4   22.71    3.21
   6   0   5   -0.55    0.81
   6   0   6   81.62    6.26
   6   0   6   73.86    6.17
   6   0   7    0.63    1.07
   6   0   7    0.61    1.03
   6   0   7   -0.63    1.07
   6   0   7   -0.59    1.01
   6   0   8    1.95    1.36
   6   0   8    1.28    1.22
   6   0   8    1.32    1.48
   6   0   8    0.63    1.07
   6   0   9   -0.68    1.15
   6   0   9    0.69    1.31
   6   0   9    0.67    0.98
   6   0  10   72.75    6.66
   6   0  10   72.55    6.55
   6   0  10   77.29    6.81
   6   0  11   -0.75    0.90
   6   0  11   -0.74    1.54
   6   0  11   -0.74    1.09
   6   0  12  123.92    9.17
   6   0  12  125.76    9.05
   6   0  12  125.02    8.93
   6   0  13   -0.80    1.51
  -6   0 -13    1.53    1.60
   6   0  14   32.36    4.60
  -6   0 -14   22.04    3.89
  -6   0 -15    0.79    1.35
   6   0  15   -0.81    1.19
  -6   0 -15    0.78    1.63
  -6   0 -16   39.90    5.11
   6   0  16   22.83    3.90
  -6   0 -16   35.72    4.92
   6   0  17   -0.75    1.27
  -6   0 -17    1.44    1.50
  -6   0 -18   -0.61    1.16
   6   0  18    0.69    1.17
  -6   0 -18   -1.32    1.38
  -6   0 -19   -0.55    1.04
   6   0  19    0.61    1.37
  -6   0 -19    0.58    1.11
  -6   0 -20   54.71    4.77
   6   0  20   59.34    5.09
  -6   0 -20   63.15    5.15
  -6   0 -21    0.39    0.66
   6   0  21   -0.41    0.78
  -6   0 -21   -0.39    0.66
  -6   0 -22    3.47    1.05
   6   1 -22    6.93    1.38
   6  -1 -21    0.40    0.84
   6   1 -21    0.41    0.85
   6   1 -21   -0.38    0.64
   6  -1 -21   -0.38    0.79
   6  -1 -20    2.51    1.35
   6   1 -20    3.08    1.52
   6   1 -20    2.04    1.31
   6   1 -20    3.76    1.39
   6  -1 -20    2.36    1.14
   6   1 -19    0.60    1.14
   6   1 -19    1.81    1.36
   6   1 -19    1.66    1.24
   6  -1 -19    0.56    0.95
   6   1 -18   30.31    4.10
   6   1 -18   31.46    4.24
   6   1 -18   33.54    4.17
   6  -1 -18   26.40    3.76
   6   1 -17   59.03    6.03
   6   1 -17   73.06    6.72
   6   1 -17   64.71    6.05
   6  -1 -17   63.55    6.02
   6   1 -16    9.03    2.45
   6   1 -16   12.23    2.92
   6   1 -16   10.23    2.77
   6   1 -16    8.50    2.57
   6  -1 -16   12.23    2.88
   6   1 -15   22.43    3.67
   6  -1 -15   26.11    4.19
   6   1 -15   20.29    3.66
   6   1 -15   16.17    3.60
   6   1 -15   22.46    3.72
   6  -1 -15   17.68    3.40
   6   1 -14    0.74    1.25
   6  -1 -14    2.95    1.78
   6   1 -14    0.78    1.15
   6   1 -14   -0.81    1.83
   6   1 -14    0.72    1.23
   6  -1 -14    0.74    1.26
   6  -1 -13  142.03    9.43
   6   1 -13  142.75    9.58
   6   1 -13  149.81    9.98
   6   1 -13  170.57   10.08
   6  -1 -13  152.36    9.74
   6   1 -13  150.32   10.08
   6  -1 -12    9.29    2.66
   6   1 -12   12.37    2.75
   6  -1 -12   13.37    2.88
   6  -1 -12   13.99    3.32
   6   1 -12   18.30    3.36
   6   1 -12   12.20    2.94
   6  -1 -12   11.36    2.78
  -6  -1  12    7.92    2.30
   6   1 -12   13.20    3.11
   6   1 -11   82.19    6.79
   6  -1 -11   86.46    7.00
   6   1 -11  100.15    7.62
   6   1 -11  100.24    7.65
   6  -1 -11   83.18    7.08
   6  -1 -11  105.13    7.78
   6  -1 -11   89.32    7.57
   6   1 -11   87.35    7.53
   6   1 -10    7.49    2.06
   6  -1 -10    6.44    1.98
   6  -1 -10    7.05    2.33
   6   1 -10    8.04    2.28
   6  -1 -10    4.69    1.81
   6  -1 -10    9.19    2.37
   6   1 -10    8.55    2.35
   6   1  -9   28.01    3.69
   6   1  -9   22.43    3.37
   6  -1  -9   20.22    3.30
   6  -1  -9   23.19    3.65
   6  -1  -9   25.04    3.60
   6  -1  -9   24.97    3.72
   6   1  -9   30.50    4.23
   6   1  -9   28.22    3.89
   6  -1  -9   28.32    3.91
   6   1  -8  167.15    9.17
   6  -1  -8  180.36    9.71
   6  -1  -8  195.56   10.02
   6  -1  -8  168.42    9.64
   6  -1  -8  165.32    9.60
   6   1  -8  178.86   10.12
   6   1  -8  177.73    9.87
   6  -1  -8  189.56   10.18
   6   1  -7   47.86    4.57
   6  -1  -7   45.96    4.69
   6  -1  -7   38.85    4.34
   6  -1  -7   42.24    4.47
   6  -1  -7   52.99    5.04
   6   1  -7   40.34    4.60
   6   1  -7   53.99    4.97
   6   1  -7   46.86    4.77
   6  -1  -7   46.40    4.76
   6   1  -6   57.43    5.10
   6  -1  -6   60.22    5.15
   6  -1  -6   64.98    5.48
   6   1  -6   54.96    5.08
   6  -1  -6   54.00    5.02
   6  -1  -6   56.58    5.01
   6  -1  -6   64.32    5.37
   6   1  -6   54.74    5.19
   6  -1  -5   11.33    2.27
   6   1  -5   10.01    2.16
   6  -1  -5    7.99    2.14
   6  -1  -5   12.66    2.35
   6   1  -4   15.35    2.65
   6  -1  -4   10.85    2.35
   6  -1  -4   15.58    2.54
   6   1  -3   70.16    5.62
   6  -1  -3   72.36    5.54
   6  -1  -3   67.63    5.33
   6   1  -2    7.36    1.90
   6  -1  -2    2.96    1.33
   6   1  -2    7.26    1.77
   6  -1  -2    7.78    1.85
   6   1  -1  183.34    9.44
   6   1  -1  191.12    8.80
   6  -1  -1  184.16    9.17
   6  -1  -1  189.02    9.17
   6   1   0   29.80    3.54
   6  -1   0   22.43    3.00
   6  -1   0   22.37    3.14
   6   1   1   16.73    2.82
   6   1   1   25.58    3.28
   6  -1   1   26.53    3.36
   6  -1   1   23.39    3.16
   6   1   2   31.94    3.72
   6   1   2   31.99    3.74
   6  -1   2   41.64    4.09
   6  -1   2   36.17    3.86
   6   1   3  126.05    7.52
   6   1   3  123.86    7.62
   6  -1   3  129.41    7.30
   6  -1   3  114.79    7.02
   6   1   4   47.45    4.55
   6   1   4   56.13    5.16
   6  -1   4   49.25    4.57
   6   1   4   43.12    4.45
   6  -1   4   49.69    4.43
   6  -1   4   52.62    4.62
   6  -1   5    0.99    0.94
   6  -1   5   -0.53    0.91
   6   1   5   -0.57    1.08
   6   1   5    1.57    1.09
   6   1   5   -0.59    1.34
   6  -1   6    7.55    2.15
   6   1   6    7.11    2.09
   6   1   6   10.17    2.26
   6  -1   6   10.61    2.38
   6   1   6    6.29    1.94
   6  -1   6   11.71    2.58
   6  -1   6   11.90    2.49
   6   1   6    5.57    2.05
   6   1   7   49.50    5.20
   6  -1   7   49.28    4.91
   6   1   7   48.03    5.01
   6  -1   7   44.27    4.81
   6  -1   7   42.23    4.78
   6   1   7   45.58    5.02
   6  -1   8   34.03    4.20
   6   1   8   36.81    4.63
   6   1   8   30.25    4.10
   6  -1   8   33.84    4.32
   6  -1   8   33.39    4.30
   6   1   8   34.92    4.49
   6   1   8   35.23    4.33
   6   1   9   63.84    6.16
   6  -1   9   80.31    6.69
   6   1   9   68.50    6.21
   6  -1   9   70.03    6.40
   6   1   9   67.43    6.42
  -6   1  -9   73.66    6.51
   6   1  10   17.55    3.36
   6  -1  10   13.64    3.07
   6   1  10   11.98    2.86
   6   1  10   11.18    2.80
  -6   1 -10   12.87    2.93
   6   1  11   41.44    5.25
   6   1  11   48.11    5.55
   6  -1  11   41.07    5.07
   6   1  11   39.04    4.97
  -6   1 -11   36.88    4.95
   6   1  12   84.01    7.53
  -6   1 -12   88.01    7.61
   6  -1  12   79.39    7.11
   6   1  12   75.43    6.98
   6   1  12   88.40    7.61
  -6   1 -13  102.98    8.62
   6  -1  13  118.03    8.75
   6   1  13  131.92    9.31
   6   1  13  141.87    9.73
  -6   1 -14   12.37    3.15
   6  -1  14   10.29    2.87
   6   1  14   12.02    3.06
   6   1  14    8.08    2.49
  -6   1 -15   13.99    3.22
  -6   1 -15   10.35    2.88
   6  -1  15    8.59    2.58
   6   1  15   10.48    2.75
  -6   1 -16   11.23    2.98
  -6   1 -16   10.84    2.95
   6  -1  16    6.02    2.13
   6   1  16   11.78    3.07
  -6   1 -17   25.91    4.22
  -6   1 -17   21.99    3.82
   6  -1  17   19.69    3.46
   6   1  17   17.12    3.44
  -6   1 -18    2.81    1.69
  -6   1 -18    2.02    1.62
   6  -1  18    3.18    1.88
   6   1  18    4.11    1.84
  -6   1 -19   24.45    3.66
   6   1  19   26.08    3.65
  -6   1 -20    3.26    1.32
  -6  -1 -20    0.43    0.72
  -6   1 -20    2.02    1.29
   6   1  20    2.57    1.39
  -6   1 -21   32.78    3.25
  -6   1 -21   42.56    3.84
   6   1  21   37.53    3.66
  -6   1 -22    8.07    1.45
   6   2 -21    1.07    0.80
   6  -2 -21    1.06    0.80
   6   2 -21    0.70    0.60
   6   2 -20    5.07    1.62
   6  -2 -20    3.86    1.27
   6  -2 -20    1.36    1.22
   6   2 -20    0.45    0.77
   6   2 -19   19.43    3.09
   6   2 -19   21.22    3.17
   6  -2 -19   22.69    3.04
   6   2 -18    5.11    1.96
   6  -2 -18    3.84    1.62
   6   2 -18    5.00    1.92
   6   2 -17    2.83    1.70
   6   2 -17    2.77    1.67
   6  -2 -17    1.83    1.47
   6   2 -16   36.44    4.93
   6   2 -16   35.70    4.75
   6  -2 -16   37.49    4.53
   6  -2 -16   31.17    4.30
   6  -2 -15    6.83    2.40
   6   2 -15    3.17    1.79
   6   2 -15    4.66    2.19
   6  -2 -15    4.13    1.66
   6  -2 -15    4.35    1.85
   6   2 -14   23.02    3.96
   6   2 -14   16.60    3.38
   6  -2 -14   18.95    3.40
   6  -2 -14   23.34    3.92
   6  -2 -14   17.53    3.29
   6   2 -14   13.73    3.17
   6   2 -13   16.80    3.55
   6   2 -13   15.77    3.50
   6  -2 -13   18.96    3.34
   6  -2 -13   15.29    3.20
   6   2 -13    8.48    2.71
   6  -2 -13   14.10    3.07
   6   2 -13   13.72    3.16
   6   2 -12   12.67    3.17
   6   2 -12   14.86    3.19
   6   2 -12   10.05    2.88
   6  -2 -12    9.90    2.76
   6  -2 -12   12.45    2.77
   6  -2 -12    9.76    2.60
   6   2 -12    8.73    2.63
  -6  -2  11    8.13    2.36
   6   2 -11   13.14    3.02
   6  -2 -11    8.51    2.57
   6   2 -11   15.35    3.15
   6  -2 -11    9.33    2.73
   6  -2 -11   10.78    2.57
   6  -2 -11    8.96    2.47
   6   2 -11    5.99    2.12
   6  -2 -11    9.54    2.60
   6   2 -11   10.03    2.63
  -6  -2  10   63.58    6.19
   6   2 -10   63.99    6.18
   6  -2 -10   81.08    6.78
   6   2 -10   83.61    7.17
   6  -2 -10   67.58    6.53
   6  -2 -10   71.01    6.55
   6  -2 -10   75.49    6.47
   6   2 -10   73.73    6.65
   6  -2 -10   77.94    6.63
   6   2 -10   80.22    7.25
  -6  -2   9  243.12   12.16
   6   2  -9  218.33   12.00
   6  -2  -9  232.22   11.87
   6  -2  -9  233.60   12.26
   6  -2  -9  262.89   12.79
   6   2  -9  222.37   11.83
   6  -2  -9  239.67   11.77
   6   2  -9  252.52   12.21
   6  -2  -9  256.76   12.19
   6   2  -9  272.29   13.10
   6   2  -8  116.14    8.29
   6  -2  -8  138.62    8.58
   6   2  -8  125.79    8.13
   6  -2  -8  138.40    8.83
   6  -2  -8  115.44    8.19
   6  -2  -8  132.69    8.27
   6   2  -8  133.04    8.53
  -6  -2   8  118.13    7.86
   6   2  -8  128.44    8.32
   6  -2  -8  119.58    8.07
   6   2  -8  111.91    8.07
   6   2  -7   46.83    5.16
   6  -2  -7   44.26    4.80
   6  -2  -7   62.91    5.66
   6   2  -7   49.35    5.03
   6  -2  -7   60.11    5.59
   6   2  -7   56.84    5.40
   6  -2  -7   59.95    5.36
   6  -2  -7   55.98    5.55
  -6  -2   7   65.93    5.71
   6  -2  -7   57.25    5.31
   6   2  -7   47.85    5.11
   6  -2  -6   77.54    6.27
   6  -2  -6   82.15    6.27
   6   2  -6  102.10    7.13
   6   2  -6   96.63    6.95
   6  -2  -6   87.76    6.71
   6  -2  -6   93.73    6.67
   6  -2  -6   90.55    6.72
   6   2  -6   86.34    6.76
   6  -2  -5  232.00   11.20
   6   2  -5  227.87   10.94
   6   2  -5  237.54   11.49
   6  -2  -5  227.35   10.72
   6   2  -5  205.88   10.61
   6  -2  -5  220.22   10.60
   6  -2  -5  232.44   11.11
   6  -2  -5  236.47   11.01
   6   2  -5  226.37   10.93
   6   2  -5  239.98   11.40
   6  -2  -4   53.36    4.90
   6   2  -4   51.91    4.99
   6   2  -4   57.22    5.34
   6  -2  -4   48.62    4.80
   6   2  -4   53.48    5.03
   6  -2  -4   50.29    4.78
   6  -2  -4   52.54    4.95
   6   2  -4   53.66    4.95
   6  -2  -4   65.61    5.50
   6   2  -4   54.02    4.97
   6   2  -3   -0.54    0.92
   6   2  -3    0.60    1.15
   6   2  -3    0.55    0.94
   6  -2  -3    0.52    0.89
   6  -2  -3   -0.56    0.96
   6   2  -3   -0.54    1.21
   6  -2  -3    0.55    0.81
   6   2  -3   -0.55    1.15
   6   2  -2   24.61    3.50
   6   2  -2   30.17    3.74
   6  -2  -2   22.21    3.11
   6  -2  -2   17.92    2.94
   6   2  -2   21.04    3.26
   6  -2  -2   25.18    3.42
   6   2  -1   28.71    3.82
   6  -2  -1   27.66    3.45
   6  -2  -1   23.35    3.49
   6  -2  -1   29.59    3.63
   6   2   0  133.61    8.34
   6  -2   0  154.79    8.63
   6  -2   0  143.37    7.91
   6  -2   0  140.86    8.27
   6   2   1   13.40    2.62
   6   2   1   11.32    2.50
   6  -2   1   14.88    2.77
   6  -2   1   17.06    2.86
   6  -2   1   12.90    2.46
   6   2   1   12.16    2.46
   6  -2   1   13.95    2.70
   6  -2   2    1.68    1.17
   6   2   2   -0.58    1.11
   6   2   2    4.17    1.83
   6  -2   2    0.58    0.86
   6  -2   2    2.21    1.24
   6   2   2    2.22    1.49
   6   2   2    3.36    1.51
   6   2   2    2.39    1.44
   6  -2   3    0.57    1.18
   6   2   3    0.61    1.04
   6   2   3   -0.60    1.24
   6  -2   3    0.59    1.42
   6  -2   3   -0.55    0.94
   6   2   3   -0.56    0.96
   6   2   3    1.14    1.19
   6   2   3    0.61    1.04
   6   2   4  111.25    7.66
   6  -2   4  102.89    6.98
   6   2   4  102.31    7.20
   6   2   4  127.08    8.27
   6  -2   4  102.53    7.42
   6  -2   4  108.74    7.16
   6   2   4  109.71    7.38
   6   2   4  108.84    7.31
   6  -2   4  109.79    7.36
   6   2   5    1.99    1.26
   6  -2   5    1.74    1.31
   6  -2   5    2.50    1.30
   6   2   5    5.06    1.94
   6   2   5    1.78    1.34
   6   2   5    2.94    1.58
   6   2   5    0.58    0.86
   6   2   5    1.92    1.22
   6   2   6    3.46    1.67
   6  -2   6    7.07    2.01
   6  -2   6    3.22    1.74
   6   2   6    6.67    1.97
   6   2   6    7.35    1.95
   6   2   6    2.96    1.43
   6   2   6    5.89    2.16
   6  -2   7   26.69    3.97
   6   2   7   22.47    3.67
   6   2   7   29.34    4.21
   6   2   7   23.74    3.66
   6   2   7   23.42    3.64
   6  -2   8    2.07    1.55
   6   2   8   -0.74    1.25
   6   2   8   -0.74    0.89
   6   2   8    0.67    0.81
   6   2   8    2.73    1.42
   6   2   9    0.71    1.20
   6  -2   9    0.71    1.05
   6   2   9    0.77    1.14
   6   2   9   -0.77    1.46
   6  -2  10   64.62    6.35
   6   2  10   60.87    6.42
   6   2  10   61.43    6.42
   6   2  10   64.83    6.47
  -6   2 -10   70.05    6.79
   6   2  11    6.13    2.17
   6  -2  11    5.26    2.12
   6   2  11    0.83    1.72
  -6   2 -11    4.89    2.19
   6  -2  12   19.01    3.50
   6   2  12   21.01    4.00
   6   2  12   15.07    3.35
  -6   2 -12   16.69    3.71
   6  -2  13    0.76    1.12
   6   2  13   -0.84    1.24
   6   2  13    0.77    1.47
  -6   2 -13    1.69    1.44
  -6   2 -14   25.23    4.26
   6   2  14   23.24    4.14
   6   2  14   22.52    3.88
  -6   2 -14   20.19    3.83
  -6   2 -15   27.10    4.56
   6   2  15   34.30    4.83
   6   2  15   24.48    4.05
  -6   2 -15   27.41    4.43
  -6   2 -16    0.78    1.15
   6   2  16    3.72    1.90
   6   2  16    2.20    1.53
  -6   2 -16    1.46    1.24
  -6   2 -17   28.33    4.18
   6   2  17   21.27    3.73
  -6   2 -17   26.49    4.12
  -6   2 -18    5.88    2.16
   6   2  18    7.44    2.18
  -6   2 -18    2.45    1.48
  -6   2 -19    6.23    1.94
   6   2  19   11.33    2.35
  -6   2 -19   10.65    2.36
  -6   2 -20   -0.41    0.78
   6   2  20   -0.45    0.85
  -6   2 -20    0.44    0.84
  -6   2 -21    0.94    0.71
   6   2  21    1.04    0.83
  -6   2 -21    2.04    1.00
   6   3 -20    0.32    0.61
   6  -3 -20   -0.33    0.63
   6   3 -20    1.02    0.82
   6  -3 -19    0.40    0.69
   6   3 -19    1.70    1.15
   6  -3 -19    0.84    1.07
   6   3 -19   -0.44    0.75
   6  -3 -18    0.97    1.01
   6   3 -18   -0.51    0.97
   6   3 -18   -0.53    0.90
   6  -3 -18    0.48    1.01
   6   3 -17    3.53    1.66
   6   3 -17    3.04    1.56
   6  -3 -17    8.38    2.02
   6  -3 -17    3.44    1.62
   6   3 -16    1.96    1.36
   6   3 -16    4.06    1.82
   6  -3 -16    2.59    1.46
   6  -3 -16    2.48    1.29
   6   3 -15    3.68    1.66
   6  -3 -15    9.31    2.40
   6  -3 -15    4.80    1.94
   6   3 -15    4.91    1.89
   6   3 -15    7.30    2.33
   6  -3 -15    2.67    1.70
   6  -3 -15    4.25    1.91
   6   3 -14   13.18    3.03
   6  -3 -14    9.10    2.61
   6  -3 -14   10.75    2.67
   6   3 -14   14.69    3.20
   6   3 -14   12.28    2.93
   6  -3 -14   15.40    3.10
   6  -3 -14    8.26    2.48
   6   3 -13   54.27    5.96
   6   3 -13   37.87    5.11
   6  -3 -13   48.12    5.61
   6  -3 -13   53.23    5.59
   6  -3 -13   43.96    5.25
   6  -3 -13   45.50    5.35
   6   3 -13   44.43    5.29
   6   3 -12   31.40    4.64
   6  -3 -12   31.26    4.46
   6  -3 -12   26.75    4.23
   6   3 -12   28.66    4.48
   6   3 -12   23.89    3.91
   6  -3 -12   41.55    5.08
   6  -3 -12   30.98    4.39
   6   3 -12   29.55    4.51
   6   3 -11   37.56    5.06
   6  -3 -11   44.93    5.26
   6  -3 -11   45.44    5.48
   6   3 -11   37.96    5.01
   6   3 -11   35.90    4.83
   6  -3 -11   39.22    4.94
   6   3 -11   41.30    5.26
   6   3 -10   39.19    5.25
   6  -3 -10   37.90    4.74
   6  -3 -10   46.18    5.42
   6   3 -10   34.91    4.87
   6  -3 -10   39.40    4.90
   6   3 -10   33.66    4.87
   6   3  -9   12.91    3.04
  -6  -3   9   11.39    2.85
   6   3  -9    7.24    2.40
   6  -3  -9   11.41    2.83
   6  -3  -9   11.91    2.68
   6  -3  -9    8.23    2.39
   6   3  -9   16.59    3.46
   6  -3  -9   11.22    2.74
   6   3  -9    5.74    2.13
  -6  -3   9   10.92    2.71
   6  -3  -8   15.50    3.33
   6   3  -8   27.04    4.10
   6  -3  -8   15.86    3.16
   6   3  -8   16.00    3.24
  -6  -3   8   23.74    3.83
   6   3  -8   19.02    3.47
   6  -3  -8   28.03    4.05
   6   3  -8   24.21    3.95
   6  -3  -8   30.79    4.18
  -6  -3   8   18.19    3.34
   6   3  -7   60.00    5.89
  -6  -3   7   69.72    6.26
   6   3  -7   52.02    5.57
   6  -3  -7   65.16    6.05
   6   3  -7   58.76    5.92
   6  -3  -7   50.96    5.75
   6  -3  -7   49.02    5.35
   6   3  -7   53.80    5.60
   6  -3  -7   55.32    5.59
   6   3  -6   22.39    3.58
  -6  -3   6   27.37    3.84
   6  -3  -6   27.15    3.92
   6   3  -6   22.14    3.66
   6  -3  -6   21.62    3.66
   6  -3  -6   19.09    3.30
   6   3  -5    3.81    1.71
   6   3  -5    3.40    1.64
   6  -3  -5    3.78    1.70
   6  -3  -5    6.21    2.12
   6   3  -4  122.20    8.40
   6  -3  -4  123.71    8.16
   6   3  -4  118.41    8.29
   6   3  -4   99.57    7.68
   6  -3  -4  114.05    7.89
   6  -3  -4  105.76    7.50
   6   3  -4  116.52    8.13
   6  -3  -4  123.65    8.27
   6  -3  -4  104.13    7.81
   6   3  -3   12.53    2.70
   6  -3  -3   11.47    2.55
   6   3  -3   11.17    2.63
   6   3  -3    7.09    2.27
   6  -3  -3   12.25    2.70
   6   3  -3    7.25    2.11
   6   3  -3    8.58    2.33
   6  -3  -3   10.85    2.42
   6  -3  -3   16.17    2.92
   6   3  -2    0.63    1.08
   6  -3  -2   -0.64    1.09
   6   3  -2   -0.65    0.95
   6   3  -2   -0.71    1.21
   6  -3  -2    0.65    0.78
   6   3  -2   -0.63    1.08
   6   3  -2    0.65    1.11
   6  -3  -2    0.59    1.13
   6  -3  -2   -0.65    0.96
   6  -3  -1   -0.64    1.09
   6   3  -1    0.64    1.54
   6   3  -1   -0.71    1.21
   6  -3  -1    0.65    1.23
   6   3  -1   -0.65    1.23
   6  -3  -1    0.60    0.88
   6  -3  -1    0.59    1.00
   6  -3  -1    1.96    1.25
   6   3   0  254.38   12.32
   6  -3   0  237.53   11.92
   6   3   0  246.92   12.07
   6   3   0  269.25   13.07
   6  -3   0  242.18   12.02
   6  -3   0  252.04   11.77
   6  -3   0  220.63   11.33
   6   3   0  271.28   12.59
   6  -3   0  236.08   12.00
   6   3   1   57.17    5.68
   6  -3   1   53.18    5.31
   6   3   1   45.42    4.93
   6   3   1   51.48    5.57
   6   3   1   53.77    5.44
   6  -3   1   53.32    5.33
   6  -3   1   56.77    5.29
   6   3   1   49.38    5.12
   6  -3   1   58.50    5.51
   6  -3   1   51.88    5.39
   6   3   2    1.38    1.31
   6  -3   2   -0.64    1.34
   6   3   2    0.65    1.23
   6   3   2    4.83    1.95
   6   3   2    2.11    1.46
   6  -3   2    1.30    1.24
   6  -3   2    0.65    1.10
   6   3   2    0.64    1.34
   6  -3   2    2.02    1.51
   6   3   3   33.87    4.56
   6  -3   3   39.35    4.71
   6  -3   3   33.30    4.32
   6   3   3   39.95    4.66
   6   3   3   36.50    4.74
   6   3   3   35.05    4.57
   6  -3   3   41.03    4.73
   6   3   3   31.64    4.09
   6   3   3   44.44    4.87
   6  -3   3   34.48    4.36
   6  -3   3   38.14    4.66
   6   3   4    4.33    1.94
   6  -3   4    5.40    1.99
   6  -3   4    4.47    1.80
   6   3   4    2.67    1.51
   6   3   4    5.19    2.09
   6   3   4    2.00    1.39
   6   3   4    2.80    1.46
   6  -3   4    5.19    1.83
   6   3   4    2.59    1.46
   6  -3   4    3.45    1.66
   6  -3   5   12.61    2.82
   6   3   5   12.31    2.82
   6   3   5   23.71    3.87
   6   3   5   26.53    3.92
   6   3   5   18.43    3.51
   6   3   5   23.43    3.57
   6  -3   5   25.37    3.85
   6   3   6    5.53    2.23
   6   3   6    1.46    1.39
   6  -3   6    3.56    1.60
   6   3   6    6.01    2.12
   6  -3   6    2.09    1.46
   6   3   6    4.37    1.96
   6   3   7    0.81    0.98
   6   3   7   -0.77    1.13
   6  -3   7   -0.72    1.06
   6  -3   7    0.71    1.21
   6   3   7    0.76    1.45
   6   3   7    1.53    1.84
   6   3   8   19.13    3.74
   6   3   8   20.04    3.79
   6   3   8   16.60    3.41
   6  -3   8   23.01    3.86
   6   3   9    6.60    2.44
   6   3   9    6.95    2.47
   6   3   9   12.68    3.14
   6  -3   9   10.77    2.70
  -6   3 -10   11.59    3.10
   6   3  10   14.41    3.47
  -6   3 -11   -0.86    1.26
  -6   3 -11    3.87    2.28
   6   3  11    2.58    2.07
  -6   3 -12   52.91    6.19
   6  -3  12   60.06    5.98
  -6   3 -12   61.71    6.46
   6   3  12   57.68    6.46
  -6   3 -13    5.03    2.26
  -6   3 -13    2.94    1.53
   6  -3  13    3.48    1.78
   6   3  13    2.54    1.77
  -6   3 -14    7.28    2.49
  -6   3 -14    8.31    2.50
   6  -3  14    6.74    2.07
   6   3  14    5.71    2.20
   6  -3  15   12.77    2.84
   6   3  15   21.45    3.82
  -6   3 -15   19.10    3.69
   6  -3  16    4.12    1.59
   6   3  16    4.19    1.78
  -6   3 -16    2.81    1.47
   6  -3  17    6.84    1.90
   6   3  17    6.12    1.95
   6   3  17    6.11    1.95
  -6   3 -17    5.65    2.00
   6  -3  18   11.32    2.23
   6   3  18   14.32    2.55
   6   3  18   14.52    2.48
  -6   3 -18    9.74    2.27
   6   3  19   17.24    2.51
  -6   3 -19   20.89    2.83
   6   3  20    8.42    1.53
  -6   3 -20    9.13    1.55
   6  -4 -18    1.47    0.89
   6   4 -18   -0.38    0.79
   6   4 -17    0.93    0.97
   6  -4 -17    3.67    1.35
   6   4 -16    5.45    1.67
   6  -4 -16    2.70    1.30
   6  -4 -16    3.16    1.49
   6   4 -15    0.62    1.17
   6  -4 -15    2.44    1.27
   6  -4 -15    2.96    1.59
   6   4 -14    5.40    1.82
   6  -4 -14    7.34    2.20
   6  -4 -14    7.39    2.46
   6  -4 -14    5.82    2.14
   6  -4 -13   -0.71    1.21
   6   4 -13   -0.72    1.23
   6   4 -13    1.42    1.35
   6  -4 -13    1.31    1.37
   6  -4 -13   -0.69    1.17
   6  -4 -12   17.01    3.28
   6   4 -12   14.37    3.17
   6   4 -12   11.79    2.95
   6  -4 -12   13.01    2.87
   6   4 -12   10.48    2.67
   6  -4 -12   18.00    3.48
   6  -4 -11   -0.75    1.57
   6   4 -11    1.56    1.33
   6   4 -11    0.75    1.28
   6   4 -11   -0.74    1.53
   6  -4 -11    0.74    1.26
   6  -4 -10   12.87    2.89
   6   4 -10   13.41    3.09
   6  -4 -10   14.24    3.10
   6   4 -10   12.96    2.98
   6   4 -10   11.28    2.95
   6  -4  -9   50.94    5.65
   6   4  -9   45.83    5.51
   6   4  -9   49.37    5.67
   6   4  -9   62.23    6.40
   6  -4  -9   73.48    6.68
   6   4  -9   72.13    6.63
   6  -4  -9   78.76    7.33
   6  -4  -8   18.31    3.44
   6   4  -8   21.94    3.80
   6   4  -8   18.94    3.59
   6  -4  -8   24.82    3.94
   6   4  -8   25.12    4.20
   6  -4  -8   25.48    4.16
   6   4  -7   14.02    3.30
   6   4  -7    6.17    2.08
   6  -4  -7    8.41    2.47
   6   4  -7    7.07    2.32
   6  -4  -7   13.72    3.08
   6   4  -7   11.43    2.79
   6   4  -6    0.81    0.98
   6   4  -6    0.70    1.57
   6  -4  -6   -0.69    1.18
   6   4  -6    0.78    1.33
   6  -4  -6    2.36    1.64
   6   4  -5  103.39    8.30
   6  -4  -5   98.81    7.78
  -6  -4   5  126.63    8.84
   6   4  -5  114.15    8.79
   6   4  -5  118.63    8.77
   6  -4  -5  110.76    8.06
   6  -4  -5  109.33    8.48
  -6  -4   4   19.39    3.47
   6   4  -4   19.58    3.69
   6  -4  -4   15.61    3.18
   6   4  -4   14.87    3.21
   6   4  -4   23.00    3.98
   6  -4  -4   18.05    3.28
   6   4  -4   12.39    3.04
   6  -4  -4   10.20    2.65
  -6  -4   3   -0.70    1.34
   6   4  -3    0.82    1.40
   6  -4  -3   -0.75    1.11
   6   4  -3   -0.76    1.12
   6   4  -3   -0.76    1.29
   6  -4  -3    1.97    1.37
   6   4  -3    0.75    1.11
   6  -4  -3   -1.47    1.77
   6   4  -2   36.35    5.14
   6   4  -2   37.70    4.85
   6  -4  -2   36.33    4.88
   6   4  -2   41.12    5.08
   6  -4  -2   39.61    4.66
   6   4  -2   53.54    5.88
   6   4  -1    3.80    1.71
   6  -4  -1    2.23    1.55
   6   4  -1    7.45    2.44
   6   4  -1    7.38    2.35
   6  -4  -1    2.17    1.51
   6  -4  -1    3.85    1.64
   6  -4  -1    5.99    2.12
   6   4   0    7.59    2.24
   6  -4   0    7.45    2.54
   6   4   0   13.23    3.15
   6  -4   0    6.61    2.17
   6   4   0    4.37    2.24
   6  -4   0   10.66    2.68
   6   4   1    1.52    1.59
   6  -4   1    0.74    1.55
   6   4   1    0.76    1.58
   6   4   1    0.82    1.22
   6  -4   1    2.98    1.90
   6   4   1    2.88    1.73
   6  -4   1    1.54    1.61
   6   4   2   26.59    4.19
   6  -4   2   22.05    3.70
   6  -4   2   28.14    4.21
   6   4   2   20.62    3.77
   6   4   2   24.09    4.02
   6   4   2   23.81    4.04
   6  -4   2   24.29    4.01
   6   4   2   21.36    3.67
   6  -4   2   28.16    4.24
   6   4   3   -0.80    1.67
   6  -4   3    1.39    1.19
   6  -4   3   -2.21    1.66
   6   4   3    1.54    1.31
   6   4   3    0.83    1.00
   6   4   3    0.82    1.20
   6  -4   3    0.75    1.11
   6  -4   3   -0.77    1.14
   6  -4   3   -0.79    1.35
   6   4   4   19.55    3.69
   6  -4   4   21.90    3.63
   6  -4   4   18.91    3.52
   6   4   4   24.11    3.99
   6   4   4   16.95    3.56
   6   4   4   25.01    4.20
   6  -4   4   17.95    3.33
   6  -4   4   17.20    3.35
   6  -4   4   17.63    3.50
   6   4   5   41.69    5.29
   6  -4   5   31.54    4.69
   6   4   5   36.41    5.17
   6   4   5   47.11    5.58
  -6   4  -5   46.12    5.46
   6   4   5   40.51    5.37
   6  -4   5   35.80    4.63
  -6   4  -6   -0.75    1.57
   6   4   6   -0.83    1.59
   6   4   6   -0.80    1.17
   6  -4   6    0.73    1.07
  -6   4  -7   11.59    3.16
   6   4   7    7.54    2.58
   6   4   7    6.43    2.47
   6  -4   7   13.19    3.00
   6   4   7   11.11    2.87
   6   4   8    5.66    2.29
  -6   4  -8    5.04    2.27
  -6   4  -8    7.05    2.59
   6   4   8    5.00    2.13
   6  -4   8    3.69    1.66
   6   4   8    9.80    2.70
   6   4   9   51.79    5.93
  -6   4  -9   53.86    6.19
  -6   4  -9   47.25    5.62
   6   4   9   46.69    5.75
   6  -4   9   46.44    5.42
   6   4   9   51.59    5.97
   6   4  10   51.40    5.82
  -6   4 -10   37.15    5.16
   6   4  10   36.54    5.04
  -6   4 -10   35.14    4.95
   6  -4  10   38.72    4.89
   6   4  10   46.03    5.67
  -6   4 -11    5.78    2.22
  -6   4 -11    4.66    2.19
  -6   4 -11    3.82    2.06
   6  -4  11    4.30    1.93
   6   4  11    3.32    1.87
  -6   4 -12   21.43    3.84
  -6   4 -12   17.56    3.38
   6  -4  12   18.68    3.36
   6   4  12   23.44    4.09
  -6   4 -13   13.49    3.07
  -6   4 -13   17.17    3.42
   6  -4  13   14.46    2.92
   6   4  13   12.36    2.88
  -6   4 -14    8.31    2.43
  -6   4 -14    1.88    1.42
   6  -4  14    8.56    2.33
   6   4  14    9.36    2.45
  -6   4 -15    0.62    1.30
   6  -4  15   -0.56    0.82
   6   4  15    0.65    1.24
   6  -4  16   23.52    3.12
   6   4  16   18.93    3.11
  -6   4 -16   21.74    3.23
   6   4  16   17.44    2.89
   6  -4  17    2.08    1.00
   6   4  17    3.85    1.53
  -6   4 -17    4.55    1.50
   6   4  17    6.04    1.68
   6  -4  18   12.69    1.95
   6   4  18   18.90    2.47
  -6   4 -18   13.56    2.15
   6   4  18   16.15    2.33
   6   5 -16   -0.35    0.94
   6  -5 -16    1.06    0.85
   6  -5 -15    5.08    1.53
   6   5 -15    6.01    1.60
   6  -5 -15    5.51    1.58
   6   5 -14    0.91    1.10
   6  -5 -14    0.49    0.93
   6   5 -14    0.50    0.85
   6  -5 -14   -0.49    0.83
   6   5 -13    4.76    1.63
   6  -5 -13    7.16    2.05
   6   5 -13    7.33    2.10
   6  -5 -13    4.85    1.66
   6  -5 -12    2.13    1.43
   6   5 -12    3.56    1.43
   6  -5 -12    3.02    1.45
   6  -5 -12   -0.58    1.11
   6   5 -12    2.48    1.49
   6  -5 -11   -1.14    1.28
   6   5 -11   -0.65    1.10
   6  -5 -11   -0.65    1.35
   6  -5 -11    0.61    1.16
   6   5 -11    0.67    1.13
   6   5 -10   76.12    6.75
   6  -5 -10   68.24    6.35
   6  -5 -10   72.08    6.11
   6   5 -10   72.93    6.57
   6  -5  -9   17.86    3.26
   6   5  -9   19.62    3.63
   6  -5  -9   27.27    4.25
   6   5  -9   28.41    4.18
   6   5  -8    0.75    1.28
   6  -5  -8    0.77    1.31
   6   5  -8    1.49    1.68
   6   5  -7    0.77    1.13
   6  -5  -7    2.32    1.61
   6   5  -7    0.76    1.58
   6   5  -6    0.80    1.37
   6  -5  -6    1.53    1.59
   6   5  -6    1.56    1.48
   6   5  -5   14.09    3.21
   6   5  -5   12.02    2.99
   6  -5  -5   15.42    3.26
   6   5  -4    3.91    2.00
   6   5  -4    1.58    1.51
   6  -5  -4    3.80    1.83
   6   5  -3    0.78    1.48
   6   5  -3   -0.78    1.48
   6  -5  -3    0.78    1.14
   6   5  -2    0.77    1.31
   6   5  -2    1.51    1.44
   6  -5  -2    1.58    1.64
   6  -5  -1    1.59    1.51
   6   5  -1    0.76    1.11
   6  -5  -1    0.75    1.27
   6   5  -1   -0.81    1.20
   6  -5   0    5.56    2.34
   6   5   0    2.96    1.67
   6   5   0    4.06    1.83
   6  -5   0    5.26    2.02
   6   5   1    1.62    1.20
   6   5   1    2.35    1.63
   6  -5   1    0.75    1.28
   6  -5   1    5.54    2.02
   6   5   2   -0.81    1.38
   6   5   2    0.81    1.37
   6  -5   2   -0.75    1.28
   6  -5   2   -0.78    1.33
   6   5   3    2.43    1.69
   6   5   3    2.46    1.85
   6  -5   3    0.76    1.11
   6  -5   3   -0.77    1.31
   6   5   4    7.28    2.48
   6  -5   4    3.00    1.57
   6   5   4    8.31    2.74
   6  -5   4    3.77    1.93
   6   5   5   -0.80    1.19
   6  -5   5    0.73    1.24
   6   5   5    1.67    1.59
   6  -5   5   -0.75    0.90
   6   5   6    0.83    1.73
  -6   5  -6   -0.72    1.37
   6   5   6    0.80    1.18
   6  -5   6    0.74    1.27
   6   5   7    3.14    1.64
  -6   5  -7    4.20    2.14
   6   5   7    2.45    1.70
  -6   5  -7    2.90    1.75
   6  -5   7    3.66    1.87
   6   5   8   -0.77    1.46
  -6   5  -8    0.81    1.70
   6   5   8    2.38    1.66
  -6   5  -8    0.72    1.62
   6  -5   8   -0.72    1.05
   6   5   9   23.87    3.88
  -6   5  -9   17.20    3.67
   6   5   9   14.45    3.13
  -6   5  -9   16.98    3.27
   6  -5   9   22.16    3.61
   6   5   9   20.25    3.56
   6   5  10   11.44    2.72
  -6   5 -10    5.78    2.05
  -6   5 -10    5.18    2.19
   6   5  10    4.29    1.93
  -6   5 -10    6.15    2.26
   6  -5  10    9.27    2.40
   6   5  10    9.92    2.56
   6   5  11    0.68    1.00
  -6   5 -11    0.67    1.41
  -6   5 -11    4.82    1.94
   6   5  11   -0.66    1.25
   6  -5  11    2.50    1.50
   6   5  11    2.04    1.42
  -6   5 -12    3.08    1.66
  -6   5 -12    4.40    1.85
   6   5  12    6.27    1.93
   6  -5  12    1.74    1.48
   6   5  12    6.42    2.12
  -6   5 -13   12.63    2.54
  -6   5 -13   15.65    2.83
   6   5  13   18.82    3.01
   6  -5  13   17.85    2.91
   6   5  13   17.71    3.07
   6   5  14    0.51    0.75
  -6   5 -14    0.47    0.81
  -6   5 -14    0.96    1.00
  -6   5 -14    0.51    1.14
   6  -5  14   -0.46    0.88
   6   5  14    0.53    1.10
   6  -5  15    3.18    1.17
   6   5  15    0.91    1.02
  -6   5 -15    2.11    1.19
   6   5  15    0.87    1.11
   6  -5  16    1.94    0.91
   6   5  16    4.09    1.34
   6   5  16    2.49    1.00
  -6   5 -16    2.29    1.08
   6  -6 -13    0.65    0.73
   6   6 -13    0.32    0.66
   6   6 -13    1.65    0.84
   6   6 -12    1.15    1.03
   6  -6 -12    0.78    0.87
   6   6 -12    1.57    0.95
   6   6 -11   28.28    3.29
   6  -6 -11   29.66    3.40
   6   6 -11   27.38    3.23
  -6   6  11   30.66    3.48
   6   6 -10    7.39    1.93
   6  -6 -10    5.41    1.63
   6   6 -10    6.98    1.80
  -6   6  10    5.68    1.82
   6   6  -9   33.21    3.91
   6  -6  -9   44.35    4.42
  -6   6   9   37.13    4.21
   6   6  -9   31.92    3.90
   6   6  -8    2.28    1.38
  -6   6   8    2.97    1.89
   6   6  -8    1.15    0.98
   6   6  -7    5.99    1.98
  -6   6   7    2.56    1.64
   6   6  -7    3.64    1.63
   6   6  -6    3.71    1.58
  -6   6   6    2.70    1.73
   6   6  -6    0.63    1.07
  -6  -6   5   13.30    2.64
   6  -6  -5   11.58    2.55
  -6   6   5   11.24    2.82
   6   6  -5   11.37    2.59
  -6  -6   4   29.39    3.97
   6  -6  -4   23.91    3.72
  -6   6   4   29.54    4.32
   6   6  -4   19.75    3.34
   6   6  -3    8.55    2.45
  -6  -6   3    8.58    2.28
   6  -6  -3   14.13    2.98
   6   6  -3   13.36    2.92
  -6  -6   2    3.15    1.52
   6  -6  -2   -0.69    1.18
  -6  -6   1   20.47    3.42
   6  -6  -1   14.01    2.88
  -6  -6   0   22.48    3.61
   6  -6   0   21.08    3.71
  -6  -6  -1   -0.64    1.08
   6  -6   1    0.70    1.03
   6   6   2   -0.67    1.28
   6  -6   2    1.35    1.28
  -6  -6  -2    0.63    1.19
   6  -6   2    0.68    1.16
   6   6   3   -0.69    0.83
   6   6   3    0.69    1.01
   6  -6   3    0.66    1.13
  -6  -6  -3    2.42    1.63
  -6   6  -3   -0.74    1.42
   6  -6   3   -0.66    0.98
   6   6   4    2.04    1.30
   6   6   4    0.69    1.31
   6  -6   4    4.57    1.84
  -6  -6  -4    3.47    1.39
  -6   6  -4   -0.73    1.25
   6  -6   4    2.54    1.71
   6   6   5    0.66    1.13
   6   6   5   -0.68    1.30
   6  -6   5    1.91    1.53
  -6  -6  -5    1.09    1.22
  -6   6  -5    2.87    1.73
   6  -6   5   -0.60    0.88
   6   6   6    4.49    1.73
   6   6   6    3.35    1.80
   6  -6   6    1.23    1.05
  -6   6  -6    1.39    1.32
   6   6   7   12.27    2.62
   6  -6   7   15.30    2.84
   6   6   7    8.38    2.34
  -6   6  -7   11.28    2.66
   6   6   8    5.22    1.79
   6  -6   8    7.23    2.07
   6   6   8    7.31    2.14
  -6   6  -8    4.45    1.65
  -6   6  -8    8.76    2.26
   6   6   9    0.54    0.80
   6   6   9   -0.56    1.07
   6  -6   9    0.52    0.99
  -6   6  -9    0.53    1.01
  -6   6  -9   -0.58    1.11
   6   6  10    1.98    1.19
   6   6  10    0.51    1.15
  -6   6 -10   -0.50    1.04
   6  -6  10    1.42    1.07
  -6   6 -10    0.53    1.10
   6   6  11    0.44    0.84
  -6   6 -11   -0.47    0.90
   6   6  11   -0.89    1.13
  -6   6 -11    0.45    0.86
   6  -6  11   -0.43    0.72
   6   6  12    0.39    0.87
  -6   6 -12    0.41    0.77
  -6   6 -12    0.40    0.83
   6  -6  12    0.37    0.77
   6   6  12   -0.37    0.70
   6   6  13    0.96    0.67
   6  -6  13    0.93    0.64
  -6   6 -13    1.34    0.75
  -6   6 -13    0.33    0.63
   6   7  -8    0.31    0.52
   6   7  -7    1.03    0.77
  -6   7   7    1.85    1.09
   6   7  -7    0.61    0.73
   6  -7  -7    1.35    0.91
  -6   7   7    2.52    1.30
  -6   7   6    1.42    1.05
  -6   7   6    5.17    1.59
  -6   7   6    5.61    1.56
   6   7  -6    3.72    1.31
  -6   7   5    0.40    0.83
  -6   7   5    1.70    1.09
  -6   7   5    0.85    1.08
   6   7  -5    0.40    0.67
   6   7  -4    0.41    0.61
  -6  -7   4   -0.36    0.68
   6  -7  -4   -0.39    0.67
  -6   7   4    0.41    0.86
  -6   7   4   -0.89    1.19
   6   7  -3    2.13    1.15
  -6  -7   3    0.39    0.73
   6  -7  -3    2.53    1.24
  -6   7   3    1.36    1.09
  -6  -7   2    0.41    0.69
   6  -7  -2   -0.44    0.92
  -6   7   2    0.91    1.28
  -6   7   1    0.48    1.09
  -6  -7   1   -0.42    0.87
   6  -7  -1   -0.46    0.78
  -6   7   1   -0.89    1.19
  -6   7   0   -0.96    1.16
  -6  -7   0    0.42    0.80
   6  -7   0    0.46    0.78
  -6   7  -1   -0.47    0.90
  -6  -7  -1   -0.41    0.86
   6  -7   1   -0.45    0.77
  -6   7  -2    0.45    0.77
  -6  -7  -2    0.40    0.76
   6  -7   2    0.44    0.65
  -6   7  -3   -0.42    0.81
  -6  -7  -3   -0.38    0.65
  -6   7  -3   -0.87    1.05
   6  -7   3   -0.42    0.61
  -6  -7  -4    7.68    1.55
  -6   7  -4    4.66    1.45
   6  -7   4   10.75    1.97
   6   7   4    4.82    1.57
  -6   7  -4    7.28    1.86
  -6   7  -5   -1.22    0.91
   6   7   5    0.40    0.67
  -6   7  -6   -0.76    0.65
   6   7   6   -0.38    0.72
  -6   7  -7    1.76    0.95
   6   7   7    0.70    0.85
   7   0 -21    0.60    0.62
   7   0 -20   10.26    1.91
   7   0 -20    7.27    1.67
   7   0 -19    0.48    0.82
   7   0 -19    0.96    1.08
   7   0 -18    0.56    0.83
   7   0 -18   -0.57    0.97
   7   0 -17   -0.62    1.06
   7   0 -17    0.63    1.07
   7   0 -17   -0.64    0.95
   7   0 -17    2.51    1.51
   7   0 -16   28.78    4.13
   7   0 -16   25.24    3.86
   7   0 -16   34.42    4.56
   7   0 -16   33.70    4.41
   7   0 -15    0.73    1.52
   7   0 -15    0.72    1.22
   7   0 -15   -0.75    1.42
   7   0 -15    0.70    1.04
   7   0 -14   53.10    5.88
   7   0 -14   53.23    5.73
   7   0 -14   53.27    5.90
   7   0 -13   -0.75    0.90
   7   0 -13    0.72    1.50
   7   0 -13   -1.54    1.47
   7   0 -13    0.78    1.49
   7   0 -12    5.18    1.89
   7   0 -12    3.60    1.74
   7   0 -12    6.16    2.45
   7   0 -12    1.56    1.49
   7   0 -11   -0.72    1.07
   7   0 -11    2.14    1.82
   7   0 -11    0.73    1.08
   7   0 -11   -0.76    1.58
   7   0 -11   -0.77    1.46
   7   0 -11    0.72    1.49
   7   0 -10  137.30    9.08
   7   0 -10  143.43    9.56
   7   0 -10  145.68    9.43
   7   0 -10  133.55    9.44
   7   0 -10  134.73    9.17
   7   0 -10  159.92    9.71
   7   0 -10  127.57    9.05
   7   0  -9   -0.68    1.00
   7   0  -9   -0.73    1.23
   7   0  -9   -0.72    1.23
   7   0  -9    0.70    1.19
   7   0  -9    0.71    1.21
   7   0  -9    0.68    1.42
   7   0  -9    0.72    1.23
   7   0  -8   13.91    2.92
   7   0  -8   16.38    3.15
   7   0  -8   15.12    3.00
   7   0  -8   22.24    3.41
   7   0  -8   20.09    3.56
   7   0  -8   21.77    3.53
   7   0  -7   -0.67    0.98
   7   0  -7   -0.66    0.98
   7   0  -7    0.65    1.10
   7   0  -7   -0.63    0.93
   7   0  -7    0.67    0.99
   7   0  -7    0.64    1.44
   7   0  -7   -0.67    0.99
   7   0  -6   44.23    4.71
   7   0  -6   46.89    4.84
   7   0  -6   41.30    4.86
   7   0  -6   52.96    5.38
   7   0  -6   53.32    5.28
   7   0  -6   44.29    4.85
   7   0  -6   40.64    4.69
   7   0  -5    0.59    1.00
   7   0  -5    0.64    0.94
   7   0  -5   -0.60    1.26
   7   0  -5    0.62    1.50
   7   0  -5   -0.59    1.01
   7   0  -5   -0.62    1.18
   7   0  -5   -0.63    0.92
   7   0  -4  103.99    7.16
   7   0  -4   97.15    6.86
   7   0  -4   98.00    7.05
   7   0  -4  103.48    7.09
   7   0  -4  103.12    7.37
   7   0  -4  112.05    7.49
   7   0  -4   90.49    6.73
   7   0  -4   97.14    7.20
   7   0  -4  106.00    7.27
   7   0  -4  113.20    7.65
   7   0  -3    0.55    0.81
   7   0  -3    0.58    0.85
   7   0  -3    0.55    0.94
   7   0  -3   -0.61    0.90
   7   0  -3    0.58    0.85
   7   0  -3   -0.58    1.11
   7   0  -3   -0.61    0.90
   7   0  -3    0.58    0.85
   7   0  -3   -0.58    1.21
   7   0  -3   -0.59    1.13
   7   0  -2   79.95    6.29
   7   0  -2   94.61    6.77
   7   0  -2   94.54    6.57
   7   0  -2   87.49    6.69
   7   0  -2   92.59    6.97
   7   0  -2   92.28    6.60
   7   0  -2   72.19    5.95
   7   0  -2   83.04    6.24
   7   0  -2   90.26    6.59
   7   0  -1    0.58    0.98
   7   0  -1    0.56    0.96
   7   0  -1   -0.61    1.04
   7   0  -1   -1.18    1.23
   7   0  -1    0.55    1.14
   7   0  -1    0.57    1.45
   7   0  -1    0.57    0.68
   7   0   0   24.17    3.39
   7   0   0   25.59    3.62
   7   0   0   22.83    3.29
   7   0   0   18.97    3.24
   7   0   0   17.40    2.98
   7   0   0   25.82    3.60
   7   0   0   23.69    3.42
   7   0   1   -0.58    1.20
   7   0   1    0.56    1.17
   7   0   1   -1.10    1.05
   7   0   1   -0.63    1.20
   7   0   1   -0.61    1.04
   7   0   1   -0.56    0.83
   7   0   1    0.58    1.00
   7   0   2   28.23    3.75
   7   0   2   29.64    3.94
   7   0   2   27.38    3.61
   7   0   2   31.05    4.05
   7   0   2   30.05    3.81
   7   0   2   28.80    3.84
   7   0   2   27.52    3.71
   7   0   2   28.38    3.73
   7   0   3    0.58    0.85
   7   0   3    0.64    1.09
   7   0   3    0.56    1.06
   7   0   3   -0.67    1.13
   7   0   3    0.59    0.86
   7   0   3    0.61    0.74
   7   0   3   -0.58    1.10
   7   0   3    0.59    1.23
   7   0   4    3.98    1.79
   7   0   4    7.37    2.16
   7   0   4    4.80    1.85
   7   0   4    5.76    1.90
   7   0   5    0.71    1.04
   7   0   5   -0.63    1.19
   7   0   5   -0.69    1.17
   7   0   6  129.72    8.77
   7   0   6  111.22    8.35
   7   0   6  135.89    8.69
   7   0   6  124.29    8.72
   7   0   7   -0.72    1.73
   7   0   7    0.75    1.42
   7   0   7   -0.74    1.26
   7   0   7   -0.69    1.17
   7   0   8   51.38    5.68
   7   0   8   59.44    6.09
   7   0   8   44.52    5.14
   7   0   8   41.28    5.26
   7   0   9   -1.54    1.47
   7   0   9    0.77    1.47
   7   0   9   -0.79    1.34
   7   0   9    0.75    1.27
   7   0  10   66.91    6.70
   7   0  10   71.24    6.82
   7   0  10   78.78    7.26
   7   0  11    0.81    1.55
   7   0  11    1.59    1.66
   7   0  12   10.59    2.86
   7   0  12    8.09    2.76
   7   0  13   -0.80    1.36
   7   0  13   -0.81    1.55
   7   0  14   16.01    3.42
   7   0  15   -0.77    1.32
  -7   0 -15   -0.75    1.10
   7   0  16    2.19    1.52
  -7   0 -16    0.70    1.33
   7   0  17    1.33    1.70
  -7   0 -17   -0.64    1.63
  -7   0 -18    3.95    1.46
   7   0  18    5.90    1.95
  -7   0 -19   -0.42    0.72
   7   0  19    0.50    0.85
  -7   0 -19   -0.47    0.90
  -7   0 -20   -0.34    0.77
   7   0  20    2.01    1.08
  -7   0 -20    2.99    1.27
   7   1 -20    1.40    0.85
   7  -1 -20   -0.36    0.62
   7  -1 -20   -0.39    0.67
   7   1 -19    9.66    1.99
   7  -1 -19   10.41    2.08
   7  -1 -19    9.23    2.12
   7   1 -19    8.11    1.91
   7   1 -18    1.15    1.20
   7   1 -18    1.03    1.17
   7  -1 -18    1.07    1.20
   7  -1 -18   -0.57    1.28
   7   1 -18    0.56    1.16
   7   1 -17  103.23    7.50
   7   1 -17   97.70    6.97
   7  -1 -17   97.78    7.05
   7  -1 -17   93.34    7.15
   7   1 -17   92.72    6.88
   7   1 -17   85.13    6.80
   7   1 -16    5.74    2.20
   7   1 -16    3.84    1.72
   7  -1 -16    5.94    2.10
   7  -1 -16    3.51    1.69
   7   1 -16    1.95    1.24
   7   1 -16    2.72    1.74
   7   1 -15    0.76    1.30
   7   1 -15    0.68    1.16
   7  -1 -15    2.80    1.79
   7  -1 -15    1.49    1.55
   7   1 -15    0.72    1.22
   7   1 -15   -0.70    1.03
   7   1 -14    7.94    2.54
   7   1 -14    7.73    2.32
   7  -1 -14    5.81    2.06
   7  -1 -14   17.72    3.35
   7   1 -14   11.03    2.73
   7   1 -14    8.85    2.44
   7  -1 -14   12.11    2.91
   7   1 -13    7.84    2.36
   7  -1 -13    8.84    2.52
   7  -1 -13    8.96    2.78
   7   1 -13   10.51    2.84
   7   1 -13    7.57    2.42
   7  -1 -13    9.63    2.60
   7   1 -13    8.13    2.44
   7   1 -12   43.31    5.13
   7  -1 -12   47.85    5.49
   7  -1 -12   53.08    5.92
   7   1 -12   52.59    5.97
   7  -1 -12   55.72    6.00
   7   1 -12   54.98    5.90
   7   1 -11   50.26    5.34
   7  -1 -11   45.72    5.30
   7  -1 -11   53.92    5.81
   7   1 -11   43.14    5.53
   7   1 -11   42.52    5.26
   7  -1 -11   60.26    6.16
   7   1 -10  105.32    7.81
   7  -1 -10  123.38    8.51
   7   1 -10  121.76    8.75
   7  -1 -10  110.22    8.32
   7  -1 -10  131.68    9.03
   7  -1 -10  106.22    8.08
   7  -1 -10  123.94    8.92
   7   1 -10  103.86    7.89
   7   1 -10  111.69    8.57
   7   1  -9   23.46    3.61
   7   1  -9   13.13    2.86
   7  -1  -9   11.71    2.57
   7  -1  -9   14.60    3.18
   7   1  -9   14.89    3.17
   7  -1  -9   15.44    3.23
   7  -1  -9   13.39    2.89
   7   1  -9   12.14    2.90
   7  -1  -9   17.82    3.39
   7   1  -9   18.24    3.41
   7  -1  -9   16.74    3.29
   7   1  -8  121.95    8.15
   7  -1  -8  131.88    8.61
   7  -1  -8  120.04    8.41
   7  -1  -8  129.10    8.61
   7   1  -8  124.48    8.23
   7  -1  -8  118.19    8.42
   7   1  -8  129.62    8.61
   7   1  -8  139.41    9.30
   7  -1  -8  118.83    8.41
   7   1  -8  118.40    8.49
   7  -1  -8  130.90    8.92
   7   1  -8  133.02    8.71
   7  -1  -7  208.79   10.95
   7   1  -7  172.57   10.30
   7  -1  -7  197.92   10.98
   7   1  -7  193.06   10.61
   7  -1  -7  192.18   10.68
   7  -1  -7  192.24   10.61
   7   1  -7  181.91   10.19
   7   1  -7  195.39   10.63
   7   1  -7  182.68   10.07
   7  -1  -7  206.18   10.83
   7   1  -6  122.60    8.43
   7  -1  -6  118.36    8.26
   7   1  -6  115.53    8.05
   7  -1  -6  150.95    8.88
   7  -1  -6  136.14    8.63
   7  -1  -6  126.47    8.44
   7  -1  -6  134.98    8.60
   7   1  -6  116.86    7.98
   7   1  -6  132.28    8.29
   7   1  -5   75.02    6.34
   7  -1  -5   68.86    6.11
   7   1  -5   71.31    6.15
   7   1  -5   57.88    5.68
   7  -1  -5   75.13    6.11
   7   1  -5   67.71    5.88
   7  -1  -5   76.34    6.36
   7  -1  -5   63.77    5.75
   7   1  -5   82.62    6.37
   7   1  -5   77.97    6.54
   7   1  -5   54.60    5.41
   7  -1  -5   69.91    6.11
   7   1  -4   91.90    7.01
   7  -1  -4   84.88    6.70
   7   1  -4  101.86    7.39
   7  -1  -4   92.81    6.86
   7   1  -4   92.94    6.83
   7   1  -4   90.86    6.75
   7   1  -4   96.82    7.02
   7   1  -4   94.26    7.17
   7  -1  -4  113.93    7.69
   7  -1  -4  113.60    7.48
   7   1  -4   89.41    6.71
   7   1  -4   88.08    6.75
   7  -1  -4   86.42    6.81
   7   1  -4  101.71    7.36
   7  -1  -3    0.59    1.01
   7   1  -3    0.60    1.13
   7   1  -3    0.59    0.87
   7   1  -3    0.64    1.45
   7   1  -3   -0.61    1.05
   7   1  -3   -0.59    1.00
   7  -1  -3   -0.59    0.71
   7  -1  -3    0.54    1.03
   7   1  -3    0.58    1.20
   7   1  -3    0.62    1.18
   7  -1  -3    1.22    1.38
   7   1  -3    0.58    1.10
   7   1  -3    2.55    1.43
   7  -1  -3    0.58    0.99
   7   1  -3   -0.58    0.85
   7  -1  -3   -0.62    1.17
   7  -1  -2    1.19    1.24
   7   1  -2    0.58    0.85
   7   1  -2    1.19    1.13
   7   1  -2    1.93    1.45
   7   1  -2   -0.60    1.03
   7  -1  -2    1.15    0.98
   7   1  -2    5.28    1.87
   7  -1  -2    0.54    0.91
   7   1  -2    1.68    1.35
   7   1  -2    0.60    0.89
   7  -1  -2    0.60    0.88
   7   1  -2    0.64    0.94
   7  -1  -2    2.84    1.37
   7   1  -2   -0.57    0.97
   7   1  -2    1.10    1.15
   7  -1  -2    0.61    1.04
   7  -1  -1   38.02    4.37
   7  -1  -1   38.28    4.36
   7   1  -1   44.06    4.67
   7   1  -1   38.65    4.37
   7   1  -1   44.79    4.61
   7   1  -1   41.16    4.72
   7   1  -1   41.65    4.52
   7  -1  -1   34.81    4.01
   7   1  -1   44.97    4.62
   7   1  -1   40.74    4.54
   7   1  -1   48.85    5.05
   7  -1  -1   52.41    5.01
   7  -1  -1   34.62    4.09
   7   1  -1   35.43    4.19
   7   1  -1   44.68    4.53
   7  -1  -1   42.13    4.64
   7   1  -1   52.54    5.05
   7  -1   0    7.11    1.96
   7  -1   0    5.35    1.69
   7   1   0   10.29    2.29
   7   1   0   12.50    2.49
   7  -1   0   12.00    2.48
   7   1   0    6.42    1.98
   7   1   0    7.03    2.18
   7   1   0    7.08    2.08
   7   1   0    4.11    1.74
   7   1   0    5.71    1.83
   7   1   0    6.97    2.09
   7  -1   0   10.49    2.39
   7  -1   0   11.05    2.31
   7   1   0    8.60    2.13
   7  -1   0   11.02    2.61
   7   1   0    8.48    2.07
   7   1   0    7.52    1.98
   7  -1   1   87.46    6.73
   7  -1   1   90.50    6.80
   7   1   1   95.16    6.98
   7  -1   1   99.14    6.85
   7   1   1   91.56    6.69
   7   1   1  119.13    7.62
   7   1   1   95.58    7.16
   7   1   1   94.85    6.91
   7   1   1  107.82    7.63
   7   1   1  103.73    7.14
   7   1   1   88.08    6.73
   7  -1   1  105.00    7.08
   7  -1   1   95.59    6.89
   7   1   1   94.97    6.83
   7   1   1   88.56    6.93
   7  -1   1  109.11    7.64
   7  -1   2   33.31    4.21
   7  -1   2   46.49    4.82
   7   1   2   42.44    4.55
   7   1   2   37.45    4.33
   7   1   2   35.91    4.43
   7   1   2   41.22    4.76
   7   1   2   32.10    4.07
   7   1   2   35.20    4.23
   7  -1   2   37.76    4.23
   7   1   2   40.57    4.49
   7   1   2   39.20    4.57
   7  -1   3    5.07    1.79
   7  -1   3    1.79    1.44
   7   1   3    0.59    0.88
   7   1   3    1.92    1.34
   7   1   3    4.15    1.67
   7   1   3    5.57    1.97
   7  -1   3    1.70    1.18
   7   1   3    5.06    1.86
   7   1   3    4.11    1.75
   7   1   4    4.23    1.90
   7   1   4    0.63    1.08
   7   1   4    3.55    1.51
   7   1   4    1.19    1.24
   7   1   4    2.54    1.43
   7  -1   4    7.84    2.22
   7   1   4    1.99    1.39
   7   1   4    3.20    1.54
   7   1   5  205.26   10.95
   7   1   5  214.55   11.77
   7  -1   5  217.49   11.46
   7   1   5  210.90   11.46
   7   1   6   39.47    5.00
   7   1   6   34.82    4.58
   7  -1   6   34.25    4.54
   7   1   6   28.21    4.10
   7   1   7   11.05    2.74
   7   1   7   11.45    2.84
   7  -1   7    5.79    2.14
   7   1   7    8.28    2.49
   7   1   8  114.12    8.58
   7   1   8  123.80    8.96
   7  -1   8  115.29    8.50
   7   1   8  111.63    8.58
   7   1   9   48.06    5.59
   7   1   9   37.10    4.96
   7  -1   9   47.07    5.44
   7   1   9   39.47    5.20
   7   1   9   34.63    4.63
   7   1  10   94.27    8.09
   7  -1  10  117.15    8.74
   7   1  10   88.57    7.48
   7   1  10  104.01    8.41
  -7   1 -11    0.78    1.98
   7  -1  11    2.42    1.81
   7   1  11    0.84    2.02
   7   1  11   -0.77    1.47
  -7   1 -12    6.33    2.34
   7  -1  12    8.11    2.49
   7   1  12   10.91    2.86
   7   1  12    9.46    2.60
  -7   1 -13    0.79    1.66
   7  -1  13    4.02    1.81
   7   1  13    0.83    1.57
   7   1  13    0.79    1.51
  -7   1 -14    3.92    2.01
   7  -1  14   10.20    2.76
   7   1  14    6.39    2.26
   7   1  14    6.25    2.21
   7  -1  15    2.24    1.56
   7   1  15    0.75    1.28
   7   1  15   -0.75    1.28
  -7   1 -15    1.51    1.58
  -7   1 -15   -0.75    1.57
   7  -1  16   11.83    2.73
   7   1  16   14.19    2.97
  -7   1 -16   14.25    3.04
  -7   1 -16   12.02    2.90
   7  -1  17    6.91    2.08
   7   1  17    7.13    2.28
  -7   1 -17   11.75    2.78
  -7   1 -17    5.80    2.13
   7  -1  18    2.73    1.40
  -7   1 -18    1.71    1.19
   7  -1  19    1.81    1.09
   7   1  19    1.46    1.10
  -7   1 -19    0.43    0.97
  -7   1 -19   -1.44    1.16
   7   1  20    8.99    1.86
  -7   1 -20    9.59    1.83
  -7   1 -20    7.94    1.65
   7  -2 -20    1.32    0.84
   7   2 -20    2.94    1.04
   7  -2 -19    2.12    1.14
   7   2 -19    1.26    1.01
   7  -2 -18   11.67    2.34
   7   2 -18   14.68    2.57
   7   2 -18   16.40    2.71
   7  -2 -17    0.58    0.99
   7   2 -17    1.75    1.31
   7  -2 -17   -0.53    1.10
   7   2 -17   -1.15    1.39
   7   2 -17    0.60    1.03
   7  -2 -16    5.78    1.90
   7   2 -16    5.17    1.91
   7  -2 -16    0.61    1.16
   7  -2 -16    2.85    1.37
   7   2 -16    2.02    1.40
   7   2 -15   41.09    4.94
   7  -2 -15   35.16    4.48
   7  -2 -15   32.10    4.06
   7  -2 -15   40.93    4.66
   7  -2 -15   39.00    4.58
   7   2 -15   26.95    4.22
   7   2 -14    0.73    1.08
   7  -2 -14   -0.73    1.24
   7  -2 -14   -0.64    0.95
   7  -2 -14   -0.66    1.12
   7  -2 -14   -0.65    1.24
   7   2 -14   -0.77    1.13
   7   2 -13   -0.75    1.43
   7  -2 -13    0.67    1.13
   7  -2 -13    0.76    1.29
   7   2 -13    2.07    1.66
   7  -2 -13    1.36    1.16
   7  -2 -13    0.68    1.29
   7   2 -13    3.17    1.91
   7   2 -12   -0.75    1.28
   7  -2 -12   -0.68    1.00
   7  -2 -12    0.78    1.15
   7   2 -12    0.71    1.35
   7  -2 -12   -0.69    1.32
   7  -2 -12    0.69    1.44
   7   2 -12   -0.80    1.37
   7  -2 -11  152.20    9.94
   7   2 -11  137.70    9.42
   7  -2 -11  170.37   10.59
   7   2 -11  154.29    9.94
   7  -2 -11  160.03    9.75
   7  -2 -11  154.33    9.69
   7   2 -11  163.04   10.09
   7  -2 -11  152.53    9.63
   7   2 -11  145.24   10.09
   7  -2 -10    3.64    1.96
   7   2 -10    2.92    1.65
   7  -2 -10    0.78    1.14
   7   2 -10    0.72    1.37
   7  -2 -10    0.69    1.02
   7  -2 -10   -0.67    1.40
   7  -2 -10    0.69    1.18
   7   2 -10   -0.79    1.65
   7  -2  -9  166.08   10.12
   7   2  -9  154.93    9.66
   7   2  -9  161.34   10.08
   7  -2  -9  131.61    9.54
   7  -2  -9  164.61    9.72
   7   2  -9  168.01   10.17
   7  -2  -9  166.92    9.86
   7  -2  -9  168.39    9.96
   7   2  -9  153.51   10.12
   7  -2  -8  364.35   15.71
   7   2  -8  368.37   15.69
   7   2  -8  363.90   15.85
   7  -2  -8  362.12   16.12
   7  -2  -8  359.79   15.18
   7  -2  -8  354.38   15.26
   7   2  -8  346.63   15.45
   7  -2  -8  361.92   15.57
   7   2  -8  349.35   16.08
   7  -2  -7   33.16    4.33
   7  -2  -7   46.82    5.18
   7  -2  -7   45.28    5.04
   7  -2  -7   48.02    5.33
   7   2  -7   36.87    4.72
   7   2  -7   43.78    5.09
   7  -2  -7   33.68    4.60
   7  -2  -6   32.43    4.22
   7   2  -6   35.35    4.59
   7  -2  -6   37.99    4.65
   7  -2  -6   33.10    4.41
   7  -2  -6   32.79    4.27
   7   2  -6   48.42    5.23
   7  -2  -6   34.25    4.39
   7   2  -5    2.04    1.53
   7  -2  -5    1.33    0.98
   7  -2  -5    1.27    1.21
   7  -2  -5    0.68    1.16
   7  -2  -5   -0.62    1.18
   7   2  -5    0.66    1.26
   7  -2  -4  219.20   11.35
   7   2  -4  219.19   11.79
   7  -2  -4  196.28   10.90
   7   2  -4  245.03   11.98
   7  -2  -4  233.14   11.61
   7  -2  -4  214.06   11.15
   7   2  -4  211.86   11.14
   7  -2  -4  244.13   12.03
   7   2  -4  214.80   11.23
   7   2  -4  216.75   11.39
   7  -2  -3   -0.64    0.78
   7   2  -3    0.64    0.94
   7   2  -3    0.71    1.05
   7   2  -3    1.24    1.29
   7  -2  -3    1.31    1.24
   7   2  -3    1.32    1.69
   7  -2  -3    1.23    1.28
   7   2  -3   -0.64    1.22
   7  -2  -3    1.34    1.27
   7   2  -3    2.53    1.79
   7  -2  -2   -0.65    1.23
   7   2  -2   -0.63    1.06
   7   2  -2   -0.71    1.05
   7   2  -2   -0.62    1.06
   7  -2  -2   -0.66    0.79
   7   2  -2   -1.31    1.67
   7  -2  -2   -0.61    0.90
   7   2  -2   -0.64    0.94
   7  -2  -2    0.67    1.27
   7   2  -2    0.62    1.18
   7  -2  -1   37.60    4.54
   7   2  -1   33.20    4.15
   7   2  -1   40.22    4.59
   7   2  -1   34.21    4.47
   7  -2  -1   34.83    4.32
   7   2  -1   29.92    4.05
   7  -2  -1   35.34    4.33
   7   2  -1   28.93    3.97
   7  -2  -1   35.12    4.46
   7   2  -1   37.10    4.48
   7  -2   0   12.99    2.77
   7   2   0    9.71    2.32
   7   2   0   12.80    2.85
   7   2   0   10.14    2.42
   7  -2   0    8.56    2.32
   7   2   0    9.71    2.41
   7  -2   0    9.16    2.21
   7  -2   0   10.55    2.58
   7   2   0    7.63    2.07
   7   2   0   11.33    2.55
   7  -2   1  100.77    7.54
   7  -2   1   89.69    6.98
   7   2   1   97.35    7.01
   7   2   1   80.19    7.03
   7  -2   1   83.11    6.78
   7   2   1   77.05    6.50
   7   2   1   78.70    6.67
   7   2   1   83.44    6.49
   7  -2   1   86.48    6.92
   7  -2   2    1.38    1.44
   7  -2   2    0.65    0.96
   7   2   2   -0.60    0.88
   7   2   2    2.12    1.35
   7   2   2    0.68    1.00
   7  -2   2   -0.66    0.80
   7   2   2   -0.66    1.26
   7   2   2   -0.66    0.97
   7  -2   2   -0.66    1.12
   7  -2   3   50.65    5.22
   7   2   3   36.02    4.65
   7   2   3   30.48    4.30
   7  -2   3   42.77    4.99
   7  -2   3   42.93    4.87
   7   2   3   33.98    4.43
   7   2   3   38.89    4.71
   7  -2   3   49.15    5.24
   7  -2   4   55.01    5.46
   7   2   4   51.95    5.53
   7   2   4   44.14    5.33
   7  -2   4   51.48    5.60
   7  -2   4   60.62    5.73
   7   2   4   65.45    6.08
   7   2   4   66.71    6.15
   7  -2   4   63.25    5.92
   7  -2   5  113.95    8.34
   7   2   5  100.80    7.87
   7   2   5  109.74    8.45
   7   2   5  111.97    8.09
   7  -2   6   11.20    2.70
   7   2   6    8.28    2.40
   7   2   6   10.38    2.58
   7   2   6   10.24    2.60
   7  -2   7   53.40    5.78
   7   2   7   43.84    5.46
   7   2   7   40.52    5.34
   7   2   7   54.13    5.90
   7   2   7   45.43    5.56
   7   2   8    5.35    2.06
   7   2   8    8.21    2.62
   7  -2   8    6.22    2.10
   7   2   8   10.54    2.85
   7   2   9   36.14    4.96
   7   2   9   31.32    4.70
   7  -2   9   39.47    5.07
   7   2   9   25.01    4.37
   7   2  10  181.73   11.28
   7  -2  10  166.35   10.73
   7   2  10  199.73   11.96
  -7   2 -10  159.16   10.62
   7  -2  11   91.48    7.88
   7   2  11   85.69    7.81
  -7   2 -11   77.17    7.41
   7  -2  12   19.62    3.80
   7   2  12   19.58    3.86
  -7   2 -12   28.19    4.59
  -7   2 -13   13.87    3.27
   7  -2  13   20.58    3.74
   7   2  13   13.31    3.10
   7   2  13   11.70    2.87
  -7   2 -13   14.16    3.09
  -7   2 -14   22.86    3.93
   7  -2  14   22.48    3.72
   7   2  14    9.54    2.64
   7   2  14   19.27    3.40
  -7   2 -14   14.72    3.21
  -7   2 -15   11.18    2.77
   7  -2  15    6.07    2.15
   7   2  15    8.14    2.52
   7   2  15    6.12    2.09
  -7   2 -15    2.79    1.78
  -7   2 -16    4.12    1.85
   7   2  16    1.34    1.39
   7   2  16    1.89    1.32
  -7   2 -16    3.86    1.90
  -7   2 -17    3.07    1.57
   7   2  17   -0.58    0.99
   7   2  17    0.57    1.08
  -7   2 -17    0.58    0.98
  -7   2 -18    1.59    1.20
   7   2  18   -0.49    0.94
  -7   2 -18   -0.50    1.12
   7   2  19   10.15    1.93
  -7   2 -19    4.92    1.49
  -7   2 -20    2.82    1.03
  -7   2 -20    2.65    1.00
   7   3 -19    1.57    0.85
   7   3 -18   -0.41    0.85
   7   3 -18   -0.81    0.91
   7  -3 -18   -0.38    0.84
   7   3 -17    0.49    1.02
   7  -3 -17    1.41    1.13
   7   3 -16    7.31    1.98
   7  -3 -16    6.64    1.89
   7   3 -15    5.01    1.85
   7  -3 -15    6.25    2.06
   7   3 -14    0.68    1.16
   7  -3 -14    2.05    1.54
   7  -3 -14    1.26    1.19
   7   3 -13    0.72    0.86
   7  -3 -13   -0.73    1.07
   7  -3 -13   -0.67    1.27
   7   3 -13    0.70    1.34
   7   3 -12   -0.74    1.41
   7  -3 -12   -1.51    1.44
   7   3 -12    1.43    1.72
   7  -3 -12    2.79    1.97
   7   3 -12    0.73    1.24
   7  -3 -11   -0.72    1.22
   7   3 -11   -0.74    1.54
   7  -3 -11    3.09    1.74
   7   3 -11    1.51    1.44
   7  -3 -10   10.14    2.69
   7   3 -10    5.98    2.39
   7  -3 -10   12.43    3.04
   7   3 -10   11.34    2.74
   7  -3  -9   45.76    5.35
   7   3  -9   38.95    4.97
   7  -3  -9   43.16    5.31
   7   3  -9   38.16    5.00
   7   3  -8  174.30   10.49
   7  -3  -8  151.89    9.93
   7   3  -8  173.26   10.54
   7  -3  -8  162.59   10.29
   7   3  -7  292.02   14.27
   7  -3  -7  326.90   14.83
   7   3  -7  325.50   14.87
   7  -3  -7  315.71   14.76
   7   3  -6   22.27    3.78
   7  -3  -6   31.89    4.43
   7   3  -6   25.90    4.10
  -7  -3   6   29.07    4.28
   7  -3  -6   32.72    4.40
   7   3  -5   17.59    3.23
   7   3  -5   11.90    2.93
   7   3  -5   13.34    2.97
   7  -3  -5    8.40    2.47
   7  -3  -5   13.28    2.92
   7  -3  -4   22.72    3.77
   7  -3  -4   34.00    4.52
   7   3  -4   28.64    4.32
   7   3  -4   33.97    4.61
   7  -3  -4   25.59    3.95
   7  -3  -4   24.13    3.88
   7  -3  -3   37.33    4.79
   7   3  -3   30.42    4.57
   7  -3  -3   38.70    4.90
   7  -3  -3   34.23    4.42
   7   3  -3   39.70    4.94
   7  -3  -3   29.52    4.36
   7  -3  -2  117.81    8.53
   7   3  -2  114.08    8.27
   7   3  -2  133.25    9.50
   7  -3  -2  109.53    8.30
   7  -3  -2  121.58    8.36
   7   3  -2  116.44    8.54
   7  -3  -2  116.63    8.56
   7  -3  -1  123.36    8.71
   7   3  -1  136.46    8.90
   7   3  -1  112.41    8.77
   7  -3  -1  134.36    9.15
   7  -3  -1  108.14    8.00
   7   3  -1  135.83    9.19
   7  -3  -1  121.18    8.77
   7   3   0  130.01    9.10
   7  -3   0  135.93    9.18
   7   3   0  136.76    9.05
   7   3   0  135.48    9.65
   7  -3   0  144.28    9.56
   7  -3   0  151.78    9.34
   7   3   0  149.48    9.67
   7  -3   0  158.45   10.04
   7   3   1   36.53    4.87
   7  -3   1   33.43    4.57
   7   3   1   44.94    5.10
   7   3   1   29.58    4.58
   7  -3   1   43.68    5.14
   7  -3   1   46.61    5.11
   7   3   1   37.20    4.84
   7   3   1   46.62    5.38
   7  -3   1   44.72    5.34
   7   3   2    7.77    2.39
   7  -3   2    6.52    2.31
   7   3   2    4.23    1.80
   7   3   2    5.57    2.03
   7  -3   2    2.22    1.41
   7   3   2    5.71    2.11
   7   3   2    5.11    2.06
   7  -3   2    6.11    2.08
   7  -3   2    6.09    2.43
   7   3   3   49.85    5.78
   7  -3   3   64.89    6.24
   7   3   3   56.95    5.95
   7   3   3   44.29    5.50
   7   3   3   51.40    5.78
   7  -3   3   55.96    5.88
   7  -3   3   56.69    5.69
   7   3   3   58.48    6.04
   7   3   3   46.88    5.32
   7  -3   3   66.68    6.49
   7   3   4   39.38    5.13
   7  -3   4   36.12    4.95
   7  -3   4   30.71    4.32
   7   3   4   32.40    4.44
   7   3   4   41.59    5.29
   7   3   4   33.69    4.78
   7  -3   4   39.51    4.92
   7   3   4   38.90    4.84
   7   3   4   41.00    5.00
   7  -3   4   38.48    4.96
   7  -3   5   19.29    3.62
   7   3   5   24.08    3.95
   7  -3   5   23.99    3.97
   7   3   5   20.84    3.91
   7   3   5   13.92    3.14
   7   3   5   13.83    3.27
   7   3   6   56.23    5.96
   7  -3   6   50.93    5.82
   7   3   6   58.89    6.53
   7   3   6   67.21    6.73
   7  -3   6   66.96    6.57
   7   3   7   -0.82    1.40
   7  -3   7    0.78    1.33
   7   3   7   -1.61    2.05
   7   3   7   -0.75    1.28
   7   3   8    4.90    2.09
   7  -3   8    5.46    2.20
   7   3   8   10.75    3.23
   7   3   8    5.30    2.04
   7   3   9   10.44    2.91
   7  -3   9    8.51    2.47
   7   3   9    7.58    2.87
   7   3   9   13.67    3.04
  -7   3 -10    9.36    3.08
   7  -3  10    6.08    2.25
   7   3  10    9.32    2.70
  -7   3 -10    3.14    1.77
   7   3  10    8.30    2.74
   7   3  10    6.81    2.41
  -7   3 -11    0.84    1.60
  -7   3 -11    0.77    1.60
  -7   3 -12   13.06    3.19
   7   3  12   14.79    3.44
  -7   3 -12   13.25    3.02
  -7   3 -13    4.68    2.10
   7   3  13    6.30    2.22
  -7   3 -13    3.45    1.76
  -7   3 -14    2.92    1.52
   7   3  14    0.74    1.25
  -7   3 -14   -0.63    1.31
  -7   3 -15    0.67    1.40
   7   3  15    2.01    1.51
  -7   3 -16   -0.60    1.44
  -7   3 -17    0.51    0.87
   7   3  17    0.50    0.85
  -7   3 -18    5.91    1.57
   7   3  18    5.13    1.47
   7   4 -17    0.35    0.73
   7   4 -17   -0.34    0.65
   7  -4 -17    0.68    0.71
   7   4 -16    0.84    0.95
   7  -4 -16   -0.42    0.81
   7   4 -15    9.39    2.07
   7  -4 -15   11.97    2.41
   7   4 -14   -0.56    0.82
   7  -4 -14   -0.56    1.07
   7  -4 -13    0.58    1.29
   7   4 -13    0.62    0.91
   7  -4 -13   -0.62    0.91
   7  -4 -12    8.66    2.42
   7   4 -12    6.61    2.18
   7  -4 -12    7.89    2.51
   7   4 -11   11.81    2.63
   7  -4 -11   10.44    2.67
   7  -4 -11    8.93    2.42
   7   4 -11    9.05    2.45
   7   4 -10  100.23    7.62
   7  -4 -10   84.77    7.09
   7  -4 -10   91.60    7.42
   7   4 -10   97.25    7.70
   7   4  -9   30.88    4.42
   7  -4  -9   34.79    4.47
   7  -4  -9   31.29    4.28
   7   4  -9   22.04    3.70
   7   4  -9   30.57    4.36
   7   4  -8   82.85    7.27
   7  -4  -8   82.69    6.97
   7   4  -8   85.87    7.29
   7   4  -8   71.07    6.78
   7   4  -7   15.54    3.31
   7  -4  -7    5.70    2.28
   7   4  -7   14.04    3.09
   7   4  -7    7.17    2.45
   7   4  -6   71.67    6.87
   7  -4  -6   56.43    5.92
   7   4  -6   71.83    6.57
   7   4  -5   10.31    2.95
   7  -4  -5   16.40    3.28
   7  -4  -5   10.32    2.75
   7   4  -5   14.71    3.11
   7   4  -4   10.33    2.95
   7  -4  -4   12.79    3.09
   7  -4  -4    3.79    2.15
   7  -4  -3   56.55    5.78
   7   4  -3   58.69    6.29
   7  -4  -3   48.69    5.65
   7  -4  -2   80.82    6.92
   7   4  -2   91.62    7.66
   7  -4  -2   88.41    7.62
   7  -4  -1   10.48    2.73
   7   4  -1   11.77    3.00
   7  -4  -1    7.09    2.43
   7   4  -1   15.04    3.38
   7  -4   0    2.09    1.45
   7   4   0    0.78    1.48
   7  -4   0    3.16    1.90
   7   4   0    3.95    2.13
   7  -4   1   13.38    3.09
   7   4   1   12.54    2.89
   7  -4   1   16.60    3.19
   7   4   1   25.47    4.27
   7   4   1   13.63    3.29
   7   4   1   16.60    3.51
   7  -4   2   12.50    2.99
   7  -4   2   15.15    3.12
   7   4   2   21.36    3.85
   7   4   2   14.76    3.36
   7   4   2   18.19    3.51
   7  -4   3   -0.77    1.47
   7   4   3    0.75    1.28
   7  -4   3    1.37    1.30
   7   4   3   -0.83    1.23
   7   4   3    0.79    0.95
   7  -4   4   -0.76    1.44
   7   4   4   -0.74    1.09
   7   4   4    0.79    0.96
   7   4   4    1.69    1.44
   7   4   5    0.79    1.51
  -7   4  -5    1.49    1.90
   7   4   5    0.85    1.77
   7  -4   5   -0.74    1.25
  -7   4  -6    5.32    2.24
   7   4   6    3.38    2.16
   7   4   6    2.38    1.65
  -7   4  -7    1.53    1.85
   7   4   7    0.84    1.59
   7   4   7   -0.79    1.34
   7   4   8   10.10    2.73
  -7   4  -8    7.18    2.72
  -7   4  -8    8.42    2.61
   7   4   8   13.07    3.12
   7   4   8   12.46    3.04
  -7   4  -9   12.84    3.16
   7   4   9    6.30    2.23
   7   4   9   14.46    2.98
   7   4   9   10.14    2.66
   7   4  10   17.71    3.51
  -7   4 -10   14.43    3.49
   7   4  10    6.72    2.31
  -7   4 -10   15.40    3.25
   7   4  10   13.09    3.08
   7   4  11    1.41    1.34
  -7   4 -11    3.82    2.06
  -7   4 -11   -0.70    1.46
   7   4  11    1.50    1.68
   7   4  12    0.66    1.13
  -7   4 -12   -0.72    1.36
  -7   4 -12    0.65    1.47
   7   4  12   -0.71    1.21
   7   4  13   11.02    2.45
  -7   4 -13    8.57    2.45
  -7   4 -13    7.17    2.16
   7   4  13    7.96    2.40
   7   4  14    4.96    1.76
  -7   4 -14    5.92    1.89
  -7   4 -14    4.76    1.80
   7   4  14    7.22    1.99
   7   4  15   -0.53    1.10
  -7   4 -15    1.03    1.24
   7   4  15    0.48    0.82
   7   4  16    7.14    1.75
  -7   4 -16    6.49    1.57
   7   4  16    7.28    1.69
   7   4  17    4.94    1.41
   7   4  17    6.36    1.36
  -7   4 -17    5.80    1.40
   7   5 -15   -0.30    0.63
   7   5 -14   -0.37    0.78
   7  -5 -14    0.36    0.61
   7   5 -13    0.44    0.83
   7  -5 -13    0.40    0.91
   7   5 -13   -0.79    0.83
   7   5 -12    1.98    1.19
   7  -5 -12    1.85    1.30
   7  -5 -12    1.33    1.07
   7  -5 -12    0.92    1.17
   7   5 -12    0.94    1.05
   7   5 -11    3.27    1.54
   7   5 -11    3.72    1.50
   7  -5 -11    8.28    1.95
   7   5 -10    2.93    1.58
   7   5 -10    2.93    1.50
   7  -5 -10    6.81    1.89
   7   5  -9   13.65    2.71
   7   5  -9   16.42    3.05
   7  -5  -9   14.41    2.77
   7   5  -8   10.34    2.47
   7   5  -8   14.04    2.97
   7  -5  -8   17.35    3.01
   7   5  -7    1.33    1.13
   7   5  -7    0.70    1.03
   7  -5  -7    0.60    1.44
   7   5  -6   10.13    2.58
   7  -5  -6    9.74    2.38
   7   5  -6   10.79    2.61
   7   5  -5   27.90    3.97
   7   5  -5   29.37    4.33
   7  -5  -5   29.45    4.16
   7   5  -4   19.31    3.54
   7  -5  -4   15.78    3.13
   7   5  -3    2.98    1.80
   7  -5  -3    3.70    1.89
   7   5  -2  113.07    8.37
   7  -5  -2  108.15    8.30
   7   5  -1    9.59    2.74
   7  -5  -1    8.41    2.44
   7   5   0    3.63    1.96
   7  -5   0    5.37    2.35
   7  -5   1   21.34    3.81
   7   5   1   25.61    3.95
   7   5   1   21.86    3.95
   7   5   1   15.65    3.20
   7   5   2   38.07    5.01
   7   5   2   38.25    4.98
   7  -5   2   46.09    5.26
   7  -5   2   33.81    4.68
   7   5   3    2.31    1.97
   7   5   3    3.11    1.87
   7  -5   3    1.37    1.43
   7  -5   3    2.20    1.65
   7   5   4    8.38    2.44
   7   5   4   11.72    2.91
   7  -5   4   11.53    2.72
   7  -5   4   10.63    2.77
   7   5   5    4.50    1.81
   7   5   5    8.55    2.56
   7  -5   5    4.73    1.82
   7   5   6    0.73    1.40
   7  -5   6    1.96    1.36
   7   5   6   -0.76    1.45
  -7   5  -6    4.56    1.76
  -7   5  -6    3.13    1.76
   7   5   7    9.96    2.59
  -7   5  -7   17.28    3.63
   7  -5   7   10.77    2.55
   7   5   7   19.28    3.53
  -7   5  -7   24.67    3.76
   7   5   8    8.89    2.34
  -7   5  -8    5.70    2.20
   7   5   8   12.05    2.90
  -7   5  -8    9.55    2.43
   7  -5   8    9.72    2.38
   7   5   9    0.65    1.11
  -7   5  -9    0.68    1.42
  -7   5  -9    0.67    1.14
   7   5   9    1.33    1.39
  -7   5  -9    0.61    1.17
   7  -5   9    1.15    0.98
   7   5  10   11.57    2.60
  -7   5 -10    7.61    2.29
  -7   5 -10    7.97    2.15
  -7   5 -10    8.14    2.27
   7  -5  10    4.30    1.65
   7   5  10    6.39    1.98
  -7   5 -11   -1.16    1.10
  -7   5 -11    1.65    1.41
   7   5  11    0.56    0.96
   7  -5  11    1.48    1.18
   7   5  11   -0.55    1.14
  -7   5 -12    0.52    0.98
   7   5  12    0.51    0.75
   7  -5  12    0.88    0.99
   7   5  12    0.50    0.96
  -7   5 -13   -0.45    0.93
   7   5  13    0.89    0.93
   7  -5  13    0.77    0.80
   7   5  13    0.45    1.02
   7   5  14    2.63    1.01
   7  -5  14    2.86    1.05
   7   5  14   -0.39    0.74
  -7   5 -14    1.84    1.04
  -7   5 -14    1.89    1.12
   7   6 -11    4.40    1.14
   7   6 -11    2.53    0.97
   7   6 -10    2.21    1.13
   7  -6 -10    0.68    0.77
   7   6 -10    0.37    0.76
  -7   6  10    0.37    0.71
   7   6  -9    1.63    0.92
  -7   6   9   -0.44    1.05
   7   6  -9   -0.42    0.87
   7  -6  -9   -0.77    0.92
  -7   6   9   -0.82    1.04
   7   6  -8    5.93    1.70
  -7   6   8    2.34    1.32
   7   6  -8    7.99    1.81
   7   6  -7    5.38    1.77
  -7   6   7    3.63    1.65
   7   6  -7    4.73    1.51
   7   6  -6   -0.52    0.98
  -7   6   6   -1.12    1.42
   7   6  -6    1.99    1.27
   7  -6  -5    1.01    0.96
   7   6  -5    1.07    1.11
  -7   6   5    1.18    1.42
   7   6  -5    0.51    0.98
  -7  -6   4    2.47    1.40
   7  -6  -4    3.25    1.46
   7   6  -4    2.73    1.31
  -7   6   4    3.05    1.80
   7   6  -4    3.14    1.41
  -7  -6   3   27.12    3.49
   7  -6  -3   16.01    2.86
  -7   6   3   22.43    3.62
   7   6  -3   14.30    2.68
  -7  -6   2    6.48    1.95
   7  -6  -2    5.92    1.95
   7   6  -2    4.38    1.68
  -7  -6   1    1.10    1.15
   7  -6  -1    2.41    1.54
  -7  -6   0    1.66    1.33
   7  -6   0    3.63    1.71
  -7  -6  -1    1.10    1.04
   7  -6   1   -0.60    1.02
  -7  -6  -2   -0.54    1.12
   7  -6   2    0.59    1.00
   7   6   3    0.57    1.29
  -7  -6  -3    0.51    1.07
  -7   6  -3    1.92    1.44
   7  -6   3    1.69    1.27
   7   6   4    0.58    1.10
  -7  -6  -4    0.49    0.83
  -7   6  -4   -0.63    1.50
   7  -6   4   -0.53    1.11
   7   6   5   -0.57    1.08
   7  -6   5    0.51    1.15
   7   6   5   -0.56    1.07
  -7  -6  -5    0.45    0.85
  -7   6  -5   -0.60    1.36
   7   6   6   10.43    2.39
   7  -6   6    7.27    1.81
   7   6   6    8.05    2.05
  -7   6  -6   10.31    2.44
   7   6   7   20.85    3.10
   7  -6   7   24.14    3.08
   7   6   7   19.72    2.95
  -7   6  -7   22.52    3.26
   7  -6   8    1.26    1.07
   7   6   8    0.94    0.89
  -7   6  -8    3.73    1.38
  -7   6  -8    2.47    1.26
   7   6   9    0.43    0.73
   7  -6   9    0.38    0.79
  -7   6  -9   -0.40    0.83
   7   6   9    1.77    1.19
  -7   6  -9    0.42    1.00
  -7   6  -9    0.44    0.93
   7   6  10   -0.38    0.72
   7  -6  10    0.33    0.64
  -7   6 -10   -0.36    0.75
   7   6  10    0.37    0.78
  -7   6 -10    0.71    0.86
  -7   6 -10   -0.39    0.81
   7   6  11    6.81    1.39
  -7   6 -11    7.45    1.54
  -7   7   3    0.33    0.63
  -7  -7   3    0.27    0.52
  -7   7   2   -0.68    0.58
   7  -7  -2    1.27    0.81
  -7   7   2    0.34    0.78
  -7  -7   2    0.58    0.66
  -7   7   1   -0.35    0.73
  -7  -7   1   -0.61    0.63
   7  -7  -1    0.66    0.69
  -7   7   0    1.38    0.88
  -7  -7   0    0.31    0.52
   7  -7   0   -0.34    0.49
  -7   7  -1    0.66    0.80
  -7  -7  -1    0.30    0.51
  -7   7  -1    0.97    0.87
   7  -7   1    0.99    0.79
   7  -7   2    1.89    0.93
  -7  -7  -2    0.86    0.69
  -7   7  -2    0.32    0.67
   8   0 -19   -0.35    0.67
   8   0 -19   -0.35    0.79
   8   0 -18    4.47    1.53
   8   0 -18    8.24    1.85
   8   0 -17   -0.53    1.01
   8   0 -17   -1.02    0.75
   8   0 -16    1.82    1.46
   8   0 -16    2.31    1.39
   8   0 -15    0.67    0.80
   8   0 -15   -0.63    1.08
   8   0 -14   13.65    2.95
   8   0 -14   14.24    2.90
   8   0 -13   -0.75    1.28
   8   0 -13   -0.66    1.48
   8   0 -13    2.07    1.66
   8   0 -13    0.71    1.21
   8   0 -12   15.80    3.25
   8   0 -12   12.49    3.09
   8   0 -12   15.73    3.35
   8   0 -12   20.38    3.52
   8   0 -11   -0.79    1.34
   8   0 -11   -0.74    1.42
   8   0 -11   -0.75    1.28
   8   0 -11    0.72    1.50
   8   0 -11    2.19    1.76
   8   0 -11    0.74    0.89
   8   0 -10  334.18   15.83
   8   0 -10  338.94   15.42
   8   0 -10  319.78   15.01
   8   0 -10  316.78   15.23
   8   0 -10  319.29   15.00
   8   0  -9    0.78    1.48
   8   0  -9    1.53    1.59
   8   0  -9   -0.77    1.31
   8   0  -9   -0.74    1.25
   8   0  -9    0.73    1.39
   8   0  -8   14.54    3.27
   8   0  -8   12.17    3.05
   8   0  -8   16.07    3.18
   8   0  -8   13.79    3.07
   8   0  -8   12.19    2.74
   8   0  -7   -0.69    1.44
   8   0  -7   -0.75    1.42
   8   0  -7    0.75    1.28
   8   0  -7   -0.72    1.23
   8   0  -7   -0.76    1.44
   8   0  -7   -0.70    1.04
   8   0  -6   -0.69    1.18
   8   0  -6   -0.73    1.52
   8   0  -6   -0.74    1.09
   8   0  -6    0.74    1.09
   8   0  -6   -0.71    1.05
   8   0  -6   -0.75    1.42
   8   0  -6    0.69    0.83
   8   0  -5    0.69    1.18
   8   0  -5   -0.71    1.05
   8   0  -5   -0.73    1.24
   8   0  -5   -0.70    1.33
   8   0  -5    0.72    1.37
   8   0  -5   -0.74    1.66
   8   0  -5    1.29    1.35
   8   0  -4   33.89    4.57
   8   0  -4   48.52    5.32
   8   0  -4   48.62    5.34
   8   0  -4   46.28    5.33
   8   0  -4   44.95    5.04
   8   0  -4   46.30    5.18
   8   0  -4   42.17    5.07
   8   0  -4   37.79    4.64
   8   0  -4   43.33    4.85
   8   0  -3   -0.69    1.43
   8   0  -3   -0.68    1.15
   8   0  -3   -0.70    1.46
   8   0  -3   -0.73    1.24
   8   0  -3   -0.68    1.30
   8   0  -3    1.36    1.30
   8   0  -3    1.44    1.50
   8   0  -3    0.65    1.10
   8   0  -3   -0.68    1.16
   8   0  -2    2.05    1.65
   8   0  -2    2.64    1.49
   8   0  -2    1.24    1.50
   8   0  -2    6.56    2.24
   8   0  -2    1.36    1.29
   8   0  -2    0.71    1.60
   8   0  -2    2.00    1.39
   8   0  -2    2.59    1.56
   8   0  -2    1.37    1.54
   8   0  -1    0.68    1.16
   8   0  -1   -1.46    1.52
   8   0  -1    0.67    1.28
   8   0  -1   -0.70    1.04
   8   0  -1   -0.65    0.78
   8   0  -1   -0.65    0.96
   8   0  -1   -0.68    1.17
   8   0   0   47.05    5.13
   8   0   0   46.78    5.26
   8   0   0   38.67    4.97
   8   0   0   47.32    5.17
   8   0   0   47.24    5.15
   8   0   0   43.22    4.82
   8   0   1   -0.67    1.28
   8   0   1   -0.73    1.24
   8   0   1   -0.67    0.99
   8   0   1   -0.70    1.18
   8   0   1   -0.74    1.41
   8   0   1   -0.65    0.95
   8   0   1   -0.69    1.17
   8   0   2    2.00    1.50
   8   0   2    1.45    1.24
   8   0   2   -0.68    1.29
   8   0   2    1.52    1.30
   8   0   2    1.99    1.38
   8   0   2    1.37    1.30
   8   0   3    0.66    1.26
   8   0   3   -0.78    1.33
   8   0   3    0.72    1.07
   8   0   3   -0.68    1.16
   8   0   3   -0.68    1.16
   8   0   4   50.38    5.90
   8   0   4   47.51    5.33
   8   0   4   44.02    5.03
   8   0   4   54.17    5.50
   8   0   5    1.63    1.70
   8   0   5   -0.70    1.18
   8   0   6    8.30    2.75
   8   0   6   11.75    2.94
   8   0   6   12.19    3.03
   8   0   6   17.57    3.23
   8   0   7    0.76    1.12
   8   0   7    2.49    2.00
   8   0   7    0.84    1.43
   8   0   8  157.74   10.25
   8   0   8  161.90   10.80
   8   0   8  168.26   11.01
   8   0   9    1.58    1.51
   8   0   9   -0.85    1.62
   8   0   9   -0.84    1.43
   8   0  10   20.83    3.77
   8   0  10   33.14    4.88
   8   0  11   -0.84    1.60
   8   0  11   -0.80    1.18
   8   0  12   44.29    5.42
   8   0  13    0.77    1.46
   8   0  14    0.73    1.24
   8   0  15   -0.68    1.29
  -8   0 -15    0.66    1.68
   8   0  16    1.85    1.39
  -8   0 -16    4.74    1.89
   8   0  17   -0.54    1.03
  -8   0 -17    0.52    0.98
   8   0  18   -0.46    0.78
  -8   0 -18   -0.43    0.89
   8   0  19   -0.36    0.76
  -8   0 -19    0.33    0.75
   8  -1 -19   19.62    2.49
   8   1 -19   19.50    2.29
   8  -1 -18    1.32    1.06
   8   1 -18    0.77    0.80
   8  -1 -18   -0.41    0.70
   8  -1 -17   -1.04    0.99
   8   1 -17   -0.48    0.91
   8   1 -17   -0.46    0.78
   8  -1 -17   -0.49    0.72
   8  -1 -16    5.34    1.82
   8   1 -16    1.67    1.16
   8   1 -16    3.17    1.56
   8  -1 -16    4.45    1.64
   8  -1 -15   -0.65    1.36
   8   1 -15    0.63    1.19
   8  -1 -15    0.59    1.01
   8   1 -15   -0.62    1.06
   8   1 -15    0.58    0.70
   8  -1 -15   -0.62    1.05
   8  -1 -14   -0.70    1.19
   8   1 -14   -0.68    1.16
   8  -1 -14    1.32    1.25
   8   1 -14    0.69    1.17
   8   1 -14   -0.63    0.93
   8  -1 -14    1.33    1.13
   8  -1 -13    6.61    2.18
   8   1 -13   10.89    2.70
   8  -1 -13    8.52    2.50
   8   1 -13   10.35    2.82
   8   1 -13   13.93    2.83
   8  -1 -13   11.17    2.79
   8  -1 -12   21.90    3.72
   8   1 -12   15.90    3.19
   8  -1 -12   25.35    4.04
   8   1 -12   28.62    4.49
   8  -1 -12   24.20    4.07
   8   1 -12   21.22    3.48
   8  -1 -12   21.63    3.76
   8  -1 -11   26.72    4.18
   8   1 -11   22.49    3.98
   8  -1 -11   18.44    3.66
   8   1 -11   27.00    4.35
   8  -1 -11   19.44    3.62
   8   1 -11   13.35    3.02
   8   1 -11   20.86    3.53
   8  -1 -11   24.21    3.82
   8  -1 -10   34.27    4.78
   8   1 -10   43.90    5.43
   8  -1 -10   35.84    4.97
   8   1 -10   40.16    5.21
   8  -1 -10   37.62    4.97
   8   1 -10   36.09    4.81
   8   1 -10   27.17    4.13
   8  -1 -10   39.82    5.00
   8  -1  -9   77.42    6.96
   8   1  -9   68.22    6.80
   8  -1  -9   96.78    7.88
   8  -1  -9   82.50    7.26
   8   1  -9   71.63    6.65
   8   1  -9   81.81    7.16
   8   1  -9   68.24    6.88
   8   1  -9   87.15    7.02
   8  -1  -9   86.68    7.25
   8  -1  -9   69.21    6.47
   8   1  -9   78.54    6.85
   8  -1  -8   17.23    3.37
   8  -1  -8   20.61    3.62
   8   1  -8   22.56    3.94
   8  -1  -8   22.45    3.87
   8   1  -8   22.28    3.91
   8  -1  -8   24.50    4.02
   8   1  -8   22.30    3.68
   8   1  -8   13.89    3.01
   8   1  -8   21.82    3.55
   8  -1  -8   23.27    3.79
   8  -1  -7   46.58    5.35
   8   1  -7   37.64    4.92
   8  -1  -7   45.00    5.42
   8   1  -7   37.00    4.90
   8   1  -7   38.40    5.19
   8  -1  -7   47.53    5.53
   8   1  -7   52.81    5.45
   8  -1  -7   45.88    5.29
   8  -1  -7   34.12    4.68
   8  -1  -7   31.06    4.43
   8   1  -7   45.52    5.00
   8  -1  -7   41.61    4.96
   8   1  -6  111.88    8.45
   8  -1  -6  105.39    8.09
   8  -1  -6   94.41    7.77
   8  -1  -6  104.15    7.94
   8   1  -6   82.22    7.07
   8   1  -6  111.58    8.23
   8  -1  -6  107.71    8.06
   8   1  -6   96.14    7.88
   8  -1  -6  105.39    7.97
   8   1  -6  104.87    7.69
   8  -1  -5    0.72    0.86
   8   1  -5    0.68    1.17
   8   1  -5    0.74    1.09
   8  -1  -5    1.46    1.64
   8   1  -5    1.51    1.81
   8   1  -5    0.73    1.08
   8  -1  -5    2.11    1.70
   8   1  -5    0.69    1.17
   8  -1  -5    2.90    1.85
   8  -1  -5    1.48    1.78
   8   1  -5    0.70    1.34
   8   1  -5   -0.69    1.02
   8   1  -5    1.37    1.42
   8  -1  -4   22.77    3.71
   8   1  -4   15.16    3.08
   8   1  -4   21.89    3.70
   8  -1  -4   23.47    3.85
   8   1  -4   18.60    3.34
   8   1  -4   23.51    3.75
   8   1  -4   27.27    4.18
   8  -1  -4   21.43    3.56
   8   1  -4   20.45    3.51
   8   1  -4   17.78    3.42
   8  -1  -4   20.24    3.67
   8  -1  -4   21.80    3.73
   8   1  -4   21.96    3.67
   8   1  -3   32.10    4.29
   8   1  -3   38.32    4.72
   8   1  -3   38.80    4.98
   8  -1  -3   31.67    4.38
   8   1  -3   40.09    4.76
   8   1  -3   33.01    4.54
   8  -1  -3   27.00    3.93
   8   1  -3   35.91    4.48
   8   1  -3   37.27    4.84
   8  -1  -3   27.86    4.07
   8   1  -3   35.31    4.49
   8  -1  -3   38.93    4.92
   8   1  -3   31.49    4.29
   8   1  -3   36.78    4.73
   8  -1  -3   38.55    4.84
   8   1  -2    2.04    1.41
   8   1  -2   -0.70    1.19
   8   1  -2   -0.76    1.30
   8  -1  -2    0.70    1.32
   8   1  -2    0.69    1.18
   8   1  -2   -0.71    1.20
   8  -1  -2   -1.35    1.28
   8   1  -2   -0.67    1.28
   8  -1  -2   -0.62    0.91
   8  -1  -2    3.51    1.58
   8   1  -2   -0.75    1.27
   8  -1  -2    1.34    1.27
   8   1  -2    0.68    1.15
   8  -1  -2    0.72    1.23
   8   1  -2    0.65    1.24
   8   1  -2    0.71    1.34
   8   1  -1    4.05    1.52
   8   1  -1    4.91    1.98
   8   1  -1    1.52    1.30
   8  -1  -1    3.43    1.65
   8   1  -1    2.77    1.67
   8   1  -1    0.70    1.03
   8   1  -1    2.03    1.41
   8  -1  -1    4.35    1.76
   8  -1  -1    2.07    1.32
   8  -1  -1    1.99    1.59
   8   1  -1    2.04    1.42
   8   1  -1    2.24    1.68
   8  -1  -1    2.16    1.73
   8   1  -1    1.91    1.71
   8   1  -1    3.47    1.87
   8   1   0   -0.67    1.28
   8   1   0   -0.70    1.19
   8   1   0    1.52    1.12
   8  -1   0    0.68    1.00
   8   1   0   -0.69    1.32
   8   1   0   -0.68    1.43
   8   1   0    0.66    1.13
   8  -1   0    0.63    1.07
   8  -1   0    0.68    1.16
   8  -1   0    0.66    1.12
   8   1   0   -0.68    1.16
   8   1   0   -0.68    1.30
   8  -1   1    5.37    1.98
   8   1   1    0.74    1.27
   8  -1   1    0.65    1.24
   8   1   1    0.69    1.17
   8   1   1    0.67    0.99
   8   1   1    0.70    1.19
   8   1   1    1.52    1.45
   8  -1   1    3.34    1.70
   8   1   1    2.77    1.56
   8   1   1    0.75    1.28
   8  -1   1    1.91    1.21
   8   1   1    0.69    1.02
   8  -1   1    0.70    1.19
   8   1   2    1.48    1.26
   8   1   2   -0.69    1.32
   8   1   2    1.35    1.29
   8   1   2    0.70    1.33
   8   1   2   -0.76    1.12
   8  -1   2    0.66    1.25
   8   1   2    0.69    1.32
   8   1   2   -0.70    1.47
   8   1   2   -0.77    1.47
   8  -1   2   -0.71    1.36
   8   1   3    2.95    1.66
   8   1   3    0.70    1.34
   8   1   3   -0.68    1.16
   8   1   3   -0.69    1.32
   8   1   3    0.75    1.11
   8   1   3   -0.69    1.02
   8   1   3    0.79    1.17
   8   1   3    5.02    2.28
   8  -1   3    0.73    1.24
   8   1   4   12.13    2.83
   8   1   4   12.45    2.81
   8   1   4   17.82    3.34
   8   1   4   13.15    3.13
   8   1   4   19.48    3.80
   8   1   4   16.53    3.17
   8   1   5   11.59    2.91
   8  -1   5    8.42    2.45
   8   1   5   11.77    2.92
   8   1   6   -0.84    1.43
   8  -1   6   -0.78    1.33
   8   1   6    0.81    1.54
   8   1   7  145.39   10.26
   8  -1   7  146.92   10.01
   8   1   7  145.11   10.07
   8   1   8  105.84    8.68
   8  -1   8  128.92    9.39
   8   1   8  119.18    9.13
   8   1   9   66.18    6.95
   8  -1   9   80.22    7.37
   8   1   9   82.07    7.58
   8   1  10   31.63    4.78
   8  -1  10   26.22    4.28
   8   1  10   27.95    4.30
   8   1  10   21.40    4.16
   8  -1  11   79.50    7.32
   8   1  11   76.55    6.99
   8   1  11   82.11    7.63
   8  -1  12    2.38    1.91
   8   1  12    0.82    1.40
   8   1  12    3.00    1.69
   8  -1  13  121.76    8.88
   8   1  13  141.24    9.26
   8   1  13  128.23    9.15
   8  -1  14    3.58    1.83
   8   1  14    5.14    1.98
   8   1  14    6.24    2.05
   8  -1  15   -0.66    0.97
   8   1  15    0.67    1.39
   8   1  15    0.64    1.23
  -8   1 -15   -0.66    1.12
  -8  -1 -15   -0.59    1.50
   8  -1  16   -0.59    1.12
   8   1  16    1.17    0.99
  -8   1 -16    1.70    1.27
  -8   1 -16    1.18    1.23
   8  -1  17   13.23    2.54
   8   1  17   13.27    2.43
  -8   1 -17   10.82    2.34
   8  -1  18    5.03    1.43
   8   1  18    5.14    1.51
  -8   1 -18    4.31    1.30
  -8   1 -18    3.87    1.47
   8  -1  19    4.15    1.19
   8   1  19    6.08    1.41
  -8   1 -19    7.07    1.55
   8  -2 -18    0.73    0.69
   8   2 -18   -0.34    0.59
   8  -2 -17    0.89    0.92
   8   2 -17    0.42    0.81
   8  -2 -17    2.06    0.99
   8   2 -16    0.53    1.01
   8  -2 -16   -0.51    0.76
   8   2 -16   -0.49    0.94
   8  -2 -16    0.50    1.05
   8  -2 -15   12.13    2.47
   8   2 -15   13.45    2.71
   8  -2 -15   13.20    2.64
   8   2 -15   10.53    2.28
   8  -2 -15   13.33    2.62
   8  -2 -14    2.91    1.64
   8   2 -14    2.71    1.41
   8  -2 -14    6.23    1.91
   8  -2 -14    1.94    1.35
   8   2 -13    0.62    1.05
   8  -2 -13    0.63    0.75
   8  -2 -13    1.19    1.52
   8   2 -13   -0.73    1.08
   8  -2 -13   -0.66    1.12
   8   2 -13   -0.65    0.95
   8  -2 -13    0.70    1.33
   8   2 -12   26.51    3.98
   8  -2 -12   30.34    4.16
   8  -2 -12   27.91    3.93
   8   2 -12   21.53    3.79
   8   2 -12   20.70    3.56
   8  -2 -12   25.84    4.10
   8  -2 -11    3.41    1.65
   8   2 -11    6.95    2.22
   8  -2 -11    7.28    2.25
   8   2 -11    3.97    1.91
   8  -2 -11    5.04    2.13
   8   2 -11    2.89    1.85
   8  -2 -11    8.41    2.52
   8   2 -10   24.38    3.89
   8  -2 -10   15.34    3.06
   8  -2 -10   28.53    4.07
   8   2 -10   21.00    3.86
   8  -2 -10   24.07    3.95
   8   2 -10   26.65    4.16
   8   2 -10   30.61    4.52
   8  -2 -10   20.24    3.78
   8   2  -9   52.54    5.65
   8  -2  -9   58.67    5.85
   8  -2  -9   61.38    6.24
   8   2  -9   61.46    6.11
   8   2  -9   64.04    6.65
   8   2  -9   54.02    5.88
   8  -2  -9   58.69    6.22
   8   2  -8   13.23    3.01
   8  -2  -8   15.30    3.09
   8   2  -8   14.50    3.23
   8  -2  -8   12.34    3.22
   8   2  -8    8.09    2.74
   8   2  -8   20.72    3.82
   8  -2  -8   14.00    3.19
   8   2  -7    4.41    1.88
   8   2  -7    3.85    2.07
   8  -2  -7    1.53    1.60
   8   2  -7    3.97    1.91
   8  -2  -7    4.30    2.11
   8   2  -7    1.48    1.67
   8  -2  -7    7.67    2.30
   8   2  -6    2.30    1.60
   8  -2  -6    3.00    1.81
   8   2  -6    1.56    1.63
   8  -2  -6    7.04    2.16
   8   2  -6    2.21    1.78
   8  -2  -6    1.39    1.45
   8   2  -5  219.68   11.97
   8  -2  -5  185.73   11.07
   8  -2  -5  190.29   10.95
   8   2  -5  192.39   11.41
   8  -2  -5  207.72   11.25
   8   2  -5  206.58   11.55
   8   2  -5  193.41   11.38
   8  -2  -4    9.36    2.67
   8   2  -4    5.59    2.15
   8   2  -4    9.72    2.58
   8   2  -4    7.58    2.58
   8  -2  -4    7.80    2.42
   8  -2  -4    6.23    2.13
   8   2  -4    2.81    1.59
   8   2  -4    2.23    1.55
   8  -2  -4    5.34    2.06
   8   2  -4   11.68    2.89
   8   2  -4    4.34    2.05
   8  -2  -3  307.68   14.50
   8   2  -3  330.00   14.93
   8   2  -3  318.01   14.43
   8   2  -3  339.48   15.80
   8   2  -3  324.53   15.05
   8  -2  -3  306.09   14.30
   8   2  -3  284.46   13.89
   8   2  -3  306.56   15.00
   8   2  -3  320.71   14.61
   8  -2  -3  298.63   14.62
   8   2  -3  303.13   14.42
   8  -2  -2   47.80    5.40
   8  -2  -2   40.33    4.89
   8   2  -2   41.90    5.04
   8   2  -2   44.52    5.61
   8   2  -2   38.52    4.84
   8   2  -2   35.45    4.77
   8  -2  -2   35.92    4.54
   8   2  -2   30.06    4.37
   8  -2  -2   31.72    4.43
   8   2  -2   35.01    4.64
   8   2  -2   41.85    5.31
   8  -2  -1   26.61    4.24
   8   2  -1   40.72    4.99
   8  -2  -1   33.22    4.53
   8   2  -1   35.65    5.03
   8  -2  -1   46.02    5.35
   8  -2  -1   42.91    5.16
   8   2  -1   36.25    4.82
   8   2  -1   41.88    5.02
   8   2  -1   38.74    5.14
   8  -2  -1   47.33    5.33
   8   2  -1   35.54    4.49
   8   2  -1   39.83    4.85
   8  -2   0  155.62    9.89
   8  -2   0  133.62    8.97
   8   2   0  144.56    9.35
   8   2   0  143.20   10.01
   8  -2   0  148.26    9.84
   8  -2   0  152.92    9.53
   8   2   0  158.17    9.82
   8   2   0  140.96    9.48
   8   2   0  153.98   10.06
   8  -2   0  140.40    9.55
   8   2   0  122.06    8.56
   8  -2   1   58.53    6.08
   8   2   1   51.66    5.55
   8   2   1   47.58    5.68
   8  -2   1   58.26    6.00
   8   2   1   53.87    6.09
   8  -2   1   54.58    5.60
   8   2   1   53.76    5.78
   8   2   1   48.42    5.56
   8   2   1   48.00    5.63
   8  -2   1   58.96    6.13
   8   2   1   61.82    5.89
   8  -2   2    0.74    1.26
   8   2   2    2.05    1.64
   8   2   2   -0.80    0.97
   8   2   2    0.75    1.27
   8   2   2    0.74    1.27
   8  -2   2    2.82    1.59
   8   2   2   -0.81    1.20
   8  -2   2   -0.74    0.89
   8   2   2   -0.78    1.15
   8   2   2   -0.70    1.33
   8  -2   3   11.74    2.87
   8   2   3   11.53    2.65
   8  -2   3    7.91    2.61
   8   2   3    9.14    2.83
   8  -2   3    5.17    2.09
   8   2   3    7.76    2.48
   8   2   3   10.63    2.57
   8   2   3   11.30    2.94
   8   2   3    9.56    2.72
   8   2   4   70.02    6.76
   8  -2   4   55.87    5.90
   8   2   4   54.18    6.18
   8   2   4   56.80    5.98
   8   2   4   49.02    5.65
   8   2   4   45.43    5.29
   8  -2   4   64.84    6.56
   8   2   5   14.46    3.37
   8   2   5    8.59    2.74
   8  -2   5   10.52    2.85
   8   2   6   92.85    8.37
   8  -2   6   95.61    8.03
   8   2   6  105.55    8.36
   8   2   7   66.19    6.95
   8  -2   7   61.64    6.53
   8   2   7   57.02    6.26
   8   2   8    8.67    2.67
   8  -2   8    6.58    2.62
   8   2   8   10.09    2.87
   8   2   9   34.13    5.02
   8  -2   9   25.32    4.22
   8   2   9   33.04    4.93
  -8   2  -9   28.50    4.41
   8   2  10   -0.83    1.58
   8  -2  10   -0.80    1.81
   8   2  10    0.84    1.24
  -8   2 -10    0.79    2.12
   8   2  11   59.16    6.32
   8  -2  11   60.14    6.26
   8   2  11   45.59    5.66
  -8   2 -11   54.36    5.94
   8  -2  12    4.49    1.80
   8   2  12    6.40    2.26
  -8   2 -12    8.28    2.49
  -8   2 -13    2.15    1.73
   8  -2  13   -0.70    1.04
   8   2  13    3.03    1.71
  -8   2 -13    1.94    1.56
  -8   2 -13   -0.69    1.30
  -8   2 -14    2.01    1.61
   8  -2  14    5.17    1.91
   8   2  14    5.61    1.98
  -8   2 -14    5.75    2.04
  -8   2 -15   -0.61    0.90
   8  -2  15   -0.58    0.98
   8   2  15    1.26    1.31
  -8   2 -15   -1.16    1.40
  -8   2 -16    2.69    1.45
   8  -2  16    3.99    1.53
   8   2  16    4.91    1.74
   8   2  16    2.90    1.24
  -8   2 -16    2.06    1.24
  -8   2 -17    3.67    1.52
  -8   2 -17    4.38    1.54
   8   2  17    7.42    1.72
  -8   2 -18    1.41    1.00
   8   2  18    1.32    0.84
   8   3 -17   -0.71    0.80
   8   3 -17   -0.33    0.56
   8  -3 -17    0.34    0.70
   8   3 -16    2.67    1.31
   8   3 -16    0.81    0.77
   8  -3 -16    0.43    0.73
   8   3 -15   -1.04    1.26
   8   3 -15    0.47    0.70
   8  -3 -15    0.50    1.05
   8   3 -14    6.37    1.81
   8  -3 -14    2.29    1.38
   8   3 -14    2.95    1.51
   8  -3 -14    4.10    1.69
   8   3 -13    0.58    1.10
   8  -3 -13    0.63    1.20
   8   3 -13   -0.65    1.23
   8  -3 -13   -0.57    1.18
   8  -3 -12   14.83    3.11
   8  -3 -12   19.02    3.24
   8   3 -12   19.46    3.52
   8  -3 -11   -0.71    1.35
   8   3 -11   -0.67    1.28
   8  -3 -11   -0.65    1.47
   8   3 -11   -0.73    1.24
   8  -3 -10    4.38    2.06
   8   3 -10    3.51    1.69
   8  -3 -10    2.04    1.42
   8   3 -10    4.51    1.92
   8  -3  -9   11.12    2.76
   8   3  -9   10.11    2.76
   8  -3  -9   14.00    2.99
   8   3  -9   11.46    2.92
   8  -3  -8   10.40    2.90
   8   3  -8    6.61    2.25
   8  -3  -8    2.14    1.49
   8   3  -8    9.20    2.61
   8   3  -7    2.18    1.95
   8  -3  -7   -1.47    1.77
   8  -3  -7    0.72    1.38
   8   3  -7   -0.73    1.24
   8   3  -7    0.74    1.26
   8   3  -7    0.76    1.71
   8  -3  -6    1.46    1.52
   8   3  -6    2.24    1.56
   8   3  -6    4.43    2.18
   8   3  -5   43.33    5.27
   8  -3  -5   40.89    5.05
   8   3  -5   36.32    4.93
   8  -3  -5   55.66    5.85
   8   3  -5   42.49    5.28
   8  -3  -4  204.97   11.63
   8  -3  -4  203.97   11.64
   8   3  -4  216.44   12.24
   8  -3  -3   55.89    6.07
   8  -3  -3   52.84    5.82
   8   3  -3   49.52    5.92
   8  -3  -2   72.89    6.95
   8  -3  -2   82.94    7.09
   8   3  -2   82.46    7.25
   8  -3  -1  133.59    9.43
   8  -3  -1  138.02    9.29
   8   3  -1  132.72    9.33
   8   3  -1  132.44    9.38
   8   3   0   24.97    4.12
   8  -3   0   23.51    3.83
   8   3   0   15.65    3.43
   8  -3   1    2.35    1.63
   8   3   1    0.78    1.48
   8   3   1   -0.78    1.49
   8  -3   1    0.74    1.53
   8  -3   2   -0.78    1.32
   8   3   2   -0.77    1.61
   8   3   2   -0.78    1.33
   8  -3   2    0.74    1.40
   8  -3   3   78.31    7.01
   8  -3   3   69.28    6.56
   8   3   3   72.72    6.94
   8   3   3   68.09    6.64
   8  -3   4    7.54    2.23
   8  -3   4    9.58    2.59
   8   3   4   11.36    2.74
   8  -3   5   14.67    3.20
   8  -3   5   18.38    3.44
   8   3   5   21.64    3.72
   8   3   5   16.26    3.44
   8   3   5   11.20    2.75
   8   3   6   57.34    6.50
   8   3   6   40.98    5.13
   8  -3   6   60.06    6.26
   8   3   7    0.87    1.29
   8  -3   7    4.00    2.26
   8   3   8   35.14    5.05
   8  -3   8   28.24    4.43
   8   3   8   36.76    4.95
   8  -3   9    0.76    1.45
   8   3   9    2.39    1.80
   8   3   9    2.49    1.58
  -8   3  -9    3.04    2.15
  -8   3  -9    1.61    1.68
   8  -3  10   -0.73    1.08
   8   3  10    3.14    1.89
   8   3  10   -0.79    1.16
  -8   3 -10    0.74    1.54
  -8   3 -10   -1.57    1.49
   8  -3  11    5.51    2.03
   8   3  11    7.60    2.51
   8   3  11    8.81    2.42
  -8   3 -11    5.26    2.22
  -8   3 -11    9.82    2.61
   8  -3  12    9.56    2.44
   8   3  12   13.72    3.14
  -8   3 -12   16.33    3.32
  -8   3 -12    9.14    2.56
   8   3  13    8.73    2.44
  -8   3 -13   15.13    3.07
  -8   3 -13   10.05    2.48
   8   3  14    0.61    1.16
  -8   3 -14    1.19    1.13
  -8   3 -14    0.52    1.17
  -8   3 -15    1.05    1.26
   8   3  15    2.14    1.37
  -8   3 -16   -0.45    0.85
   8   3  16    0.45    0.94
  -8   3 -17    0.36    0.75
   8   3  17   -0.35    0.67
   8   4 -15    1.33    0.89
   8  -4 -15    0.36    0.68
   8   4 -15   -0.36    0.92
   8   4 -14    0.40    0.68
   8  -4 -14    2.13    1.09
   8   4 -14    0.85    1.09
   8   4 -13   10.52    2.10
   8  -4 -13   11.16    2.23
   8   4 -13    5.83    1.71
   8  -4 -13   10.08    2.14
   8  -4 -13    8.47    1.94
   8   4 -12   -0.51    0.97
   8  -4 -12    1.60    1.20
   8   4 -12   -1.07    1.12
   8  -4 -12    0.51    1.30
   8  -4 -11   -0.57    1.09
   8   4 -11    0.58    1.30
   8  -4 -11   -0.56    1.16
   8  -4 -10   25.86    3.67
   8  -4 -10   30.32    3.93
   8   4 -10   26.31    3.60
   8   4 -10   35.17    4.27
   8  -4  -9    1.24    1.18
   8  -4  -9    3.13    1.69
   8   4  -9    1.90    1.43
   8   4  -9    4.42    1.78
   8  -4  -8   20.83    3.44
   8   4  -8   18.24    3.28
   8   4  -8   22.85    3.58
   8  -4  -7   20.11    3.49
   8   4  -7   18.42    3.38
   8   4  -7   17.33    3.18
   8  -4  -6    4.79    1.85
   8   4  -6    4.40    2.07
   8   4  -6    4.71    2.14
   8  -4  -5    2.08    1.57
   8   4  -5    1.50    1.43
   8  -4  -5    0.70    1.20
   8   4  -5    2.02    1.52
   8  -4  -4   21.04    3.61
   8   4  -4   19.13    3.59
   8  -4  -4   21.31    3.62
   8  -4  -3   28.92    4.23
   8   4  -3   20.12    3.70
   8  -4  -3   27.24    4.20
   8  -4  -2  114.55    8.34
   8   4  -2   98.79    8.10
   8   4  -2  116.50    8.68
   8  -4  -2  113.40    8.63
   8   4  -1   15.98    3.44
   8  -4  -1   14.84    3.08
   8   4  -1   15.57    3.26
   8  -4  -1   14.04    3.13
   8  -4   0   56.37    5.77
   8   4   0   48.85    5.67
   8   4   0   60.18    6.18
   8  -4   0   56.33    6.10
   8   4   1    2.96    1.79
   8   4   1    4.61    2.07
   8  -4   1   10.51    2.60
   8  -4   1    4.67    1.99
   8   4   1    6.84    2.51
   8   4   2    7.25    2.47
   8   4   2    6.83    2.33
   8  -4   2    6.26    2.05
   8  -4   2    8.46    2.54
   8   4   2    3.78    2.04
   8   4   3   29.09    4.34
   8  -4   3   26.12    3.87
   8  -4   3   21.11    3.67
   8   4   3   30.83    4.42
   8  -4   4  121.11    8.39
   8  -4   4  116.31    8.58
   8   4   4  102.81    8.15
   8  -4   5   66.62    6.32
   8  -4   5   57.64    5.74
   8   4   5   65.42    6.34
  -8   4  -5   49.82    5.51
   8  -4   6    0.64    1.23
   8   4   6   -0.72    1.23
  -8   4  -6    2.12    1.59
   8   4   7    4.06    1.96
   8   4   7    1.41    1.34
  -8   4  -7    5.61    2.07
   8   4   8    0.78    1.48
  -8   4  -8    2.07    1.76
   8   4   8    0.68    1.29
   8   4   9    1.94    1.46
  -8   4  -9    0.73    1.24
   8   4   9    3.34    1.71
   8   4   9    2.94    1.66
  -8   4  -9   -1.33    1.39
   8   4  10   19.53    3.18
  -8   4 -10   23.42    3.77
   8   4  10   18.73    3.27
   8   4  10   16.98    3.19
  -8   4 -10   15.15    3.02
   8   4  11    0.57    0.83
  -8   4 -11    0.64    1.09
   8   4  11    0.61    1.17
   8   4  11    1.22    1.47
  -8   4 -11   -0.59    1.32
   8   4  12   -0.57    1.08
   8   4  12    0.51    0.87
  -8   4 -12    0.53    1.20
  -8   4 -12    1.75    1.31
   8   4  13    1.54    1.24
   8   4  13    3.61    1.33
  -8   4 -13    1.88    1.26
  -8   4 -13    1.04    1.08
   8   4  14   -0.45    0.76
   8   4  14    0.36    0.69
  -8   4 -14   -0.45    0.93
   8   4  15    2.25    1.06
  -8   4 -15    2.22    1.09
   8   4  15    2.98    1.02
   8  -5 -12    2.45    1.03
   8   5 -12    4.61    1.26
   8   5 -11    6.08    1.48
   8  -5 -11    3.74    1.35
   8   5 -11    2.28    1.08
   8  -5 -10    7.08    1.71
   8   5 -10    8.39    1.92
   8  -5  -9   -0.91    0.86
   8   5  -9   -0.49    1.11
   8  -5  -8    0.97    1.09
   8   5  -8    2.70    1.45
   8  -5  -7   22.45    3.18
   8   5  -7   10.98    2.43
   8  -5  -6   17.50    2.84
   8   5  -6   13.99    2.85
   8  -5  -5    4.91    1.74
   8   5  -5    5.06    1.94
   8  -5  -5    5.26    1.86
   8   5  -4    2.51    1.60
   8  -5  -4    4.45    1.64
   8   5  -4    2.59    1.66
   8  -5  -4    4.35    1.67
   8   5  -3   13.87    2.90
   8  -5  -3   12.95    2.55
   8   5  -3    9.88    2.45
   8  -5  -3    8.45    2.36
   8   5  -2    6.28    2.21
   8   5  -2    7.29    2.19
   8  -5  -2    7.36    2.21
   8   5  -1   -0.62    1.18
   8   5  -1    0.66    1.13
   8  -5  -1   -0.68    1.42
   8   5   0   -0.65    1.11
   8  -5   0    0.68    1.16
   8   5   1    3.20    1.81
   8  -5   1    0.68    1.00
   8   5   2   -0.62    1.18
   8  -5   2    0.66    1.13
   8  -5   3    4.50    1.82
   8   5   3    3.34    1.71
   8  -5   4   18.40    3.15
   8   5   4   16.34    3.02
   8  -5   5    5.75    1.96
  -8   5  -5    5.42    2.08
   8   5   5    5.71    1.95
  -8   5  -6   10.31    2.58
   8   5   6   10.99    2.50
  -8   5  -7    9.66    2.47
  -8   5  -7   11.57    2.42
   8   5   7    9.06    2.47
   8   5   7   10.47    2.38
  -8   5  -8    8.34    2.22
  -8   5  -8    6.09    1.84
   8   5   8    5.43    1.79
   8   5   8    6.02    1.81
  -8   5  -9    3.83    1.62
  -8   5  -9    4.51    1.60
   8   5   9    9.35    2.25
  -8   5  -9    6.25    1.88
   8   5   9    7.59    1.83
   8   5  10   14.58    2.56
  -8   5 -10    9.92    2.29
   8   5  10   13.33    2.36
  -8   5 -11    4.38    1.45
   8   5  11    4.88    1.43
  -8   5 -12    0.37    0.90
   8   5  12   -0.35    0.59
   8   6  -8    2.20    0.89
   8  -6  -8    0.30    0.62
   8   6  -7    2.26    1.03
   8   6  -7    3.15    1.12
  -8   6   7    4.75    1.43
   8  -6  -7    4.78    1.22
   8   6  -6   -0.69    0.66
   8   6  -6    0.76    0.91
  -8   6   6    0.41    1.04
   8   6  -5   14.08    2.26
  -8   6   5   10.60    2.14
  -8   6   4    0.47    0.97
   8   6  -4    0.42    0.80
   8   6  -4    1.70    1.08
   8  -6  -4    1.21    1.03
  -8  -6   4    0.74    0.77
   8   6  -3    0.43    0.89
  -8   6   3    0.48    1.16
   8  -6  -3    0.44    0.83
  -8  -6   3    0.40    0.76
   8   6  -2    1.28    1.03
  -8   6   2    1.46    1.31
   8  -6  -2    1.37    1.17
  -8  -6   2    1.67    0.94
   8   6  -1    1.27    1.08
  -8   6   1    0.48    1.23
   8  -6  -1    0.47    0.80
  -8  -6   1    1.72    1.10
   8  -6   0   -0.47    0.70
  -8  -6   0   -0.43    0.74
   8  -6   1    2.33    1.32
  -8  -6  -1    0.43    0.73
  -8   6  -1    1.03    1.07
   8   6   2    0.94    1.06
   8  -6   2    0.90    0.94
  -8  -6  -2    1.24    1.11
  -8   6  -2   -0.51    1.06
   8   6   3    0.47    0.90
   8  -6   3    1.29    1.03
  -8  -6  -3   -0.39    0.75
  -8   6  -3    0.99    1.26
   8   6   4    0.47    1.13
   8   6   4   -0.42    0.51
   8  -6   4   -0.40    0.76
  -8  -6  -4   -0.36    0.69
  -8   6  -4    0.47    0.99
   8   6   5    0.90    1.02
  -8   6  -5    0.89    1.00
   8   6   6    0.43    0.96
  -8   6  -6   -0.41    0.70
  -8   6  -6    1.24    0.93
  -8   6  -7   11.49    2.04
  -8   6  -7   11.90    2.02
   8   6   7   17.53    2.47
  -8   6  -8    1.30    0.83
  -8   6  -8    0.32    0.68
   8   6   8   -0.34    0.77
   9   0 -17    0.77    0.92
   9   0 -16    1.39    1.12
   9   0 -15    0.54    0.91
   9   0 -14   13.48    2.54
   9   0 -14   12.03    2.62
   9   0 -13   -0.61    1.04
   9   0 -13   -1.16    1.48
   9   0 -13   -2.62    1.37
   9   0 -12   -0.65    1.24
   9   0 -12   -0.64    1.23
   9   0 -12    0.65    1.11
   9   0 -12   -1.27    1.53
   9   0 -12    1.40    1.33
   9   0 -11   -0.68    1.16
   9   0 -11   -0.68    1.41
   9   0 -11   -0.68    1.30
   9   0 -11   -0.70    1.34
   9   0 -11   -0.73    1.25
   9   0 -10    2.13    1.60
   9   0 -10    0.71    1.35
   9   0 -10    1.48    1.40
   9   0 -10    0.75    1.44
   9   0 -10    2.21    1.41
   9   0  -9    0.73    1.39
   9   0  -9   -0.73    1.52
   9   0  -9    0.76    1.59
   9   0  -9    0.77    1.73
   9   0  -9   -0.76    1.13
   9   0  -8   19.26    3.74
   9   0  -8   14.16    3.31
   9   0  -8   14.81    3.40
   9   0  -8   13.16    3.10
   9   0  -8   14.04    3.20
   9   0  -7   -0.74    1.55
   9   0  -7    0.75    1.28
   9   0  -7   -0.79    1.50
   9   0  -7   -0.72    1.38
   9   0  -7    0.77    1.32
   9   0  -7   -0.79    1.16
   9   0  -6   -0.74    1.54
   9   0  -6   -0.76    1.58
   9   0  -6    0.79    1.91
   9   0  -6    0.74    1.41
   9   0  -6   -1.54    1.60
   9   0  -5   -0.72    1.23
   9   0  -5   -0.69    1.18
   9   0  -5   -1.46    1.87
   9   0  -5   -0.76    1.44
   9   0  -5    1.59    1.91
   9   0  -5    0.75    1.43
   9   0  -5    3.80    2.42
   9   0  -4   83.37    7.21
   9   0  -4   88.05    7.46
   9   0  -4   81.64    6.92
   9   0  -4   86.41    7.42
   9   0  -4   80.31    7.04
   9   0  -4   92.81    7.89
   9   0  -4   89.86    7.45
   9   0  -3   -0.75    1.28
   9   0  -3    0.71    1.21
   9   0  -3    0.70    1.46
   9   0  -3   -0.80    1.37
   9   0  -3   -0.76    1.44
   9   0  -3   -0.79    1.78
   9   0  -3   -0.76    1.95
   9   0  -3   -1.47    1.77
   9   0  -2  191.21   11.33
   9   0  -2  187.52   11.28
   9   0  -2  185.88   10.95
   9   0  -2  205.97   12.11
   9   0  -2  201.40   11.51
   9   0  -2  199.28   11.00
   9   0  -2  213.08   12.05
   9   0  -1    0.76    1.30
   9   0  -1   -0.72    1.38
   9   0  -1    0.81    1.70
   9   0  -1   -0.75    1.70
   9   0  -1   -0.78    1.33
   9   0  -1    0.76    1.29
   9   0   0    3.06    1.84
   9   0   0    4.38    1.76
   9   0   0    0.81    1.39
   9   0   0    3.76    1.92
   9   0   0    3.89    2.20
   9   0   0    4.53    2.13
   9   0   1    0.76    1.59
   9   0   1   -0.74    1.25
   9   0   1   -0.81    1.20
   9   0   1    0.75    1.57
   9   0   1    0.75    1.10
   9   0   2   22.25    3.76
   9   0   2   24.33    3.96
   9   0   2   17.62    3.60
   9   0   2   25.80    4.25
   9   0   2   21.05    3.65
   9   0   2   22.20    3.81
   9   0   3    0.75    1.43
   9   0   3    0.86    1.26
   9   0   3    0.80    1.18
   9   0   3   -0.75    1.11
   9   0   3   -0.73    1.52
   9   0   4   -0.74    1.41
   9   0   4   -0.71    1.49
   9   0   4    0.87    1.65
   9   0   4   -0.75    1.11
   9   0   5    0.88    1.05
   9   0   5   -1.49    1.56
   9   0   6   -0.74    1.41
   9   0   7   -0.76    1.13
   9   0   7   -0.73    1.53
   9   0   8   77.60    7.04
   9   0   8   76.99    6.81
   9   0   9   -0.76    1.30
   9   0   9    0.70    1.19
   9   0  10   42.09    5.23
   9   0  10   40.99    4.86
   9   0  11   -0.73    0.88
   9   0  12   16.70    3.21
   9   0  13   -0.65    1.24
   9   0  14    6.57    1.97
  -9   0 -15   -0.52    0.99
   9   0  15   -1.06    1.20
  -9   0 -16    3.54    1.36
   9   0  16    4.59    1.52
  -9   0 -17   -0.36    0.80
   9   0  17   -0.38    0.79
   9   1 -17   25.91    2.79
   9  -1 -17   17.12    2.36
   9  -1 -16    0.44    0.75
   9   1 -16    0.42    0.80
   9   1 -15   -0.97    1.24
   9  -1 -15   -0.51    1.07
   9   1 -15   -0.50    0.95
   9  -1 -15   -0.47    0.89
   9  -1 -14    1.54    1.31
   9   1 -14    5.63    1.79
   9  -1 -14    2.29    1.46
   9   1 -14    3.97    1.60
   9  -1 -14    4.38    1.74
   9  -1 -13    4.62    1.97
   9   1 -13    2.52    1.42
   9  -1 -13    2.49    1.50
   9   1 -13    3.14    1.60
   9  -1 -13    0.61    1.17
   9  -1 -12   25.88    3.87
   9  -1 -12   26.79    3.96
   9   1 -12   20.57    3.29
   9   1 -12   17.13    3.23
   9  -1 -12   29.83    4.14
   9   1 -12   23.74    3.82
   9  -1 -12   30.78    4.18
   9  -1 -11    3.45    1.95
   9   1 -11    0.65    1.48
   9   1 -11    1.46    1.52
   9  -1 -11    3.46    1.86
   9   1 -11    3.59    1.84
   9  -1 -11    3.56    1.82
   9  -1 -10    4.30    2.20
   9   1 -10    0.65    1.57
   9   1 -10    0.69    1.67
   9   1 -10   -0.76    1.45
   9  -1 -10    0.71    1.21
   9   1 -10    1.50    1.43
   9  -1 -10   -1.49    1.55
   9   1  -9    1.33    1.50
   9  -1  -9    0.73    1.40
   9   1  -9   -0.68    1.16
   9   1  -9    0.72    1.50
   9   1  -9    0.78    1.33
   9  -1  -9    1.39    1.18
   9  -1  -9    0.72    1.07
   9   1  -9   -0.77    1.31
   9  -1  -9   -1.53    1.73
   9   1  -8   -0.69    1.17
   9  -1  -8   -0.75    1.27
   9   1  -8    0.70    1.03
   9  -1  -8    0.73    1.39
   9   1  -8   -0.74    1.66
   9   1  -8   -0.80    1.35
   9  -1  -8   -0.72    1.38
   9  -1  -8   -0.73    1.38
   9   1  -8    0.78    1.33
   9  -1  -8    0.78    1.33
   9  -1  -7    6.02    2.40
   9   1  -7    5.73    2.12
   9  -1  -7   12.03    3.07
   9   1  -7    8.95    2.70
   9   1  -7    6.41    2.27
   9  -1  -7    5.97    2.29
   9   1  -7    9.48    2.93
   9  -1  -7    7.84    2.32
   9  -1  -6   17.33    3.40
   9   1  -6   12.35    2.97
   9  -1  -6   12.25    3.00
   9   1  -6   11.21    3.25
   9   1  -6   14.42    3.28
   9  -1  -6   12.15    2.90
   9   1  -6    7.14    2.44
   9   1  -6   12.66    3.09
   9  -1  -6    7.04    2.41
   9  -1  -5    0.72    1.23
   9   1  -5    1.56    1.49
   9  -1  -5    1.50    1.43
   9   1  -5    0.73    1.40
   9  -1  -5   -0.78    1.62
   9   1  -5    0.74    1.41
   9   1  -5    0.80    1.18
   9  -1  -5    0.77    1.13
   9   1  -5    0.73    1.53
   9   1  -5    3.16    2.12
   9  -1  -5    0.78    1.32
   9   1  -4    0.74    1.55
   9   1  -4   -0.74    1.09
   9  -1  -4    0.74    1.26
   9   1  -4    2.40    1.67
   9  -1  -4    0.75    1.27
   9   1  -4   -0.74    1.66
   9  -1  -4   -0.78    1.63
   9   1  -4   -0.73    1.77
   9   1  -4    0.79    1.90
   9  -1  -4   -0.77    1.47
   9   1  -4    0.75    1.42
   9   1  -4    0.79    1.64
   9  -1  -4    0.76    1.13
   9   1  -3   75.57    6.92
   9  -1  -3   85.17    7.42
   9   1  -3   85.65    7.44
   9  -1  -3   89.19    7.59
   9   1  -3   84.50    7.28
   9   1  -3   77.98    7.32
   9  -1  -3   90.54    7.45
   9   1  -3   89.18    7.38
   9   1  -3   88.84    7.34
   9  -1  -3   77.91    7.29
   9   1  -3   75.78    7.15
   9   1  -3   77.93    7.19
   9  -1  -3   81.88    7.26
   9   1  -2   12.27    3.00
   9   1  -2    8.90    2.37
   9  -1  -2   13.74    3.12
   9   1  -2    7.93    2.54
   9   1  -2   10.65    2.88
   9  -1  -2    8.84    2.51
   9   1  -2   12.70    2.99
   9   1  -2   11.31    2.89
   9   1  -2    9.26    2.71
   9  -1  -2    9.94    2.69
   9   1  -2    5.33    2.43
   9   1  -2    7.73    2.64
   9   1  -1  183.45   10.88
   9  -1  -1  177.74   10.98
   9   1  -1  172.09   10.69
   9  -1  -1  150.78    9.99
   9  -1  -1  163.70   10.01
   9   1  -1  182.59   10.82
   9   1  -1  157.98   10.57
   9  -1  -1  165.87   10.32
   9   1  -1  153.98   10.10
   9   1  -1  167.95   10.11
   9   1  -1  165.75   10.45
   9   1  -1  173.52   10.43
   9   1   0   95.65    7.76
   9  -1   0   91.86    7.74
   9   1   0   75.77    7.09
   9  -1   0   74.84    6.90
   9  -1   0   84.81    7.12
   9   1   0   97.22    7.70
   9  -1   0   81.23    6.84
   9   1   0   92.87    7.60
   9   1   0   93.76    7.95
   9  -1   0   89.08    7.39
   9   1   0   72.49    6.84
   9   1   0   80.13    7.14
   9   1   1    1.48    1.41
   9  -1   1    4.63    2.27
   9   1   1    4.63    2.18
   9   1   1    6.57    2.32
   9  -1   1    3.43    1.65
   9   1   1    4.52    2.13
   9   1   1    5.73    2.31
   9  -1   1    5.75    2.12
   9   1   1    3.79    2.04
   9  -1   1    3.68    1.98
   9   1   1    6.87    2.43
   9   1   2    2.22    1.67
   9  -1   2    3.07    1.96
   9   1   2    5.36    2.06
   9  -1   2    4.33    1.84
   9   1   2   10.63    2.96
   9  -1   2    3.47    1.67
   9   1   2    3.36    2.03
   9   1   2    2.29    1.84
   9   1   2    6.50    2.30
   9  -1   2    5.71    2.35
   9   1   2    6.10    2.15
   9  -1   3   21.84    3.90
   9   1   3   18.16    3.50
   9   1   3   22.94    3.86
   9  -1   3   22.75    3.90
   9  -1   3   20.39    3.62
   9   1   3   27.81    4.29
   9   1   3   26.58    4.46
   9   1   3   16.85    3.44
   9   1   3   28.34    4.30
   9  -1   4    1.58    1.65
   9   1   4    2.21    1.26
   9   1   4    2.97    1.67
   9  -1   4    0.74    1.27
   9   1   4    0.87    1.48
   9   1   4    1.58    1.50
[truncated: 52,851 more chars]
