# Supplementary material for: Synthesis, crystal structure, Hirshfeld surface analysis and DFT study of the 1,1′-(buta-1,3-diyne-1,4-di­yl)bis­(cyclo­hexan-1-ol)
Source: Acta Crystallogr E Crystallogr Commun. 2023 Jun 2;79(Pt 7):605–9. doi: 10.1107/S2056989023004772 (PMC10439439; doi:10.1107/S2056989023004772)
Supplement: Supplementary file 2 [file e-79-00605-Isup2.hkl]

data_I                                                                          
_shelx_title ' exp_872+b11-23.81-2_a.res in P2/c'                               
_shelx_refln_list_code          4                                               
_shelx_F_calc_maximum      151.26                                               
_exptl_crystal_F_000       536.00                                               
_reflns_d_resolution_high  0.8128                                               
                                                                                
loop_                                                                           
 _space_group_symop_operation_xyz                                               
 'x, y, z'                                                                      
 '-x, y, -z+1/2'                                                                
 '-x, -y, -z'                                                                   
 'x, -y, z-1/2'                                                                 
                                                                                
_cell_length_a    10.4134                                                       
_cell_length_b     6.9167                                                       
_cell_length_c    20.4801                                                       
_cell_angle_alpha  90.000                                                       
_cell_angle_beta   90.308                                                       
_cell_angle_gamma  90.000                                                       
                                                                                
_shelx_F_squared_multiplier     1.000                                           
                                                                                
loop_                                                                           
 _refln_index_h                                                                 
 _refln_index_k                                                                 
 _refln_index_l                                                                 
 _refln_F_squared_calc                                                          
 _refln_F_squared_meas                                                          
 _refln_F_squared_sigma                                                         
 _refln_observed_status                                                         
   1   0   0       1051.63        960.26         7.18 o                         
   2   0   0      17827.91      17766.92       138.88 o                         
   3   0   0        653.65        607.35         7.39 o                         
   4   0   0       2027.35       2116.63        30.39 o                         
   5   0   0          3.92          0.08         1.11 o                         
   6   0   0         98.84        100.65         6.28 o                         
   7   0   0         46.05         46.45         2.58 o                         
   8   0   0         91.17         92.37         4.24 o                         
   9   0   0          6.86          6.61         1.51 o                         
  10   0   0        173.65        191.78         7.87 o                         
  11   0   0          0.40          1.33         1.22 o                         
  12   0   0          5.41          4.77         2.58 o                         
   0   1   0        157.86        179.03         3.37 o                         
   1   1   0       3130.30       2974.82        21.39 o                         
   2   1   0       2203.64       2023.57        14.56 o                         
   3   1   0          6.85          5.86         0.50 o                         
   4   1   0        948.47        846.21         9.11 o                         
   5   1   0          5.46          7.03         1.01 o                         
   6   1   0         39.98         50.86         4.76 o                         
   7   1   0         17.70         17.29         1.07 o                         
   8   1   0          1.32          0.23         0.69 o                         
   9   1   0        189.88        175.67         4.69 o                         
  10   1   0        134.90        127.37         4.49 o                         
  11   1   0          2.62          1.89         0.99 o                         
  12   1   0          6.18          0.57         1.72 o                         
   0   2   0       1532.20       1411.85        19.79 o                         
   1   2   0          0.53         33.03         4.61 o                         
   2   2   0       2808.08       2800.18        26.51 o                         
   3   2   0        498.18        484.38         8.38 o                         
   4   2   0         95.56        104.98         2.61 o                         
   5   2   0         42.38         47.03         2.98 o                         
   6   2   0        274.81        293.48         8.47 o                         
   7   2   0         22.80         20.91         1.56 o                         
   8   2   0        308.80        296.47         5.88 o                         
   9   2   0         67.12         58.70         3.59 o                         
  10   2   0         17.36         15.13         1.76 o                         
  11   2   0          8.78         10.94         2.17 o                         
  12   2   0          1.74          2.35         0.99 o                         
   0   3   0       1094.92       1312.39        37.13 o                         
   1   3   0        150.07        169.49         4.31 o                         
   2   3   0        135.42        135.62         4.56 o                         
   3   3   0        176.46        196.50         4.42 o                         
   4   3   0       1414.93       1351.75        16.15 o                         
   5   3   0        246.58        261.95         6.49 o                         
   6   3   0        511.77        507.56         8.96 o                         
   7   3   0        289.51        292.56         6.83 o                         
   8   3   0         47.21         44.23         5.40 o                         
   9   3   0         55.12         60.01         4.01 o                         
  10   3   0         49.63         47.15         4.56 o                         
  11   3   0          5.80          7.13         1.42 o                         
   0   4   0         42.92         30.61         3.37 o                         
   1   4   0        566.11        638.27        12.47 o                         
   2   4   0        140.37        150.45         5.93 o                         
   3   4   0          0.60          0.08         0.70 o                         
   4   4   0         96.09        111.11         3.67 o                         
   5   4   0         35.39         29.11         1.96 o                         
   6   4   0         20.76         17.07         2.22 o                         
   7   4   0          5.89          4.75         1.71 o                         
   8   4   0        106.74        113.55         6.05 o                         
   9   4   0         23.91         23.19         2.46 o                         
  10   4   0          4.83          5.76         1.62 o                         
  11   4   0          2.13          2.16         1.01 o                         
   0   5   0         90.91         82.08         4.67 o                         
   1   5   0         43.07         47.41         2.43 o                         
   2   5   0        496.15        512.23         8.94 o                         
   3   5   0          0.76          1.81         0.89 o                         
   4   5   0        352.40        373.59         8.38 o                         
   5   5   0          6.92          8.15         2.26 o                         
   6   5   0          6.22          8.87         1.96 o                         
   7   5   0          4.52          9.04         3.08 o                         
   8   5   0          1.80          0.00         1.64 o                         
   9   5   0          3.17         -0.40         1.73 o                         
  10   5   0          0.40          0.45         0.86 o                         
   0   6   0          2.46          2.08         1.98 o                         
   1   6   0          3.67          3.55         2.18 o                         
   2   6   0          3.19          3.74         1.39 o                         
   3   6   0          8.28          7.77         1.87 o                         
   4   6   0         69.57         73.35         4.94 o                         
   5   6   0          3.73          4.05         2.77 o                         
   6   6   0         33.87         44.63         5.29 o                         
   7   6   0          5.53          5.16         2.15 o                         
   8   6   0          0.14         -0.92         1.04 o                         
   9   6   0          3.37          3.82         1.05 o                         
   0   7   0          9.59         12.82         2.66 o                         
   1   7   0          2.18          2.95         2.48 o                         
   2   7   0          4.78          4.12         1.39 o                         
   3   7   0         13.17          9.60         2.31 o                         
   4   7   0         63.45         61.95         5.15 o                         
   5   7   0          1.05          1.56         1.70 o                         
   6   7   0          0.53          0.17         1.03 o                         
   7   7   0          0.10          0.59         0.84 o                         
   0   8   0          0.55         -0.95         1.34 o                         
   1   8   0          9.11          6.55         1.32 o                         
   2   8   0          7.41          7.70         3.08 o                         
   3   8   0         22.21         21.60         2.27 o                         
   4   8   0          0.79          0.03         0.65 o                         
 -12   1   1          4.06          6.58         1.94 o                         
 -11   1   1         31.43         34.90         3.18 o                         
 -10   1   1         35.91         45.81         2.45 o                         
  -9   1   1        339.47        344.07         6.16 o                         
  -8   1   1          5.22          5.12         0.80 o                         
  -7   1   1         89.78         86.39         2.24 o                         
  -6   1   1        391.72        383.28         9.36 o                         
  -5   1   1        966.29        962.54        14.05 o                         
  -4   1   1       1859.77       1860.94        18.49 o                         
  -3   1   1         94.31         81.83         1.82 o                         
  -2   1   1        174.50        177.75         2.52 o                         
  -1   1   1       1109.19       1044.86         8.65 o                         
   0   1   1       2015.76       2031.95        22.11 o                         
   1   1   1          0.30         -0.02         0.29 o                         
   2   1   1       1387.06       1258.82         8.65 o                         
   3   1   1        178.13        188.49         2.58 o                         
   4   1   1         79.18         78.66         2.55 o                         
   5   1   1        476.16        512.28        10.31 o                         
   6   1   1         51.95         47.53         3.63 o                         
   7   1   1        211.82        200.51         3.75 o                         
   8   1   1          2.95          2.80         0.72 o                         
   9   1   1          8.26          9.04         1.23 o                         
  10   1   1          6.17          6.46         1.19 o                         
  11   1   1          9.71         11.07         1.53 o                         
  12   1   1          0.00          1.21         1.34 o                         
 -12   2   1          0.58         -0.18         0.83 o                         
 -11   2   1          2.83          4.94         1.23 o                         
 -10   2   1          2.78          2.47         1.02 o                         
  -9   2   1         31.38         35.79         2.62 o                         
  -8   2   1         85.28         79.50         2.88 o                         
  -7   2   1         70.89         70.92         2.80 o                         
  -6   2   1         57.76         56.13         3.67 o                         
  -5   2   1        406.42        431.06        12.53 o                         
  -4   2   1        337.09        339.97         5.72 o                         
  -3   2   1        130.82        133.12         3.01 o                         
  -2   2   1        100.88        106.60         2.64 o                         
  -1   2   1        612.96        610.61         8.19 o                         
   0   2   1          0.00          2.89         0.53 o                         
   1   2   1       3511.34       3409.43        34.31 o                         
   2   2   1        464.74        449.34         7.05 o                         
   3   2   1        168.89        153.11         3.29 o                         
   4   2   1         91.93         74.93         2.37 o                         
   5   2   1        230.83        225.77         7.27 o                         
   6   2   1         31.27         28.03         2.02 o                         
   7   2   1        203.47        176.93         4.68 o                         
   8   2   1        118.69        111.07         3.58 o                         
   9   2   1        102.06        101.95         4.97 o                         
  10   2   1        154.42        158.28         5.70 o                         
  11   2   1          4.91          2.25         1.48 o                         
  12   2   1          6.44          5.18         1.58 o                         
 -11   3   1         12.50         12.29         2.06 o                         
 -10   3   1         14.44         16.57         2.34 o                         
  -9   3   1         73.11         71.15         3.93 o                         
  -8   3   1        269.77        274.81         9.58 o                         
  -7   3   1        249.33        255.25         7.91 o                         
  -6   3   1          0.80          0.61         0.82 o                         
  -5   3   1         17.68         17.68         1.75 o                         
  -4   3   1        390.80        400.57         7.62 o                         
  -3   3   1        990.10       1053.78        12.44 o                         
  -2   3   1        527.75        591.27         9.62 o                         
  -1   3   1       2049.88       2111.75        34.39 o                         
   0   3   1          9.80         15.01         1.49 o                         
   1   3   1        589.92        620.47        12.67 o                         
   2   3   1        173.78        164.24         4.47 o                         
   3   3   1        508.54        531.96         7.99 o                         
   4   3   1        290.74        300.20         5.59 o                         
   5   3   1         65.79         55.37         2.99 o                         
   6   3   1        116.71        108.71         3.46 o                         
   7   3   1         87.41         83.17         3.95 o                         
   8   3   1          2.00          1.51         1.56 o                         
   9   3   1         33.37         31.18         2.68 o                         
  10   3   1         28.30         18.82         2.93 o                         
  11   3   1          0.09          0.68         1.06 o                         
 -11   4   1          7.71          7.53         1.42 o                         
 -10   4   1          1.46         -0.33         1.21 o                         
  -9   4   1          5.02          4.43         1.39 o                         
  -8   4   1         26.21         30.87         3.29 o                         
  -7   4   1         23.97         22.80         2.89 o                         
  -6   4   1          8.74          8.89         1.56 o                         
  -5   4   1         59.34         50.14         2.30 o                         
  -4   4   1          0.46          1.92         0.80 o                         
  -3   4   1         32.38         32.23         2.13 o                         
  -2   4   1          0.08          0.82         0.93 o                         
  -1   4   1         29.13         28.88         2.85 o                         
   0   4   1         57.98         50.55         4.20 o                         
   1   4   1          4.38          7.66         1.42 o                         
   2   4   1         19.99         16.61         2.36 o                         
   3   4   1         13.87         10.64         1.34 o                         
   4   4   1         28.11         25.47         1.70 o                         
   5   4   1          2.31          0.83         0.70 o                         
   6   4   1          4.53          3.11         1.20 o                         
   7   4   1         32.15         33.48         2.91 o                         
   8   4   1         18.00         11.97         2.24 o                         
   9   4   1         53.68         53.75         4.05 o                         
  10   4   1          0.42          1.21         1.29 o                         
  11   4   1          1.30          0.98         1.04 o                         
 -10   5   1          6.52          4.02         1.05 o                         
  -9   5   1          6.94         10.78         1.61 o                         
  -8   5   1          0.22         -0.35         1.45 o                         
  -7   5   1         16.08         18.35         3.73 o                         
  -6   5   1          1.37          1.06         1.28 o                         
  -5   5   1         28.29         19.85         3.25 o                         
  -4   5   1          0.22          0.00         1.07 o                         
  -3   5   1        214.84        237.17         6.76 o                         
  -2   5   1        205.34        205.98         5.42 o                         
  -1   5   1        124.99        113.75         3.96 o                         
   0   5   1         25.95         28.40         1.82 o                         
   1   5   1        288.27        314.43         6.30 o                         
   2   5   1        442.61        466.83         8.73 o                         
   3   5   1         13.54         12.28         1.40 o                         
   4   5   1        136.38        129.88         4.17 o                         
   5   5   1         27.43         19.72         3.93 o                         
   6   5   1          7.23          4.60         1.63 o                         
   7   5   1         51.04         43.33         3.77 o                         
   8   5   1          2.04          3.22         2.58 o                         
   9   5   1         16.56         14.67         2.76 o                         
  10   5   1         18.23         19.01         2.17 o                         
  -9   6   1         21.12         15.91         2.25 o                         
  -8   6   1          0.86          1.95         1.03 o                         
  -7   6   1          2.21          3.40         1.88 o                         
  -6   6   1         35.28         35.38         6.61 o                         
  -5   6   1          0.14          0.00         1.54 o                         
  -4   6   1        119.23        121.15         9.33 o                         
  -3   6   1        280.38        302.63        10.85 o                         
  -2   6   1        152.91        148.52         6.40 o                         
  -1   6   1         36.69         34.83         3.69 o                         
   0   6   1        683.20        710.82        12.39 o                         
   1   6   1        147.49        165.27         6.63 o                         
   2   6   1          0.87          3.54         1.56 o                         
   3   6   1        196.40        221.35         9.78 o                         
   4   6   1          4.29         10.83         4.22 o                         
   5   6   1         20.26         18.56         2.58 o                         
   6   6   1          0.01          0.09         1.52 o                         
   7   6   1          0.01          0.49         1.74 o                         
   8   6   1          0.16          2.22         1.12 o                         
   9   6   1          9.77          6.35         1.19 o                         
  -7   7   1          0.39         -0.23         0.80 o                         
  -6   7   1          0.59         -0.67         0.96 o                         
  -5   7   1          0.15          0.50         1.05 o                         
  -4   7   1          0.02          0.24         1.01 o                         
  -3   7   1         16.45         18.22         2.61 o                         
  -2   7   1         29.46         27.78         4.76 o                         
  -1   7   1          3.46          3.01         1.36 o                         
   0   7   1          1.65          1.24         1.37 o                         
   1   7   1         23.41         18.93         2.50 o                         
   2   7   1         21.87         15.34         2.40 o                         
   3   7   1          6.35          6.46         1.75 o                         
   4   7   1          0.53          1.27         1.26 o                         
   5   7   1          0.31         -0.77         1.13 o                         
   6   7   1          0.95         -0.91         0.99 o                         
   7   7   1          0.88          1.37         0.71 o                         
  -4   8   1          0.77          0.06         0.66 o                         
  -3   8   1          0.02          0.26         0.69 o                         
  -2   8   1          3.27          3.35         1.34 o                         
  -1   8   1          1.71          1.22         0.96 o                         
   0   8   1         21.82         19.80         2.45 o                         
   1   8   1          0.10          0.56         0.96 o                         
   2   8   1         17.01         22.12         2.49 o                         
   3   8   1          9.36          5.61         1.29 o                         
   4   8   1          0.04          0.30         0.65 o                         
 -12   0   2          7.34          4.72         2.54 o                         
 -11   0   2        173.35        184.19         7.16 o                         
 -10   0   2          5.70          4.85         1.79 o                         
  -9   0   2        411.43        404.77         8.85 o                         
  -8   0   2          3.76          4.32         1.05 o                         
  -7   0   2        198.34        179.05         4.43 o                         
  -6   0   2        138.33        152.90         7.92 o                         
  -5   0   2        627.53        677.60        13.64 o                         
  -4   0   2       2927.56       2978.93        35.20 o                         
  -3   0   2      22880.61      23404.78       217.33 o                         
  -2   0   2         49.21         47.93         1.60 o                         
  -1   0   2        159.84        136.05         1.89 o                         
   0   0   2       1585.47       1467.80        14.10 o                         
   1   0   2        121.23        100.96         1.57 o                         
   2   0   2         26.30         31.48         1.23 o                         
   3   0   2          7.39          5.32         0.70 o                         
   4   0   2        331.12        374.90         9.96 o                         
   5   0   2        118.43        128.33         5.21 o                         
   6   0   2        190.36        210.59        13.55 o                         
   7   0   2         59.10         59.03         2.75 o                         
   8   0   2          3.75          2.56         1.11 o                         
   9   0   2         43.60         45.52         3.19 o                         
  10   0   2        228.46        247.00         8.87 o                         
  11   0   2        221.52        252.20        11.10 o                         
  12   0   2         24.14         24.87         3.25 o                         
 -12   1   2         13.32         17.73         5.29 o                         
 -11   1   2          0.01          0.06         1.44 o                         
 -10   1   2         43.51         40.27         2.48 o                         
  -9   1   2         15.11         20.39         1.59 o                         
  -8   1   2          2.27          0.55         0.63 o                         
  -7   1   2          2.26          1.98         0.54 o                         
  -6   1   2         15.51         12.94         2.00 o                         
  -5   1   2         53.94         48.50         2.83 o                         
  -4   1   2         14.51          6.81         0.73 o                         
  -3   1   2        754.54        811.81         8.77 o                         
  -2   1   2       2278.51       2230.06        16.97 o                         
  -1   1   2      15745.51      16350.45       112.91 o                         
   0   1   2        762.22        773.12         7.74 o                         
   1   1   2      13677.63      13702.68       107.33 o                         
   2   1   2        907.65        928.37         7.48 o                         
   3   1   2        129.10        138.76         2.35 o                         
   4   1   2          2.99          3.90         0.67 o                         
   5   1   2        502.67        501.71         9.10 o                         
   6   1   2         83.56         72.77         4.10 o                         
   7   1   2         75.93         78.52         2.72 o                         
   8   1   2          2.02          0.29         0.85 o                         
   9   1   2          9.30          9.37         1.23 o                         
  10   1   2          0.02          0.52         0.91 o                         
  11   1   2          5.35          6.58         1.28 o                         
  12   1   2          6.63          6.02         1.73 o                         
 -12   2   2         17.29         18.14         2.04 o                         
 -11   2   2         27.54         30.46         2.53 o                         
 -10   2   2         10.60         10.37         1.67 o                         
  -9   2   2         43.98         51.42         3.10 o                         
  -8   2   2         84.18         78.56         2.99 o                         
  -7   2   2          0.19         -0.68         0.68 o                         
  -6   2   2         47.23         48.21         2.86 o                         
  -5   2   2          6.23          4.94         1.06 o                         
  -4   2   2        881.96        861.38        11.44 o                         
  -3   2   2        107.30         83.00         2.36 o                         
  -2   2   2       1033.95       1016.66         9.36 o                         
  -1   2   2       1752.67       1794.76        17.74 o                         
   0   2   2       3497.10       3404.03        36.03 o                         
   1   2   2         20.20         18.24         1.64 o                         
   2   2   2          8.90          8.40         0.99 o                         
   3   2   2        495.87        504.97         6.35 o                         
   4   2   2        147.73        156.29         3.52 o                         
   5   2   2        279.24        282.14         7.79 o                         
   6   2   2          6.05          3.58         0.90 o                         
   7   2   2          0.43          0.14         0.70 o                         
   8   2   2          1.17          0.31         0.77 o                         
   9   2   2          0.64         -0.59         1.16 o                         
  10   2   2         13.06         13.95         1.77 o                         
  11   2   2          0.01          0.59         0.98 o                         
  12   2   2          3.00          4.80         1.55 o                         
 -11   3   2          1.04          1.07         0.84 o                         
 -10   3   2         12.02          9.99         2.16 o                         
  -9   3   2        111.10        117.50         5.37 o                         
  -8   3   2        169.12        162.83         8.38 o                         
  -7   3   2        250.95        242.22         6.62 o                         
  -6   3   2          0.02         -0.14         0.69 o                         
  -5   3   2        264.98        243.87         6.73 o                         
  -4   3   2        113.05        130.38         4.52 o                         
  -3   3   2         83.62         96.97         4.36 o                         
  -2   3   2        240.42        281.63         7.77 o                         
  -1   3   2        378.04        458.02        11.78 o                         
   0   3   2        799.67        826.59        12.88 o                         
   1   3   2       2932.40       3063.01        38.08 o                         
   2   3   2        106.00        118.22         3.84 o                         
   3   3   2       1013.42       1080.78        15.22 o                         
   4   3   2          3.20          4.79         0.96 o                         
   5   3   2        142.17        152.69         4.29 o                         
   6   3   2          1.71          2.61         0.91 o                         
   7   3   2         16.36         10.76         1.36 o                         
   8   3   2          1.70         -0.81         1.43 o                         
   9   3   2         39.66         43.46         3.49 o                         
  10   3   2         32.18         36.49         3.32 o                         
  11   3   2          0.21         -0.32         1.23 o                         
 -11   4   2          8.82         12.27         1.76 o                         
 -10   4   2          3.38          1.65         1.48 o                         
  -9   4   2         61.71         60.54         3.80 o                         
  -8   4   2        234.99        227.07         8.62 o                         
  -7   4   2        196.72        177.59         8.71 o                         
  -6   4   2         89.61         83.50         4.21 o                         
  -5   4   2        149.38        129.25         3.65 o                         
  -4   4   2         53.86         58.94         2.55 o                         
  -3   4   2        278.54        268.28         7.78 o                         
  -2   4   2          7.95          7.37         2.17 o                         
  -1   4   2          2.54          1.44         0.78 o                         
   0   4   2        344.34        389.44        10.40 o                         
   1   4   2        123.12        137.04         8.34 o                         
   2   4   2        143.13        155.39        10.00 o                         
   3   4   2          3.50          2.00         0.76 o                         
   4   4   2          0.37          1.91         0.68 o                         
   5   4   2          0.18          0.32         0.66 o                         
   6   4   2         48.79         49.85         2.70 o                         
   7   4   2         26.61         33.61         3.04 o                         
   8   4   2         12.01         13.16         2.06 o                         
   9   4   2          1.65          1.61         1.15 o                         
  10   4   2         22.76         25.99         2.97 o                         
  11   4   2          0.14          0.29         0.84 o                         
 -10   5   2          8.86          7.58         1.30 o                         
  -9   5   2          3.70          5.47         1.20 o                         
  -8   5   2         11.55         14.32         2.60 o                         
  -7   5   2        209.21        226.45        12.06 o                         
  -6   5   2          1.49          2.57         1.71 o                         
  -5   5   2        191.80        204.03         8.21 o                         
  -4   5   2        133.22        145.50         5.50 o                         
  -3   5   2        130.90        130.17         5.44 o                         
  -2   5   2         19.11         21.31         1.83 o                         
  -1   5   2          0.24         -0.54         0.94 o                         
   0   5   2         62.48         56.42         2.64 o                         
   1   5   2         30.89         35.82         2.27 o                         
   2   5   2          3.21          3.69         0.90 o                         
   3   5   2          7.54          7.12         1.14 o                         
   4   5   2          0.06         -0.03         0.82 o                         
   5   5   2         50.22         47.86         4.05 o                         
   6   5   2          0.01         -0.80         1.37 o                         
   7   5   2         68.93         80.18         5.08 o                         
   8   5   2          0.23          0.07         1.67 o                         
   9   5   2         21.65         20.00         2.61 o                         
  10   5   2          1.78          0.50         0.80 o                         
  -9   6   2          8.13          7.61         3.48 o                         
  -8   6   2          3.37          2.97         1.11 o                         
  -7   6   2         13.03         11.38         2.18 o                         
  -6   6   2          1.00          2.02         3.93 o                         
  -5   6   2          0.01          0.69         1.17 o                         
  -4   6   2          6.77          4.21         1.65 o                         
  -3   6   2         22.24         22.50         4.34 o                         
  -2   6   2          6.82          6.18         1.63 o                         
  -1   6   2          4.22          8.58         2.16 o                         
   0   6   2         19.60         19.85         2.55 o                         
   1   6   2        120.58        137.95         6.80 o                         
   2   6   2          0.05         -0.89         1.26 o                         
   3   6   2         28.84         23.05         2.81 o                         
   4   6   2          0.28          0.04         1.49 o                         
   5   6   2          0.04         -0.36         1.06 o                         
   6   6   2          0.10          1.03         1.25 o                         
   7   6   2          0.17          0.12         1.53 o                         
   8   6   2          1.21          1.32         1.06 o                         
   9   6   2          0.31          1.33         1.60 o                         
  -7   7   2          2.07          0.61         0.70 o                         
  -6   7   2          1.18          0.51         1.04 o                         
  -5   7   2          3.41          1.80         1.31 o                         
  -4   7   2          0.36          0.96         0.98 o                         
  -3   7   2          1.85          1.64         1.00 o                         
  -2   7   2          0.07          0.32         1.15 o                         
  -1   7   2          0.79         -0.34         1.20 o                         
   0   7   2         62.85         65.50         3.48 o                         
   1   7   2          0.28         -0.31         1.28 o                         
   2   7   2         19.23         17.02         2.25 o                         
   3   7   2          8.83          9.49         1.89 o                         
   4   7   2          8.97          4.81         1.64 o                         
   5   7   2          4.41          8.70         2.06 o                         
   6   7   2          0.13          0.88         0.85 o                         
   7   7   2          2.72          1.91         0.87 o                         
  -4   8   2          2.56          0.76         0.68 o                         
  -3   8   2          1.79          0.91         0.71 o                         
  -2   8   2          1.82          1.77         0.75 o                         
  -1   8   2         18.69         20.71         2.18 o                         
   0   8   2          4.37          5.49         1.51 o                         
   1   8   2          6.37          4.87         1.30 o                         
   2   8   2          0.11          0.15         0.84 o                         
   3   8   2          1.50          0.41         0.71 o                         
   4   8   2          0.01         -0.04         0.63 o                         
 -12   1   3         28.78         39.48         3.14 o                         
 -11   1   3         34.65         29.70         2.97 o                         
 -10   1   3         45.79         46.98         2.77 o                         
  -9   1   3        167.46        170.34         4.15 o                         
  -8   1   3         66.55         71.26         2.39 o                         
  -7   1   3          0.80          0.59         0.53 o                         
  -6   1   3        141.19        143.33         6.49 o                         
  -5   1   3        179.05        201.50         6.16 o                         
  -4   1   3       1384.37       1434.43        14.74 o                         
  -3   1   3        554.13        506.34         6.38 o                         
  -2   1   3        121.33        117.67         1.90 o                         
  -1   1   3        574.46        510.84         4.68 o                         
   0   1   3       1921.94       1819.75        14.45 o                         
   1   1   3       3460.48       3299.66        23.86 o                         
   2   1   3        356.28        347.16         3.91 o                         
   3   1   3          1.39         -0.09         0.40 o                         
   4   1   3        160.78        150.50         3.44 o                         
   5   1   3        161.97        136.21         3.96 o                         
   6   1   3        263.42        252.96         7.53 o                         
   7   1   3          7.43          5.94         1.21 o                         
   8   1   3          3.15          1.37         0.88 o                         
   9   1   3         42.85         46.76         2.64 o                         
  10   1   3         13.15         13.56         1.72 o                         
  11   1   3         64.31         74.73         4.46 o                         
  12   1   3          0.16          1.61         1.28 o                         
 -12   2   3          2.36         -0.06         1.46 o                         
 -11   2   3         20.56         19.50         1.83 o                         
 -10   2   3         24.90         27.20         2.37 o                         
  -9   2   3         17.58         15.78         1.84 o                         
  -8   2   3        627.30        640.66         9.06 o                         
  -7   2   3          1.06          1.52         0.75 o                         
  -6   2   3          0.17          0.07         0.71 o                         
  -5   2   3         43.85         37.08         3.01 o                         
  -4   2   3        577.05        583.89         9.76 o                         
  -3   2   3        441.66        453.50         7.00 o                         
  -2   2   3       1083.56       1062.85        10.42 o                         
  -1   2   3        363.52        371.74         5.40 o                         
   0   2   3       1637.03       1622.64        22.99 o                         
   1   2   3        831.68        825.00        11.58 o                         
   2   2   3        225.24        232.18         6.83 o                         
   3   2   3        232.24        238.12         4.38 o                         
   4   2   3         10.66         17.07         1.47 o                         
   5   2   3        507.52        486.41         7.49 o                         
   6   2   3          0.01          0.39         0.79 o                         
   7   2   3         84.44         83.52         4.46 o                         
   8   2   3         13.51         19.45         1.77 o                         
   9   2   3         36.03         37.02         2.91 o                         
  10   2   3         47.79         50.42         2.96 o                         
  11   2   3          2.55          2.57         1.44 o                         
  12   2   3          2.67          1.34         0.89 o                         
 -11   3   3         53.45         58.62         2.85 o                         
 -10   3   3          7.42          8.00         1.42 o                         
  -9   3   3          1.05         -0.08         1.17 o                         
  -8   3   3        102.97        108.08         7.01 o                         
  -7   3   3         76.29         71.79         3.88 o                         
  -6   3   3         20.34         22.51         1.69 o                         
  -5   3   3        433.80        461.37         6.98 o                         
  -4   3   3        233.88        224.47         5.52 o                         
  -3   3   3        117.59        130.69         4.77 o                         
  -2   3   3        176.43        179.22         4.42 o                         
  -1   3   3        910.33        905.71        11.52 o                         
   0   3   3        411.31        464.78        10.14 o                         
   1   3   3        103.77        116.89         4.12 o                         
   2   3   3         49.92         59.38         2.54 o                         
   3   3   3         15.10         16.22         1.68 o                         
   4   3   3         21.54         22.26         1.81 o                         
   5   3   3        128.21        128.36         3.54 o                         
   6   3   3         75.47         75.95         2.81 o                         
   7   3   3        125.30        113.28         3.85 o                         
   8   3   3        138.21        147.56         6.94 o                         
   9   3   3          0.86          0.74         1.41 o                         
  10   3   3         72.93         73.48         4.61 o                         
  11   3   3          1.81          2.17         1.16 o                         
 -11   4   3          0.01         -0.23         0.77 o                         
 -10   4   3          8.73          9.08         2.71 o                         
  -9   4   3         14.10         19.68         2.07 o                         
  -8   4   3         40.68         52.30         5.05 o                         
  -7   4   3         96.74        111.86         6.95 o                         
  -6   4   3          2.77         -0.20         0.92 o                         
  -5   4   3         75.31         84.96         2.98 o                         
  -4   4   3        180.69        175.36         4.30 o                         
  -3   4   3        235.17        250.91         6.51 o                         
  -2   4   3          5.61          2.74         1.14 o                         
  -1   4   3         73.97         77.43         3.97 o                         
   0   4   3         13.02         17.39         2.73 o                         
   1   4   3        541.34        519.45        11.18 o                         
   2   4   3         44.92         42.60         2.75 o                         
   3   4   3        108.15        101.60         3.14 o                         
   4   4   3         15.66         15.94         1.44 o                         
   5   4   3          0.71          0.51         0.70 o                         
   6   4   3          0.70          0.42         0.85 o                         
   7   4   3          0.02          0.64         1.10 o                         
   8   4   3         55.73         54.76         4.13 o                         
   9   4   3          1.07          2.63         1.30 o                         
  10   4   3         18.23         21.58         3.58 o                         
  11   4   3         10.72         12.02         1.67 o                         
 -10   5   3          1.00          0.54         0.68 o                         
  -9   5   3         17.53         21.06         2.36 o                         
  -8   5   3         24.13         23.37         2.60 o                         
  -7   5   3         13.95          6.81         2.67 o                         
  -6   5   3          0.57          0.63         1.58 o                         
  -5   5   3         92.97         87.46         6.18 o                         
  -4   5   3        112.81        104.41         4.37 o                         
  -3   5   3         12.88         13.38         1.83 o                         
  -2   5   3        136.24        140.68         3.95 o                         
  -1   5   3        344.42        355.01        12.37 o                         
   0   5   3        104.77        100.95         6.36 o                         
   1   5   3        294.25        293.48         6.61 o                         
   2   5   3         71.23         76.14         2.97 o                         
   3   5   3          1.83          0.55         0.74 o                         
   4   5   3        106.10         93.99         3.49 o                         
   5   5   3          6.90          4.27         2.17 o                         
   6   5   3          2.43          2.09         1.45 o                         
   7   5   3          9.59          4.47         1.73 o                         
   8   5   3          6.19          7.98         2.55 o                         
   9   5   3          3.03          1.61         1.15 o                         
  10   5   3          2.76          4.26         1.20 o                         
  -8   6   3          0.09          0.89         0.90 o                         
  -7   6   3         38.47         41.13         5.68 o                         
  -6   6   3         26.84         22.89         3.06 o                         
  -5   6   3          0.03          0.95         1.30 o                         
  -4   6   3          1.76         -0.01         1.32 o                         
  -3   6   3          7.77          4.40         1.72 o                         
  -2   6   3         70.22         78.56         4.65 o                         
  -1   6   3          5.21          1.40         1.46 o                         
   0   6   3         64.73         56.44         4.58 o                         
   1   6   3        251.83        241.82         8.17 o                         
   2   6   3         24.01         25.27         2.49 o                         
   3   6   3         30.93         32.60         3.44 o                         
   4   6   3         10.52         16.08         2.31 o                         
   5   6   3          0.90          0.23         1.03 o                         
   6   6   3          0.02          0.27         0.90 o                         
   7   6   3          2.88          2.30         1.27 o                         
   8   6   3          0.06          0.99         0.96 o                         
  -7   7   3          0.25          0.61         0.82 o                         
  -6   7   3          2.47          2.93         1.01 o                         
  -5   7   3         34.27         33.93         3.38 o                         
  -4   7   3         13.19          9.67         1.49 o                         
  -3   7   3          0.44         -0.88         1.10 o                         
  -2   7   3          7.78          4.42         1.89 o                         
  -1   7   3         18.22         16.21         2.06 o                         
   0   7   3         15.66         18.02         2.11 o                         
   1   7   3          9.22          7.75         1.81 o                         
   2   7   3          1.86          4.11         1.69 o                         
   3   7   3          0.06         -0.43         0.94 o                         
   4   7   3          0.77          0.38         1.06 o                         
   5   7   3          1.22          2.32         1.41 o                         
   6   7   3          0.12         -0.75         0.75 o                         
  -4   8   3         18.22         12.58         2.84 o                         
  -3   8   3          6.70          6.12         0.96 o                         
  -2   8   3          0.05          0.84         0.68 o                         
  -1   8   3          6.15          5.77         1.16 o                         
   0   8   3          6.57          2.39         1.18 o                         
   1   8   3          2.35          2.36         1.03 o                         
   2   8   3          6.22          6.04         1.29 o                         
   3   8   3          2.64          0.90         0.80 o                         
   4   8   3          0.38         -1.27         1.31 o                         
 -12   0   4         58.16         55.36         6.73 o                         
 -11   0   4          1.86         -0.54         1.78 o                         
 -10   0   4         23.31         33.24         2.66 o                         
  -9   0   4        172.07        175.88         5.66 o                         
  -8   0   4         87.92         89.15         3.42 o                         
  -7   0   4        192.60        209.68         4.64 o                         
  -6   0   4        433.70        459.72        14.62 o                         
  -5   0   4        337.20        299.22         8.51 o                         
  -4   0   4        104.62        106.92         3.66 o                         
  -3   0   4       3440.50       3692.91        41.79 o                         
  -2   0   4       8834.93       8652.35        74.63 o                         
  -1   0   4        461.74        417.89         4.24 o                         
   0   0   4      16982.50      16785.91       199.33 o                         
   1   0   4         85.46         74.58         1.47 o                         
   2   0   4       7320.72       7026.39        66.62 o                         
   3   0   4        683.12        690.62         8.38 o                         
   4   0   4        338.32        293.98         9.84 o                         
   5   0   4         39.24         33.30         8.06 o                         
   6   0   4         31.83         46.45         6.57 o                         
   7   0   4          9.67         11.15         1.95 o                         
   8   0   4        111.84        100.28         5.54 o                         
   9   0   4          0.21         -0.81         1.40 o                         
  10   0   4         42.01         51.19         4.64 o                         
  11   0   4          8.65         12.53         2.93 o                         
  12   0   4          1.66          1.97         1.53 o                         
 -12   1   4          0.09          0.13         0.88 o                         
 -11   1   4          0.04         -0.47         1.21 o                         
 -10   1   4         16.88         13.44         1.52 o                         
  -9   1   4          0.01          0.61         0.81 o                         
  -8   1   4         50.10         43.50         2.04 o                         
  -7   1   4        194.48        195.93         4.03 o                         
  -6   1   4         24.09         28.82         2.96 o                         
  -5   1   4        495.39        501.93         9.17 o                         
  -4   1   4       3452.28       3558.68        34.34 o                         
  -3   1   4         20.97         35.24         1.65 o                         
  -2   1   4        569.74        502.98         6.11 o                         
  -1   1   4       1681.12       1685.93        11.89 o                         
   0   1   4        979.09        973.75         8.65 o                         
   1   1   4        895.03        909.06         7.38 o                         
   2   1   4        706.97        649.52         7.54 o                         
   3   1   4        110.34        134.88         3.25 o                         
   4   1   4         16.08         19.41         1.33 o                         
   5   1   4         18.63         14.71         1.43 o                         
   6   1   4        103.27        101.71         3.85 o                         
   7   1   4          5.81          5.77         1.20 o                         
   8   1   4         39.01         31.18         2.61 o                         
   9   1   4          3.59          3.64         1.16 o                         
  10   1   4         16.37         18.95         1.98 o                         
  11   1   4        136.10        136.98         5.96 o                         
  12   1   4          1.97          2.46         1.44 o                         
 -12   2   4          5.16          3.93         1.57 o                         
 -11   2   4          4.25          4.88         1.71 o                         
 -10   2   4         16.79         13.31         1.79 o                         
  -9   2   4         51.90         56.26         3.55 o                         
  -8   2   4         15.53         12.91         1.52 o                         
  -7   2   4        452.06        453.80         7.94 o                         
  -6   2   4        112.78        110.62         3.24 o                         
  -5   2   4        295.42        265.61        10.24 o                         
  -4   2   4       1380.40       1434.44        18.53 o                         
  -3   2   4       1758.06       1777.72        21.02 o                         
  -2   2   4          0.09         19.40         1.19 o                         
  -1   2   4        435.99        432.35         6.74 o                         
   0   2   4       1405.56       1441.01        21.37 o                         
   1   2   4        628.37        604.75        10.00 o                         
   2   2   4       1392.02       1430.50        12.67 o                         
   3   2   4          0.45          0.32         0.57 o                         
   4   2   4        107.35        139.62         4.18 o                         
   5   2   4        193.96        207.90         5.47 o                         
   6   2   4        218.47        223.32         5.04 o                         
   7   2   4        106.93        117.91         5.17 o                         
   8   2   4        123.08        115.60         5.21 o                         
   9   2   4         15.04         18.01         2.09 o                         
  10   2   4          2.03          1.15         1.10 o                         
  11   2   4         81.02         81.01         4.31 o                         
  12   2   4         63.70         70.41         5.47 o                         
 -11   3   4         28.20         25.87         1.90 o                         
 -10   3   4         24.75         27.58         2.31 o                         
  -9   3   4         13.84         16.36         1.97 o                         
  -8   3   4        419.13        426.69        13.98 o                         
  -7   3   4         58.08         57.68         3.69 o                         
  -6   3   4        240.92        234.00         5.46 o                         
  -5   3   4         29.38         27.96         1.57 o                         
  -4   3   4          8.68          5.03         1.60 o                         
  -3   3   4       1638.18       1668.62        23.75 o                         
  -2   3   4        332.81        380.19         5.88 o                         
  -1   3   4         73.28         74.36         2.93 o                         
   0   3   4          0.50          1.46         0.99 o                         
   1   3   4        216.52        233.34         5.71 o                         
   2   3   4       1090.26       1144.28        13.15 o                         
   3   3   4        257.61        250.06         5.74 o                         
   4   3   4        608.32        623.22        12.14 o                         
   5   3   4         26.32         29.01         2.13 o                         
   6   3   4          6.22          7.46         1.08 o                         
   7   3   4         79.85         76.01         3.13 o                         
   8   3   4         18.72         19.41         2.94 o                         
   9   3   4          0.55         -0.31         1.27 o                         
  10   3   4         22.73         23.04         2.30 o                         
  11   3   4         17.54         23.60         4.53 o                         
 -11   4   4         21.57         27.29         8.27 o                         
 -10   4   4          0.17         -0.35         0.83 o                         
  -9   4   4          6.04          3.80         1.08 o                         
  -8   4   4         40.76         42.00         4.26 o                         
  -7   4   4         12.28         18.09         5.06 o                         
  -6   4   4         37.63         34.22         2.60 o                         
  -5   4   4          5.54          2.08         0.89 o                         
  -4   4   4         16.27         22.02         1.92 o                         
  -3   4   4         76.32         78.90         2.95 o                         
  -2   4   4        249.78        255.18         6.21 o                         
  -1   4   4         98.43        108.10         4.74 o                         
   0   4   4        132.32        141.99         5.44 o                         
   1   4   4        110.92        105.89         4.71 o                         
   2   4   4        271.68        311.08         8.50 o                         
   3   4   4          0.16         -0.14         0.74 o                         
   4   4   4         57.96         66.70         2.71 o                         
   5   4   4          6.23          4.80         0.96 o                         
   6   4   4         41.78         40.77         2.46 o                         
   7   4   4          4.97          0.48         1.20 o                         
   8   4   4        219.50        232.72        10.09 o                         
   9   4   4          3.24          3.09         1.35 o                         
  10   4   4         53.48         49.77         3.32 o                         
  11   4   4         43.81         39.03         4.52 o                         
 -10   5   4         25.22         23.52         6.06 o                         
  -9   5   4         22.94         26.97         2.47 o                         
  -8   5   4          3.92          7.09         1.68 o                         
  -7   5   4         39.94         35.81         4.80 o                         
  -6   5   4          7.86          6.08         2.06 o                         
  -5   5   4          1.78          4.69         2.00 o                         
  -4   5   4         25.30         29.60         2.22 o                         
  -3   5   4          5.08          5.27         1.38 o                         
  -2   5   4         42.61         39.72         2.10 o                         
  -1   5   4        210.16        190.85         4.69 o                         
   0   5   4        363.48        403.84         6.33 o                         
   1   5   4        211.79        207.44         5.89 o                         
   2   5   4        172.07        183.21         4.64 o                         
   3   5   4         25.76         20.61         1.78 o                         
   4   5   4        260.40        277.50         6.47 o                         
   5   5   4          1.66          1.29         1.27 o                         
   6   5   4          9.51         10.47         2.60 o                         
   7   5   4         14.13         21.65         2.75 o                         
   8   5   4         27.66         35.56         4.46 o                         
   9   5   4          4.99          3.43         1.52 o                         
  10   5   4         13.96         11.66         2.29 o                         
  -8   6   4          2.85          1.76         0.83 o                         
  -7   6   4          4.14          5.96         1.33 o                         
  -6   6   4         44.56         52.37         4.51 o                         
  -5   6   4          0.28         -0.27         1.21 o                         
  -4   6   4          0.67          1.59         1.26 o                         
  -3   6   4         17.30         16.58         3.45 o                         
  -2   6   4          0.80          2.09         1.16 o                         
  -1   6   4         11.00          9.58         1.87 o                         
   0   6   4         18.24         24.50         4.16 o                         
   1   6   4          0.29         -1.08         1.08 o                         
   2   6   4          2.80          4.21         1.30 o                         
   3   6   4          0.84         -0.41         1.30 o                         
   4   6   4         13.51         21.34         2.46 o                         
   5   6   4          0.19         -0.44         0.97 o                         
   6   6   4          2.37          3.90         1.35 o                         
   7   6   4          0.00          0.12         1.09 o                         
   8   6   4          0.02         -0.30         0.66 o                         
  -6   7   4          0.43         -0.22         0.68 o                         
  -5   7   4          9.53          8.79         1.78 o                         
  -4   7   4          0.94          1.95         1.03 o                         
  -3   7   4         10.50         10.12         1.45 o                         
  -2   7   4         51.36         52.11         4.02 o                         
  -1   7   4          2.99          3.09         1.43 o                         
   0   7   4          9.66          6.69         1.42 o                         
   1   7   4         64.74         70.60         4.20 o                         
   2   7   4          1.76          1.59         1.48 o                         
   3   7   4          7.15          5.84         1.31 o                         
   4   7   4         38.00         44.78         3.64 o                         
   5   7   4          0.06         -0.83         0.83 o                         
   6   7   4         13.03         14.94         1.84 o                         
  -3   8   4          8.06         12.28         1.31 o                         
  -2   8   4          9.38          8.63         1.38 o                         
  -1   8   4          5.08          4.43         1.66 o                         
   0   8   4         27.70         29.27         2.37 o                         
   1   8   4          0.40         -0.65         0.89 o                         
   2   8   4          8.23          9.86         1.29 o                         
   3   8   4          5.74          1.88         0.85 o                         
 -12   1   5          3.51          7.11         1.24 o                         
 -11   1   5          3.67          5.87         1.18 o                         
 -10   1   5          9.67          7.51         1.23 o                         
  -9   1   5          1.10          1.87         0.86 o                         
  -8   1   5          4.19          1.95         0.72 o                         
  -7   1   5        152.94        143.70         3.89 o                         
  -6   1   5         25.01         21.81         2.28 o                         
  -5   1   5         16.16         27.09         2.25 o                         
  -4   1   5         58.23         56.96         2.67 o                         
  -3   1   5         20.68         17.84         1.14 o                         
  -2   1   5        127.86        126.07         2.69 o                         
  -1   1   5          0.01          0.94         0.36 o                         
   0   1   5        324.93        293.58         3.74 o                         
   1   1   5       2525.25       2474.81        18.95 o                         
   2   1   5         71.04         43.80         1.50 o                         
   3   1   5         61.28         57.43         1.96 o                         
   4   1   5        339.34        325.32         6.33 o                         
   5   1   5        885.50        917.70        12.66 o                         
   6   1   5          2.36          0.41         0.95 o                         
   7   1   5        434.15        434.17        11.67 o                         
   8   1   5         25.53         21.64         3.23 o                         
   9   1   5          7.18          7.60         1.57 o                         
  10   1   5         41.83         37.59         3.11 o                         
  11   1   5         92.87         96.03         5.66 o                         
  12   1   5         16.87         22.66         2.84 o                         
 -12   2   5         17.86         19.49         2.48 o                         
 -11   2   5         19.82         25.38         2.56 o                         
 -10   2   5          0.29          0.01         0.85 o                         
  -9   2   5         38.86         39.02         2.41 o                         
  -8   2   5        427.08        408.66         8.79 o                         
  -7   2   5          1.50          1.77         0.99 o                         
  -6   2   5        499.12        468.38         7.12 o                         
  -5   2   5         24.04         18.91         1.70 o                         
  -4   2   5         12.61         17.36         1.65 o                         
  -3   2   5        112.99        128.00         4.81 o                         
  -2   2   5       1297.76       1335.36        13.76 o                         
  -1   2   5        470.63        467.78         7.08 o                         
   0   2   5        821.78        779.96        11.75 o                         
   1   2   5          1.56          3.15         0.54 o                         
   2   2   5       1458.11       1469.31        14.86 o                         
   3   2   5        179.45        176.44         5.00 o                         
   4   2   5        416.92        467.87         8.12 o                         
   5   2   5        177.81        178.01         5.07 o                         
   6   2   5          2.50          4.25         0.91 o                         
   7   2   5        220.92        223.41         8.37 o                         
   8   2   5         19.17         23.06         3.49 o                         
   9   2   5         11.95         10.40         2.11 o                         
  10   2   5         40.35         40.59         4.57 o                         
  11   2   5          2.13          1.53         1.37 o                         
  12   2   5          7.30          7.67         1.38 o                         
 -11   3   5          1.45          2.71         1.03 o                         
 -10   3   5          0.74          0.48         0.95 o                         
  -9   3   5          0.97          1.34         1.16 o                         
  -8   3   5         87.33         89.79         4.97 o                         
  -7   3   5         21.85         26.82         2.63 o                         
  -6   3   5          4.42          8.58         1.81 o                         
  -5   3   5         38.94         35.62         1.84 o                         
  -4   3   5        108.28        118.53         5.56 o                         
  -3   3   5         96.90        132.48         6.74 o                         
  -2   3   5        549.91        641.97        11.17 o                         
  -1   3   5        796.11        795.11        10.79 o                         
   0   3   5          6.31          5.34         1.32 o                         
   1   3   5         19.90         27.38         1.92 o                         
   2   3   5        871.36        913.18        10.65 o                         
   3   3   5         97.95        101.01         3.33 o                         
   4   3   5        707.65        687.09        12.19 o                         
   5   3   5        155.11        155.49         4.86 o                         
   6   3   5         42.38         42.10         4.19 o                         
   7   3   5         40.39         39.94         3.33 o                         
   8   3   5         36.87         33.79         2.98 o                         
   9   3   5         56.01         50.82         4.05 o                         
  10   3   5          2.11          1.13         1.06 o                         
  11   3   5          1.34          1.62         0.95 o                         
 -10   4   5         17.73         23.17         2.32 o                         
  -9   4   5          2.84          2.53         1.08 o                         
  -8   4   5          2.89          3.10         1.44 o                         
  -7   4   5         22.49         26.93         3.09 o                         
  -6   4   5        202.79        228.56         6.50 o                         
  -5   4   5         60.00         64.86         3.11 o                         
  -4   4   5         73.38         79.56         5.11 o                         
  -3   4   5         22.91         16.11         1.77 o                         
  -2   4   5        110.64        129.60         3.86 o                         
  -1   4   5        103.93         99.19         4.11 o                         
   0   4   5         10.56         10.01         1.94 o                         
   1   4   5         38.50         36.90         2.85 o                         
   2   4   5          0.08         -0.30         0.80 o                         
   3   4   5         19.65         17.92         1.64 o                         
   4   4   5          3.97          2.25         0.87 o                         
   5   4   5         51.00         51.39         2.84 o                         
   6   4   5         83.90         81.72         3.97 o                         
   7   4   5          0.01          0.96         1.58 o                         
   8   4   5        118.14        122.46         7.26 o                         
   9   4   5        102.53        106.68         6.30 o                         
  10   4   5          1.03          0.05         1.41 o                         
  -9   5   5          3.08          4.27         1.21 o                         
  -8   5   5          8.88         10.38         2.17 o                         
  -7   5   5         63.05         59.08         4.90 o                         
  -6   5   5         43.43         28.40         3.72 o                         
  -5   5   5          0.03         -0.69         1.30 o                         
  -4   5   5         29.92         26.11         2.45 o                         
  -3   5   5         74.64         86.41         4.83 o                         
  -2   5   5          3.42          2.61         1.10 o                         
  -1   5   5         96.63        100.93         4.15 o                         
   0   5   5        132.48        140.67         4.93 o                         
   1   5   5        116.66        118.88         4.94 o                         
   2   5   5        339.35        351.52         8.07 o                         
   3   5   5         77.32         85.42         4.88 o                         
   4   5   5         38.05         40.64         3.60 o                         
   5   5   5         20.53         18.20         2.61 o                         
   6   5   5          0.91          0.08         1.18 o                         
   7   5   5          8.53         11.72         2.43 o                         
   8   5   5         10.57         11.52         2.35 o                         
   9   5   5         25.15         21.68         3.45 o                         
  -8   6   5         24.87         25.55         3.56 o                         
  -7   6   5          1.96          1.88         1.10 o                         
  -6   6   5         24.25         24.42         2.70 o                         
  -5   6   5         18.27         18.92         2.18 o                         
  -4   6   5          7.48          9.41         1.47 o                         
  -3   6   5         69.49         63.41         4.19 o                         
  -2   6   5        233.12        240.38         7.35 o                         
  -1   6   5          4.25          2.04         1.16 o                         
   0   6   5        232.51        237.49        10.24 o                         
   1   6   5        134.98        145.11         6.20 o                         
   2   6   5        225.47        227.83         7.65 o                         
   3   6   5         70.76         69.74         3.89 o                         
   4   6   5          1.12          1.66         1.14 o                         
   5   6   5          2.23          0.67         1.05 o                         
   6   6   5          1.32          1.34         1.01 o                         
   7   6   5          0.54         -0.23         0.97 o                         
   8   6   5          2.61          1.83         1.46 o                         
  -6   7   5          1.15          1.54         0.88 o                         
  -5   7   5          4.60          9.44         2.50 o                         
  -4   7   5          0.27          1.22         1.12 o                         
  -3   7   5          1.38          0.28         1.06 o                         
  -2   7   5          2.49          1.52         1.29 o                         
  -1   7   5          0.16          0.98         1.02 o                         
   0   7   5          7.05          6.01         1.55 o                         
   1   7   5         27.05         26.97         3.19 o                         
   2   7   5         12.82         12.61         2.14 o                         
   3   7   5          4.00          2.37         1.11 o                         
   4   7   5          0.11         -0.91         0.91 o                         
   5   7   5          9.36          8.27         2.41 o                         
   6   7   5          0.00         -0.59         1.66 o                         
  -3   8   5          0.97          1.47         0.87 o                         
  -2   8   5          1.29          1.95         1.22 o                         
  -1   8   5          2.56          1.34         1.63 o                         
   0   8   5         36.16         43.32         4.07 o                         
   1   8   5         12.61         13.57         2.45 o                         
   2   8   5         20.17         23.57         4.38 o                         
   3   8   5          8.17         14.66         3.13 o                         
 -12   0   6          6.39         11.15         3.05 o                         
 -11   0   6          8.04          7.50         2.07 o                         
 -10   0   6          1.14          0.33         1.28 o                         
  -9   0   6          0.43         -0.64         1.45 o                         
  -8   0   6          0.22         -0.47         0.86 o                         
  -7   0   6         91.77         94.67         3.81 o                         
  -6   0   6       1380.15       1469.72        56.25 o                         
  -5   0   6       2173.12       2364.76        44.52 o                         
  -4   0   6        245.04        223.38         6.88 o                         
  -3   0   6       2454.89       2484.96        35.04 o                         
  -2   0   6        908.45        895.39        12.65 o                         
  -1   0   6          0.02          0.63         0.53 o                         
   0   0   6       2117.00       1988.58        23.42 o                         
   1   0   6      18937.77      19218.89       178.88 o                         
   2   0   6       5674.91       5948.05        65.05 o                         
   3   0   6       1673.42       1662.05        24.96 o                         
   4   0   6        668.36        661.00        22.18 o                         
   5   0   6        680.73        650.50        25.47 o                         
   6   0   6        158.48        159.37         8.99 o                         
   7   0   6        272.75        257.24         8.89 o                         
   8   0   6         30.37         26.50         3.32 o                         
   9   0   6          2.25         -1.51         2.88 o                         
  10   0   6        103.38        101.39        11.14 o                         
  11   0   6        196.53        207.94        10.19 o                         
  12   0   6          0.34          1.14         1.05 o                         
 -12   1   6         28.35         34.59         2.36 o                         
 -11   1   6          0.56          0.41         1.01 o                         
 -10   1   6          0.00         -0.41         0.90 o                         
  -9   1   6         22.99         24.57         1.98 o                         
  -8   1   6        213.16        209.63         5.11 o                         
  -7   1   6        264.41        263.07         6.68 o                         
  -6   1   6        121.86        119.63         3.74 o                         
  -5   1   6         50.32         43.72         3.48 o                         
  -4   1   6        739.62        786.10        11.83 o                         
  -3   1   6        152.08        178.32         4.05 o                         
  -2   1   6         37.27         46.41         1.69 o                         
  -1   1   6        153.54        176.67         2.52 o                         
   0   1   6         14.43         15.52         0.85 o                         
   1   1   6        141.51        164.94         3.29 o                         
   2   1   6        380.35        380.82         5.39 o                         
   3   1   6        244.26        285.90         5.91 o                         
   4   1   6         35.81         54.16         4.11 o                         
   5   1   6         54.34         55.34         6.35 o                         
   6   1   6         15.75         18.51         1.73 o                         
   7   1   6         66.62         69.77         4.62 o                         
   8   1   6          0.72         -0.63         1.68 o                         
   9   1   6         50.74         58.74         4.03 o                         
  10   1   6        118.18        121.64         6.10 o                         
  11   1   6          0.00          0.37         1.11 o                         
  12   1   6         32.04         39.11         5.04 o                         
 -12   2   6          9.32          9.20         1.73 o                         
 -11   2   6          0.90          2.13         1.18 o                         
 -10   2   6         38.79         44.73         2.97 o                         
  -9   2   6         13.16         14.44         1.64 o                         
  -8   2   6          7.01          5.65         1.42 o                         
  -7   2   6         65.80         74.32         3.48 o                         
  -6   2   6        185.53        183.46         4.82 o                         
  -5   2   6        108.00        115.12         6.45 o                         
  -4   2   6        926.48        943.23        22.95 o                         
  -3   2   6        300.00        270.88         5.52 o                         
  -2   2   6         10.04         11.48         1.15 o                         
  -1   2   6          0.19          3.46         0.91 o                         
   0   2   6       1001.29        946.87        10.44 o                         
   1   2   6         22.80         21.82         1.53 o                         
   2   2   6        256.06        270.98         4.46 o                         
   3   2   6        131.37        167.99         5.69 o                         
   4   2   6        744.34        762.96        20.47 o                         
   5   2   6        142.56        130.32         5.45 o                         
   6   2   6          8.42         10.58         1.45 o                         
   7   2   6         15.29         20.56         2.62 o                         
   8   2   6        198.07        201.05         9.75 o                         
   9   2   6        227.95        237.30         9.03 o                         
  10   2   6         52.82         58.29         5.53 o                         
  11   2   6          2.11          5.30         1.48 o                         
  12   2   6          5.29          6.63         2.05 o                         
 -11   3   6          7.20          3.74         1.09 o                         
 -10   3   6         14.04         15.05         2.10 o                         
  -9   3   6         11.51         10.48         1.85 o                         
  -8   3   6          4.68          5.15         1.99 o                         
  -7   3   6         60.62         58.26         3.82 o                         
  -6   3   6         47.50         47.81         3.04 o                         
  -5   3   6        162.88        179.68         4.70 o                         
  -4   3   6        749.63        750.02        13.24 o                         
  -3   3   6        240.88        237.51         6.33 o                         
  -2   3   6         11.93         14.96         1.60 o                         
  -1   3   6         81.64        106.00         4.96 o                         
   0   3   6        947.15        931.73        17.38 o                         
   1   3   6         78.52         87.44         4.40 o                         
   2   3   6         45.79         34.58         2.19 o                         
   3   3   6        424.20        522.84        10.13 o                         
   4   3   6         95.77         90.22         3.88 o                         
   5   3   6         18.80         17.42         1.74 o                         
   6   3   6          9.23          7.24         1.42 o                         
   7   3   6        114.37        122.86         5.76 o                         
   8   3   6        105.91        107.51        11.51 o                         
   9   3   6          9.73          8.38         2.62 o                         
  10   3   6         12.16          7.81         1.67 o                         
  11   3   6         82.33         96.55         5.66 o                         
 -10   4   6          0.18          0.46         0.93 o                         
  -9   4   6          1.85         -0.01         1.00 o                         
  -8   4   6          3.47          9.49         2.37 o                         
  -7   4   6        154.05        136.29         9.87 o                         
  -6   4   6          0.14          1.44         1.16 o                         
  -5   4   6         23.55         29.39         2.20 o                         
  -4   4   6         58.23         56.63         2.69 o                         
  -3   4   6          0.00          0.60         0.81 o                         
  -2   4   6          0.34          0.38         0.77 o                         
  -1   4   6         73.37         72.01         3.73 o                         
   0   4   6          0.11          1.66         1.17 o                         
   1   4   6         28.07         20.38         2.04 o                         
   2   4   6        406.89        417.15         7.16 o                         
   3   4   6         13.60         15.82         1.51 o                         
   4   4   6        125.39        123.50         3.84 o                         
   5   4   6        152.47        157.07         5.01 o                         
   6   4   6          0.20         -0.67         1.32 o                         
   7   4   6         11.68          7.26         2.31 o                         
   8   4   6          2.84          1.15         1.56 o                         
   9   4   6          1.11          2.39         2.20 o                         
  10   4   6         25.06         20.37         3.02 o                         
  -9   5   6         10.05         14.11         2.51 o                         
  -8   5   6         30.82         32.62         4.11 o                         
  -7   5   6         18.79         20.88         2.97 o                         
  -6   5   6          0.15          2.61         1.74 o                         
  -5   5   6          0.13          0.60         1.53 o                         
  -4   5   6         52.68         43.19         4.52 o                         
  -3   5   6          0.12          0.96         1.24 o                         
  -2   5   6          0.19          0.51         1.27 o                         
  -1   5   6          7.48          6.54         1.55 o                         
   0   5   6         58.81         72.36         4.49 o                         
   1   5   6        136.27        149.27         8.87 o                         
   2   5   6         30.59         31.35         2.64 o                         
   3   5   6          0.01          0.65         1.04 o                         
   4   5   6         70.77         66.99         4.45 o                         
   5   5   6         34.22         37.57         3.63 o                         
   6   5   6          2.80          0.84         1.38 o                         
   7   5   6          3.17          3.63         1.62 o                         
   8   5   6         18.85         21.83         3.67 o                         
   9   5   6         10.07          7.42         1.76 o                         
  -8   6   6          0.42          0.11         0.97 o                         
  -7   6   6          0.09          0.20         1.80 o                         
  -6   6   6          5.34          4.29         1.78 o                         
  -5   6   6          1.05          1.13         1.46 o                         
  -4   6   6         11.85         16.90         2.32 o                         
  -3   6   6         20.85         23.71         3.06 o                         
  -2   6   6         14.80         14.56         3.01 o                         
  -1   6   6         11.46          9.05         2.32 o                         
   0   6   6          9.91         10.89         2.39 o                         
   1   6   6         14.95         16.39         2.81 o                         
   2   6   6          0.22         -0.71         1.49 o                         
   3   6   6          0.00          0.79         1.53 o                         
   4   6   6          0.04         -0.83         1.83 o                         
   5   6   6         10.39         17.63         2.54 o                         
   6   6   6          2.81          4.81         1.54 o                         
   7   6   6         14.81         18.20         2.17 o                         
   8   6   6          2.23          0.69         0.99 o                         
  -6   7   6         12.56          7.77         1.67 o                         
  -5   7   6          0.58          0.74         1.82 o                         
  -4   7   6          1.86          3.14         1.69 o                         
  -3   7   6          3.40          4.04         1.53 o                         
  -2   7   6         14.89         18.98         2.21 o                         
  -1   7   6         21.63         21.05         2.72 o                         
   0   7   6          7.54          5.65         2.35 o                         
   1   7   6         64.88         62.23         6.60 o                         
   2   7   6          1.55         -0.08         1.72 o                         
   3   7   6          0.73          0.77         1.38 o                         
   4   7   6         18.21         20.48         3.24 o                         
   5   7   6         10.15         12.38         2.53 o                         
   6   7   6          0.01         -0.99         0.99 o                         
  -3   8   6          6.43         10.29         2.64 o                         
  -2   8   6          4.03          3.58         1.52 o                         
  -1   8   6          0.43         -0.04         0.92 o                         
   0   8   6          1.05          0.82         0.94 o                         
   1   8   6          2.42         -0.79         1.27 o                         
   2   8   6         33.17         25.91         5.55 o                         
 -12   1   7         13.13         18.77         1.97 o                         
 -11   1   7          0.01         -0.60         0.96 o                         
 -10   1   7          0.04         -0.53         0.90 o                         
  -9   1   7         21.45         15.82         1.78 o                         
  -8   1   7        101.18         86.22         3.26 o                         
  -7   1   7        362.20        393.91         6.85 o                         
  -6   1   7        101.29         94.69         3.19 o                         
  -5   1   7        229.88        242.27         7.22 o                         
  -4   1   7        550.13        551.72         9.54 o                         
  -3   1   7        352.85        366.59         5.47 o                         
  -2   1   7          0.93         -0.01         0.57 o                         
  -1   1   7          2.70          3.43         0.54 o                         
   0   1   7        485.48        474.56         6.19 o                         
   1   1   7       1610.17       1569.61        23.46 o                         
   2   1   7        187.00        174.92         3.53 o                         
   3   1   7          1.12          0.40         0.83 o                         
   4   1   7       1046.89       1027.32        19.08 o                         
   5   1   7        157.63        179.80        11.49 o                         
   6   1   7         92.57         95.18         4.13 o                         
   7   1   7         21.13         18.78         2.56 o                         
   8   1   7        305.78        298.54        11.95 o                         
   9   1   7         67.90         73.97         4.48 o                         
  10   1   7          0.51         -0.55         1.40 o                         
  11   1   7         59.88         62.11         5.77 o                         
  12   1   7          0.59          0.36         1.34 o                         
 -11   2   7          0.04         -0.87         1.00 o                         
 -10   2   7          4.05          2.48         1.12 o                         
  -9   2   7          2.53          3.81         1.08 o                         
  -8   2   7          6.34          7.63         1.46 o                         
  -7   2   7         80.08         84.22         4.66 o                         
  -6   2   7        107.82        113.36         3.79 o                         
  -5   2   7          0.00          0.67         0.84 o                         
  -4   2   7          5.85          6.74         1.34 o                         
  -3   2   7        109.74        137.17         3.95 o                         
  -2   2   7          9.66         13.02         1.41 o                         
  -1   2   7        102.48         93.51         3.18 o                         
   0   2   7          1.43          0.21         0.65 o                         
   1   2   7        294.95        257.00         4.71 o                         
   2   2   7       1018.42       1101.12        12.47 o                         
   3   2   7       1220.03       1283.25        17.42 o                         
   4   2   7         32.18         37.72         2.93 o                         
   5   2   7          0.03         -0.67         0.73 o                         
   6   2   7         58.03         51.33         3.49 o                         
   7   2   7        109.82         97.56         5.20 o                         
   8   2   7        122.76        125.88         7.75 o                         
   9   2   7         24.96         23.02         2.92 o                         
  10   2   7          3.06          2.50         2.22 o                         
  11   2   7         30.59         29.51         2.86 o                         
 -11   3   7          6.79          8.95         1.62 o                         
 -10   3   7         11.68         13.25         3.14 o                         
  -9   3   7          0.00          0.17         1.04 o                         
  -8   3   7          0.12          0.64         1.24 o                         
  -7   3   7        632.86        646.02        15.04 o                         
  -6   3   7        114.28        117.35         4.01 o                         
  -5   3   7        284.42        285.15         5.18 o                         
  -4   3   7        259.02        243.90         4.69 o                         
  -3   3   7        480.02        547.50        12.76 o                         
  -2   3   7        536.49        547.41        11.32 o                         
  -1   3   7        951.95       1040.82        19.51 o                         
   0   3   7        678.86        702.87        12.97 o                         
   1   3   7         37.43         33.76         2.92 o                         
   2   3   7        348.71        315.55         8.20 o                         
   3   3   7        905.63        911.11        14.74 o                         
   4   3   7        128.36        114.19         3.86 o                         
   5   3   7          8.75          8.39         1.63 o                         
   6   3   7          1.08          0.59         1.00 o                         
   7   3   7          0.56         -1.02         1.47 o                         
   8   3   7          9.76          4.11         3.20 o                         
   9   3   7          0.74          1.06         1.30 o                         
  10   3   7         11.50         14.38         2.07 o                         
  11   3   7          9.85          7.55         1.45 o                         
 -10   4   7          3.16          2.94         1.12 o                         
  -9   4   7         10.41          8.41         1.54 o                         
  -8   4   7         40.32         38.06         3.95 o                         
  -7   4   7         24.02         22.21         4.93 o                         
  -6   4   7         16.98         20.72         2.67 o                         
  -5   4   7         59.08         61.45         3.15 o                         
  -4   4   7        137.16        113.47         4.34 o                         
  -3   4   7         38.38         33.42         2.53 o                         
  -2   4   7         65.86         65.98         3.70 o                         
  -1   4   7          5.69          7.97         1.33 o                         
   0   4   7         82.83         74.24         3.26 o                         
   1   4   7         95.93         88.21         3.89 o                         
   2   4   7         39.32         38.90         2.29 o                         
   3   4   7          5.55          4.34         1.00 o                         
   4   4   7         16.03         16.30         1.52 o                         
   5   4   7         64.87         56.68         3.46 o                         
   6   4   7         16.79         20.72         2.54 o                         
   7   4   7          1.58          0.82         1.83 o                         
   8   4   7          7.32          6.86         2.37 o                         
   9   4   7          3.50          3.93         1.44 o                         
  10   4   7         11.79         12.04         1.85 o                         
  -9   5   7          3.02          2.83         1.07 o                         
  -8   5   7         38.08         35.23        11.73 o                         
  -7   5   7          2.94          1.82         1.38 o                         
  -6   5   7          2.09          2.49         1.63 o                         
  -5   5   7          0.48          2.53         1.52 o                         
  -4   5   7         15.31         18.54         3.14 o                         
  -3   5   7         69.67         77.31         4.19 o                         
  -2   5   7         28.23         19.44         2.44 o                         
  -1   5   7         61.97         64.45         6.18 o                         
   0   5   7         38.86         33.67         2.81 o                         
   1   5   7         55.78         43.90         2.69 o                         
   2   5   7        152.02        143.04         4.88 o                         
   3   5   7         28.01         34.17         2.47 o                         
   4   5   7        107.27        105.99         4.96 o                         
   5   5   7         32.93         25.56         3.17 o                         
   6   5   7          5.95          6.59         1.64 o                         
   7   5   7         41.70         33.85         4.90 o                         
   8   5   7         29.03         21.06         2.49 o                         
   9   5   7          1.23          1.80         1.54 o                         
  -8   6   7          5.18          7.61         1.22 o                         
  -7   6   7         13.45          9.35         1.93 o                         
  -6   6   7          8.32          8.08         2.04 o                         
  -5   6   7         18.51         13.87         2.24 o                         
  -4   6   7          5.51          3.32         1.51 o                         
  -3   6   7         72.50         74.27         5.06 o                         
  -2   6   7         10.72          9.84         2.27 o                         
  -1   6   7         90.86         94.06         5.78 o                         
   0   6   7        204.95        216.00         9.26 o                         
   1   6   7         30.38         40.07         3.83 o                         
   2   6   7         36.21         33.38         3.03 o                         
   3   6   7          0.15         -0.89         1.31 o                         
   4   6   7        137.50        160.68         8.26 o                         
   5   6   7         11.12         12.88         1.94 o                         
   6   6   7         21.54         24.56         2.65 o                         
   7   6   7         35.91         44.75         3.16 o                         
   8   6   7         23.99         27.94         3.76 o                         
  -6   7   7          4.03          2.73         0.82 o                         
  -5   7   7          4.29          3.05         2.16 o                         
  -4   7   7          8.81          6.65         1.31 o                         
  -3   7   7         10.43          5.48         1.61 o                         
  -2   7   7          0.07          0.63         1.47 o                         
  -1   7   7          0.66          0.25         1.40 o                         
   0   7   7          8.99          7.25         1.95 o                         
   1   7   7          0.58          0.75         1.45 o                         
   2   7   7          0.02          2.17         1.63 o                         
   3   7   7          2.41          1.18         1.62 o                         
   4   7   7          0.00         -0.09         1.27 o                         
   5   7   7          1.52          2.98         2.28 o                         
   6   7   7          5.29          2.46         1.30 o                         
  -2   8   7          8.59          7.14         1.65 o                         
  -1   8   7          0.34          0.02         0.81 o                         
   0   8   7          9.22          7.52         1.44 o                         
   1   8   7          1.87          1.05         1.04 o                         
   2   8   7          0.02         -0.67         1.41 o                         
 -12   0   8         25.02         26.20         3.95 o                         
 -11   0   8         18.47         32.08         3.99 o                         
 -10   0   8         35.22         42.09         4.08 o                         
  -9   0   8         23.30         30.89         3.05 o                         
  -8   0   8         36.23         28.19         2.79 o                         
  -7   0   8         41.09         37.58         2.85 o                         
  -6   0   8        233.70        229.51         7.94 o                         
  -5   0   8        699.22        770.08        16.66 o                         
  -4   0   8       1368.05       1454.72        60.05 o                         
  -3   0   8        627.37        655.90        16.62 o                         
  -2   0   8        194.95        177.27         8.38 o                         
  -1   0   8        464.04        495.11         8.93 o                         
   0   0   8       2142.42       2189.87        26.91 o                         
   1   0   8       2666.03       2662.42        36.91 o                         
   2   0   8         20.62         20.43         1.96 o                         
   3   0   8         80.78         68.50         6.59 o                         
   4   0   8       1325.84       1330.77        39.33 o                         
   5   0   8        101.62        102.30         9.60 o                         
   6   0   8          1.99          2.56         1.28 o                         
   7   0   8         99.21        100.72         7.39 o                         
   8   0   8        321.57        332.71        12.61 o                         
   9   0   8        170.06        158.15        10.02 o                         
  10   0   8          0.94         -1.33         1.69 o                         
  11   0   8         10.73         10.11         2.31 o                         
  12   0   8         89.33         89.46         6.98 o                         
 -11   1   8         23.70         23.44         2.09 o                         
 -10   1   8          1.70          2.07         1.01 o                         
  -9   1   8          0.28         -0.24         0.84 o                         
  -8   1   8         46.78         43.17         2.35 o                         
  -7   1   8        223.46        258.51         5.06 o                         
  -6   1   8        332.93        364.37         7.08 o                         
  -5   1   8         13.77         19.07         2.15 o                         
  -4   1   8         13.96         12.40         1.48 o                         
  -3   1   8         96.56         86.22         3.57 o                         
  -2   1   8         28.46         31.70         1.74 o                         
  -1   1   8          6.50          7.50         0.72 o                         
   0   1   8        166.24        149.52         3.91 o                         
   1   1   8        816.74        870.49        15.33 o                         
   2   1   8       2794.76       2857.28        31.04 o                         
   3   1   8       1111.53       1185.17        15.87 o                         
   4   1   8         31.34         33.29         2.97 o                         
   5   1   8         31.88         34.82         2.89 o                         
   6   1   8         73.75         69.66         3.35 o                         
   7   1   8        214.36        237.86         8.85 o                         
   8   1   8        222.39        241.78        11.64 o                         
   9   1   8         33.50         33.98         3.54 o                         
  10   1   8         22.37         21.02         2.89 o                         
  11   1   8          2.38          1.82         1.07 o                         
  12   1   8         14.27         20.13         3.33 o                         
 -11   2   8          1.57          0.80         0.91 o                         
 -10   2   8          1.65          1.82         1.10 o                         
  -9   2   8         14.14         17.70         2.15 o                         
  -8   2   8         23.63         29.22         2.43 o                         
  -7   2   8        714.73        736.13        10.69 o                         
  -6   2   8        269.04        256.90         5.31 o                         
  -5   2   8         11.05         11.94         1.05 o                         
  -4   2   8         95.85         93.81         5.58 o                         
  -3   2   8        784.27        796.60        12.61 o                         
  -2   2   8          2.62          2.64         0.83 o                         
  -1   2   8         30.87         25.31         1.67 o                         
   0   2   8          1.86          1.92         0.68 o                         
   1   2   8       2812.50       2824.34        28.48 o                         
   2   2   8        111.21        101.14         3.33 o                         
   3   2   8        285.82        324.68        12.66 o                         
   4   2   8        113.49        106.49         4.86 o                         
   5   2   8        115.15        112.23         5.44 o                         
   6   2   8          1.61          1.21         1.30 o                         
   7   2   8         16.50         15.28         2.39 o                         
   8   2   8         16.74         17.36         3.20 o                         
   9   2   8          2.89          1.58         2.03 o                         
  10   2   8         38.25         43.79         5.40 o                         
  11   2   8          5.06          2.60         1.10 o                         
 -11   3   8         30.24         29.32         2.54 o                         
 -10   3   8         14.10         14.25         1.81 o                         
  -9   3   8         22.61         22.21         3.16 o                         
  -8   3   8         15.95         13.24         3.28 o                         
  -7   3   8        364.07        339.09        10.55 o                         
  -6   3   8         47.96         45.16         3.36 o                         
  -5   3   8         58.89         62.95         2.37 o                         
  -4   3   8         11.96          9.48         1.05 o                         
  -3   3   8        624.30        602.62        11.45 o                         
  -2   3   8         21.75         26.88         2.22 o                         
  -1   3   8        260.05        227.62         7.95 o                         
   0   3   8        200.38        190.76        10.85 o                         
   1   3   8        126.69        115.20         8.91 o                         
   2   3   8         28.32         24.72         2.58 o                         
   3   3   8        318.45        333.97         8.06 o                         
   4   3   8         67.84         64.79         3.20 o                         
   5   3   8          7.69          8.58         1.63 o                         
   6   3   8         40.81         40.43         3.77 o                         
   7   3   8         10.95         12.87         2.33 o                         
   8   3   8         62.44         68.33         5.65 o                         
   9   3   8         30.32         36.92         4.07 o                         
  10   3   8         25.94         29.48         2.66 o                         
  11   3   8          5.35          5.44         1.23 o                         
 -10   4   8          0.54          1.64         1.31 o                         
  -9   4   8          2.00          1.67         1.51 o                         
  -8   4   8         45.19         42.30         4.05 o                         
  -7   4   8        160.64        165.21         7.23 o                         
  -6   4   8         33.29         45.85         3.19 o                         
  -5   4   8        292.86        263.13         5.58 o                         
  -4   4   8        102.00         90.62         3.32 o                         
  -3   4   8         15.24         11.47         1.83 o                         
  -2   4   8          0.10          1.05         0.89 o                         
  -1   4   8          6.49          3.40         1.26 o                         
   0   4   8          0.47          0.16         0.92 o                         
   1   4   8         67.83         69.94         3.58 o                         
   2   4   8        331.27        341.63         6.03 o                         
   3   4   8        192.79        194.07         5.14 o                         
   4   4   8          5.29          7.49         1.18 o                         
   5   4   8          6.51          6.13         1.17 o                         
   6   4   8         11.90         12.03         1.83 o                         
   7   4   8         20.24         21.26         2.58 o                         
   8   4   8          1.07          2.26         1.74 o                         
   9   4   8         49.80         49.19         4.28 o                         
  10   4   8         59.16         55.83         3.56 o                         
  -9   5   8          1.48          0.68         0.75 o                         
  -8   5   8          5.06          3.50         1.78 o                         
  -7   5   8         30.62         28.74         3.39 o                         
  -6   5   8          2.64          1.97         1.64 o                         
  -5   5   8          9.07         11.82         3.77 o                         
  -4   5   8         46.12         33.79         3.67 o                         
  -3   5   8        192.43        202.91         9.67 o                         
  -2   5   8         67.18         74.07         4.17 o                         
  -1   5   8        144.48        145.23         5.70 o                         
   0   5   8        278.41        282.21         8.81 o                         
   1   5   8          1.17          1.73         1.06 o                         
   2   5   8         66.08         67.33         4.07 o                         
   3   5   8         90.27         94.98         9.53 o                         
   4   5   8          3.39          1.21         1.34 o                         
   5   5   8         44.62         44.99         3.28 o                         
   6   5   8          0.30          0.68         1.30 o                         
   7   5   8         14.73         18.89         2.21 o                         
   8   5   8         12.73         13.20         1.94 o                         
   9   5   8         11.44         11.79         3.24 o                         
  -8   6   8          3.12          2.21         1.94 o                         
  -7   6   8         14.97         11.18         2.95 o                         
  -6   6   8          4.65          3.95         1.51 o                         
  -5   6   8          0.66         -0.33         1.10 o                         
  -4   6   8          1.03         -1.02         1.25 o                         
  -3   6   8          0.00         -1.51         1.51 o                         
  -2   6   8          5.11          9.61         2.27 o                         
  -1   6   8          0.40          1.76         1.56 o                         
   0   6   8         22.86         29.05         3.32 o                         
   1   6   8          3.86          3.33         1.94 o                         
   2   6   8         20.49         21.70         2.91 o                         
   3   6   8          3.34          3.07         1.59 o                         
   4   6   8          4.11          1.98         1.81 o                         
   5   6   8          2.40          3.38         1.28 o                         
   6   6   8          8.92         13.42         1.78 o                         
   7   6   8          3.66          3.94         1.18 o                         
   8   6   8          1.44          0.82         0.89 o                         
  -6   7   8          1.04          0.63         1.06 o                         
  -5   7   8          7.41          6.51         1.36 o                         
  -4   7   8          9.14          7.17         1.42 o                         
  -3   7   8         20.88         23.00         2.24 o                         
  -2   7   8         17.90         20.19         2.26 o                         
  -1   7   8         11.16         10.29         2.33 o                         
   0   7   8         29.24         27.97         4.03 o                         
   1   7   8          0.26         -0.09         1.13 o                         
   2   7   8         16.26         10.26         6.38 o                         
   3   7   8         49.97         41.36         4.49 o                         
   4   7   8          0.02         -0.31         1.13 o                         
   5   7   8         87.17         73.07         5.26 o                         
  -1   8   8          1.55          0.65         0.92 o                         
   0   8   8          2.27          1.32         0.82 o                         
   1   8   8          0.00          0.03         1.10 o                         
 -11   1   9          1.85          0.37         0.91 o                         
 -10   1   9          7.25          5.52         1.16 o                         
  -9   1   9          0.00          0.68         0.90 o                         
  -8   1   9        179.32        161.89         4.75 o                         
  -7   1   9         31.10         32.07         1.91 o                         
  -6   1   9         55.31         52.44         2.51 o                         
  -5   1   9         22.14         14.57         1.46 o                         
  -4   1   9        185.50        182.69         6.80 o                         
  -3   1   9        630.46        684.95        13.24 o                         
  -2   1   9        443.41        431.57         8.96 o                         
  -1   1   9         35.73         39.19         1.70 o                         
   0   1   9       2290.76       2323.42        23.82 o                         
   1   1   9        123.29        121.38         3.74 o                         
   2   1   9        603.10        626.16        11.27 o                         
   3   1   9        439.98        457.12        11.80 o                         
   4   1   9         26.93         26.50         2.44 o                         
   5   1   9          9.56         12.49         1.47 o                         
   6   1   9        142.78        144.76         5.34 o                         
   7   1   9         87.58         84.44         5.16 o                         
   8   1   9        138.69        156.20         9.54 o                         
   9   1   9         17.09         18.84         2.68 o                         
  10   1   9         37.67         39.69         4.78 o                         
  11   1   9          1.61          2.37         1.28 o                         
 -11   2   9         25.41         26.09         2.18 o                         
 -10   2   9          2.60          1.21         1.03 o                         
  -9   2   9         11.00         13.42         1.58 o                         
  -8   2   9        117.49        119.91         4.69 o                         
  -7   2   9        341.39        327.60         6.76 o                         
  -6   2   9        508.04        499.14         9.73 o                         
  -5   2   9         51.58         53.24         2.16 o                         
  -4   2   9         56.34         53.69         2.64 o                         
  -3   2   9        107.59        104.28         3.71 o                         
  -2   2   9        281.04        308.29         6.47 o                         
  -1   2   9        149.01        151.49         5.43 o                         
   0   2   9        354.64        368.31         6.77 o                         
   1   2   9         11.63         12.58         1.42 o                         
   2   2   9        485.85        474.98         8.18 o                         
   3   2   9        128.49        129.50         4.98 o                         
   4   2   9          8.79          9.32         2.02 o                         
   5   2   9          7.50          7.89         1.37 o                         
   6   2   9          3.08          0.86         1.21 o                         
   7   2   9         69.04         68.11         5.69 o                         
   8   2   9         59.30         61.69         4.71 o                         
   9   2   9         30.08         21.19         2.77 o                         
  10   2   9         47.55         44.69         4.27 o                         
  11   2   9          9.03          9.33         1.45 o                         
 -11   3   9         17.50         11.37         2.70 o                         
 -10   3   9         55.90         53.34         3.03 o                         
  -9   3   9         13.97         14.62         2.39 o                         
  -8   3   9         29.37         24.05         2.92 o                         
  -7   3   9         91.48         84.98         5.27 o                         
  -6   3   9         22.94         22.09         1.72 o                         
  -5   3   9         83.42         90.60         3.15 o                         
  -4   3   9        115.73        105.26         3.21 o                         
  -3   3   9         77.48         66.75         2.56 o                         
  -2   3   9        406.45        440.45         9.52 o                         
  -1   3   9          5.98          2.68         1.02 o                         
   0   3   9       1460.26       1497.28        22.98 o                         
   1   3   9        107.32        127.64        11.74 o                         
   2   3   9        161.18        150.35         6.00 o                         
   3   3   9        143.80        144.84         4.83 o                         
   4   3   9         47.06         48.90         2.67 o                         
   5   3   9          0.00         -0.23         1.09 o                         
   6   3   9         11.76         19.16         2.92 o                         
   7   3   9         30.40         21.00         2.86 o                         
   8   3   9          1.54          4.04         1.54 o                         
   9   3   9         30.11         26.63         2.78 o                         
  10   3   9          0.17         -0.16         0.94 o                         
  11   3   9          0.89          0.59         1.04 o                         
 -10   4   9          4.89          4.19         2.07 o                         
  -9   4   9         43.47         44.39         3.75 o                         
  -8   4   9          6.09          5.09         1.49 o                         
  -7   4   9         56.37         61.38         3.86 o                         
  -6   4   9        128.68        126.67         9.37 o                         
  -5   4   9         18.60         14.46         1.56 o                         
  -4   4   9         74.17         74.22         3.24 o                         
  -3   4   9         61.93         67.31         3.65 o                         
  -2   4   9         37.44         41.12         3.11 o                         
  -1   4   9          3.01          4.06         1.35 o                         
   0   4   9         79.33         79.54         3.87 o                         
   1   4   9         44.82         34.23         3.79 o                         
   2   4   9        166.62        151.51         4.81 o                         
   3   4   9         36.93         34.62         2.13 o                         
   4   4   9        276.49        244.66         6.04 o                         
   5   4   9         18.66         15.08         2.50 o                         
   6   4   9        108.54        101.36         4.84 o                         
   7   4   9         26.28         22.66         3.21 o                         
   8   4   9          5.17          2.82         1.52 o                         
   9   4   9         42.98         46.03         6.30 o                         
  10   4   9          0.02          0.24         0.77 o                         
  -9   5   9          6.98          5.46         1.11 o                         
  -8   5   9          0.17         -1.39         1.39 o                         
  -7   5   9         24.39         30.27         3.34 o                         
  -6   5   9         48.44         47.56         5.37 o                         
  -5   5   9          2.31          2.77         1.46 o                         
  -4   5   9         20.72         17.82         2.68 o                         
  -3   5   9         11.28          9.13         2.32 o                         
  -2   5   9        175.94        212.50        11.88 o                         
  -1   5   9         16.62         16.51         2.43 o                         
   0   5   9         27.79         26.73         2.55 o                         
   1   5   9         77.32         64.59         4.29 o                         
   2   5   9        106.35         87.11         5.54 o                         
   3   5   9         12.33         10.31         3.13 o                         
   4   5   9          6.07          3.71         1.52 o                         
   5   5   9         95.42         95.02         4.67 o                         
   6   5   9         29.34         39.50         2.92 o                         
   7   5   9          0.10          1.73         0.98 o                         
   8   5   9         10.25         13.00         1.78 o                         
   9   5   9          9.51         16.35         5.88 o                         
  -7   6   9          0.03         -0.30         0.87 o                         
  -6   6   9         63.04         75.23         4.83 o                         
  -5   6   9         32.13         33.84         2.84 o                         
  -4   6   9        198.49        202.88         6.47 o                         
  -3   6   9         16.58         14.76         2.20 o                         
  -2   6   9         32.90         32.73         3.48 o                         
  -1   6   9         11.14          9.27         2.19 o                         
   0   6   9          0.62          0.20         1.89 o                         
   1   6   9         71.70         81.37         6.34 o                         
   2   6   9          0.15          0.36         1.50 o                         
   3   6   9         31.91         32.65         2.98 o                         
   4   6   9         67.58         67.68         4.12 o                         
   5   6   9         47.82         64.53         4.27 o                         
   6   6   9          0.27          0.27         0.89 o                         
   7   6   9          0.85          0.90         0.73 o                         
  -5   7   9          0.18          0.54         0.74 o                         
  -4   7   9          0.64          1.28         0.79 o                         
  -3   7   9          8.68         10.50         1.80 o                         
  -2   7   9         10.49         12.55         2.14 o                         
  -1   7   9          0.22          0.10         0.95 o                         
   0   7   9          2.55          3.83         1.45 o                         
   1   7   9          5.28          5.26         1.82 o                         
   2   7   9          6.00          3.30         2.25 o                         
   3   7   9         10.37         12.94         2.77 o                         
   4   7   9          0.18         -0.07         0.90 o                         
   5   7   9          8.84          6.40         1.56 o                         
 -11   0  10          2.51         -0.90         1.57 o                         
 -10   0  10          0.13         -0.47         1.21 o                         
  -9   0  10          3.56          2.94         1.31 o                         
  -8   0  10        606.01        667.60        14.01 o                         
  -7   0  10        255.69        287.76         7.23 o                         
  -6   0  10        186.65        162.86         6.03 o                         
  -5   0  10         67.50         62.66         3.22 o                         
  -4   0  10        222.45        206.40         9.64 o                         
  -3   0  10        724.82        753.67        19.50 o                         
  -2   0  10          4.35          1.52         0.89 o                         
  -1   0  10        151.46        167.59         6.10 o                         
   0   0  10        136.62        127.90         4.58 o                         
   1   0  10        257.28        311.63         8.60 o                         
   2   0  10        776.38        723.00        27.14 o                         
   3   0  10       1179.63       1186.92        37.78 o                         
   4   0  10        503.16        527.12        22.89 o                         
   5   0  10          6.72          4.93         2.05 o                         
   6   0  10        158.11        151.83         7.88 o                         
   7   0  10        162.82        147.96         8.17 o                         
   8   0  10         48.69         54.87        12.59 o                         
   9   0  10         81.65         84.91         7.28 o                         
  10   0  10          3.18         -1.25         2.13 o                         
  11   0  10         18.36         32.07         4.91 o                         
 -11   1  10          1.80          4.75         1.84 o                         
 -10   1  10         20.13         25.75         2.06 o                         
  -9   1  10          1.21          1.32         1.17 o                         
  -8   1  10         77.11         75.28         3.52 o                         
  -7   1  10        258.91        235.91         6.33 o                         
  -6   1  10         15.53         15.01         1.65 o                         
  -5   1  10         68.02         65.48         2.72 o                         
  -4   1  10          0.40         -0.81         1.04 o                         
  -3   1  10         25.76         23.76         2.00 o                         
  -2   1  10        366.42        346.14         7.18 o                         
  -1   1  10        195.12        182.15         4.44 o                         
   0   1  10        455.38        446.22         8.16 o                         
   1   1  10         27.30         17.98         1.46 o                         
   2   1  10         23.31         18.36         2.71 o                         
   3   1  10          1.69          2.73         1.04 o                         
   4   1  10          3.82          6.25         1.89 o                         
   5   1  10        107.89        101.63         4.73 o                         
   6   1  10         28.15         27.62         2.73 o                         
   7   1  10        203.15        206.65        11.32 o                         
   8   1  10         60.15         55.16         4.46 o                         
   9   1  10          0.27         -0.37         1.38 o                         
  10   1  10          1.62          3.88         3.26 o                         
  11   1  10          5.07          5.05         1.28 o                         
 -11   2  10          2.26          1.11         0.79 o                         
 -10   2  10        103.67        111.69         6.13 o                         
  -9   2  10         26.47         28.13         2.23 o                         
  -8   2  10         48.14         48.89         2.89 o                         
  -7   2  10          0.64          1.79         0.97 o                         
  -6   2  10        162.67        151.14         4.28 o                         
  -5   2  10         27.54         28.66         1.74 o                         
  -4   2  10         44.08         44.39         1.84 o                         
  -3   2  10        132.04        141.29         5.00 o                         
  -2   2  10        451.34        435.47         9.03 o                         
  -1   2  10         95.37         94.73         3.16 o                         
   0   2  10        255.19        287.12         7.77 o                         
   1   2  10        163.61        175.34         5.79 o                         
   2   2  10         69.42         54.22         3.27 o                         
   3   2  10         11.01         16.20         2.14 o                         
   4   2  10         15.73         18.19         2.01 o                         
   5   2  10         22.99         18.90         1.98 o                         
   6   2  10        122.17        131.76         5.93 o                         
   7   2  10        359.43        361.68        16.54 o                         
   8   2  10          0.23          0.07         1.63 o                         
   9   2  10          4.17          3.43         1.38 o                         
  10   2  10          0.17          0.00         1.47 o                         
  11   2  10          0.23          0.50         0.69 o                         
 -10   3  10         11.28          8.01         1.31 o                         
  -9   3  10         19.49         17.58         2.10 o                         
  -8   3  10          6.24          7.10         1.76 o                         
  -7   3  10         19.62         20.62         2.75 o                         
  -6   3  10         70.77         79.06         4.17 o                         
  -5   3  10          4.06          3.69         0.95 o                         
  -4   3  10         14.15         13.55         1.33 o                         
  -3   3  10         43.72         44.71         2.46 o                         
  -2   3  10        317.62        313.16         6.11 o                         
  -1   3  10         56.01         51.66         2.87 o                         
   0   3  10         50.38         41.50         3.52 o                         
   1   3  10        146.65        138.35         5.23 o                         
   2   3  10         67.57         73.20         3.24 o                         
   3   3  10        413.82        416.60         7.83 o                         
   4   3  10         95.76        103.73         4.25 o                         
   5   3  10         72.17         65.65         4.18 o                         
   6   3  10         33.56         26.58         4.73 o                         
   7   3  10         17.28         13.98         1.98 o                         
   8   3  10          0.05         -0.15         1.41 o                         
   9   3  10         27.94         33.37         3.05 o                         
  10   3  10          4.54          3.83         1.21 o                         
 -10   4  10          1.28          2.81         1.30 o                         
  -9   4  10         18.64         20.84         3.93 o                         
  -8   4  10         64.56         60.11         3.93 o                         
  -7   4  10        190.84        191.31         7.62 o                         
  -6   4  10         23.86         26.57         2.74 o                         
  -5   4  10          0.03          0.61         0.96 o                         
  -4   4  10          2.63          0.63         0.78 o                         
  -3   4  10          5.06          7.58         1.47 o                         
  -2   4  10          4.41          4.55         1.45 o                         
  -1   4  10          2.36          1.79         1.28 o                         
   0   4  10          0.11         -0.41         0.84 o                         
   1   4  10         16.23         18.98         2.20 o                         
   2   4  10          0.00         -0.64         0.86 o                         
   3   4  10        189.13        182.67         5.44 o                         
   4   4  10        164.18        163.96         5.01 o                         
   5   4  10          0.08         -0.90         1.41 o                         
   6   4  10         82.40         83.67         4.83 o                         
   7   4  10         29.99         27.78         2.89 o                         
   8   4  10         34.38         38.41         2.98 o                         
   9   4  10         28.54         33.26         3.23 o                         
  10   4  10          4.01          1.84         1.37 o                         
  -9   5  10         14.77          9.94         2.60 o                         
  -8   5  10         12.96         15.78         2.61 o                         
  -7   5  10          8.38          8.60         2.48 o                         
  -6   5  10        160.60        147.99         6.58 o                         
  -5   5  10          3.40          4.22         1.62 o                         
  -4   5  10         81.35         74.71         5.73 o                         
  -3   5  10         23.51         21.51         2.83 o                         
  -2   5  10          0.10          2.52         2.18 o                         
  -1   5  10          2.35          0.52         1.89 o                         
   0   5  10         16.58         15.28         2.61 o                         
   1   5  10         34.60         38.56         3.81 o                         
   2   5  10         17.05         10.46         3.35 o                         
   3   5  10          0.00          0.94         1.49 o                         
   4   5  10          3.84          5.07         2.64 o                         
   5   5  10          0.07          0.30         1.15 o                         
   6   5  10         13.11         15.36         2.00 o                         
   7   5  10         15.42         15.61         1.75 o                         
   8   5  10         26.43         26.11         2.83 o                         
  -7   6  10          1.34          1.60         0.82 o                         
  -6   6  10          7.84         13.08         1.83 o                         
  -5   6  10         19.61         22.58         2.92 o                         
  -4   6  10          1.89          3.24         1.12 o                         
  -3   6  10          3.59          3.18         1.15 o                         
  -2   6  10          0.00         -1.04         1.17 o                         
  -1   6  10          0.06         -1.07         1.78 o                         
   0   6  10          6.11          3.52         3.02 o                         
   1   6  10          0.53         -0.31         1.83 o                         
   2   6  10          3.48          1.53         1.40 o                         
   3   6  10          1.38          3.19         1.34 o                         
   4   6  10         17.19         18.87         2.64 o                         
   5   6  10         23.47         30.96         2.62 o                         
   6   6  10          1.50          1.56         1.01 o                         
   7   6  10          0.26          0.08         0.63 o                         
  -5   7  10          2.73          1.94         0.92 o                         
  -4   7  10         63.19         74.27         2.99 o                         
  -3   7  10          7.19          8.96         1.34 o                         
  -2   7  10          4.51          5.13         1.22 o                         
  -1   7  10          5.79          5.37         1.40 o                         
   0   7  10          0.73          1.79         1.34 o                         
   1   7  10          3.70          7.22         1.97 o                         
   2   7  10          0.08          1.44         1.67 o                         
   3   7  10         28.56         30.81         3.02 o                         
   4   7  10          0.04         -0.41         0.83 o                         
   5   7  10          6.05          4.78         1.23 o                         
 -11   1  11         13.93         11.20         2.22 o                         
 -10   1  11         47.87         44.35         2.73 o                         
  -9   1  11          5.16          5.26         1.43 o                         
  -8   1  11         42.52         44.23         2.74 o                         
  -7   1  11         96.54        101.19         5.04 o                         
  -6   1  11        207.13        187.95         5.87 o                         
  -5   1  11         54.80         53.75         2.30 o                         
  -4   1  11         58.50         66.29         2.07 o                         
  -3   1  11        299.74        312.97         8.55 o                         
  -2   1  11          0.05          1.68         1.00 o                         
  -1   1  11        296.21        329.47         9.35 o                         
   0   1  11         12.92         14.89         1.57 o                         
   1   1  11        389.36        414.82         7.58 o                         
   2   1  11        259.46        285.64         7.80 o                         
   3   1  11        699.64        693.31        12.24 o                         
   4   1  11         14.92         16.57         1.78 o                         
   5   1  11          2.62          2.97         1.46 o                         
   6   1  11         86.01         84.56         4.71 o                         
   7   1  11          0.46          1.49         1.82 o                         
   8   1  11        164.74        162.25         8.62 o                         
   9   1  11         62.07         61.32         6.34 o                         
  10   1  11          0.08          0.05         1.60 o                         
  11   1  11         23.59         20.43         1.83 o                         
 -11   2  11         63.38         58.94         4.21 o                         
 -10   2  11          4.05          1.24         1.17 o                         
  -9   2  11          0.84          0.39         1.14 o                         
  -8   2  11         12.03         10.74         1.56 o                         
  -7   2  11        332.25        316.39         6.75 o                         
  -6   2  11         31.86         20.56         1.67 o                         
  -5   2  11         70.52         61.09         2.63 o                         
  -4   2  11          7.84         10.07         1.06 o                         
  -3   2  11          8.53          7.38         0.87 o                         
  -2   2  11         15.27         18.06         2.08 o                         
  -1   2  11         67.11         58.88         2.66 o                         
   0   2  11          2.02          4.64         1.11 o                         
   1   2  11         68.80         60.07         3.16 o                         
   2   2  11         24.47         29.47         2.60 o                         
   3   2  11        126.41        131.39         4.07 o                         
   4   2  11        563.04        564.45        11.52 o                         
   5   2  11        147.87        120.11         4.94 o                         
   6   2  11          8.34          8.33         2.16 o                         
   7   2  11        163.80        173.70         9.09 o                         
   8   2  11        107.21        112.41         6.17 o                         
   9   2  11         11.37          7.70         2.22 o                         
  10   2  11          7.56          4.00         1.41 o                         
  11   2  11          2.75          1.32         0.79 o                         
 -10   3  11         10.44         11.01         1.38 o                         
  -9   3  11         12.81          7.77         1.49 o                         
  -8   3  11          0.50         -1.36         1.36 o                         
  -7   3  11          1.42          1.31         1.79 o                         
  -6   3  11         93.32         82.58         3.95 o                         
  -5   3  11        115.54        106.22         3.53 o                         
  -4   3  11          0.51          1.78         0.87 o                         
  -3   3  11         29.32         29.72         2.09 o                         
  -2   3  11          5.33          4.25         0.87 o                         
  -1   3  11        117.99        118.75         4.53 o                         
   0   3  11          1.02         -0.34         0.83 o                         
   1   3  11         87.13         75.77         3.11 o                         
   2   3  11          6.50          4.74         1.06 o                         
   3   3  11         12.40         15.05         1.51 o                         
   4   3  11         14.33         10.56         1.68 o                         
   5   3  11         51.39         48.05         5.12 o                         
   6   3  11          0.83          2.70         2.89 o                         
   7   3  11          0.60          1.65         2.31 o                         
   8   3  11         12.88         15.18         2.13 o                         
   9   3  11          0.75         -0.10         0.96 o                         
  10   3  11          6.78          4.59         1.29 o                         
  -9   4  11         10.70         10.88         1.52 o                         
  -8   4  11          0.04         -0.45         1.39 o                         
  -7   4  11         20.89         20.67         2.59 o                         
  -6   4  11          0.85          0.78         1.26 o                         
  -5   4  11          5.85          4.24         1.29 o                         
  -4   4  11          7.28          7.92         1.39 o                         
  -3   4  11         90.35         74.87         3.45 o                         
  -2   4  11          0.22          0.29         1.31 o                         
  -1   4  11         32.24         35.19         2.81 o                         
   0   4  11         16.59         16.11         2.17 o                         
   1   4  11        270.68        276.53         8.41 o                         
   2   4  11         23.47         19.08         2.04 o                         
   3   4  11        107.58        103.41         4.45 o                         
   4   4  11          8.31          8.97         2.16 o                         
   5   4  11          0.72          0.47         1.41 o                         
   6   4  11          6.32          8.86         1.87 o                         
   7   4  11          0.37          2.70         1.61 o                         
   8   4  11          0.55          1.01         1.01 o                         
   9   4  11          0.17          0.11         0.89 o                         
  -8   5  11         11.05          8.29         1.98 o                         
  -7   5  11         12.99         10.63         3.13 o                         
  -6   5  11          1.16         -0.41         1.09 o                         
  -5   5  11         83.87         85.96         5.19 o                         
  -4   5  11          0.04          0.65         1.19 o                         
  -3   5  11         19.69         21.63         2.89 o                         
  -2   5  11          1.34          1.70         2.30 o                         
  -1   5  11          7.32          9.46         3.13 o                         
   0   5  11          6.35          1.66         2.23 o                         
   1   5  11         49.33         53.09         5.12 o                         
   2   5  11          0.57          2.55         1.56 o                         
   3   5  11         61.70         55.37         4.49 o                         
   4   5  11        163.73        170.55         8.73 o                         
   5   5  11         15.98          9.83         1.83 o                         
   6   5  11          3.35          2.89         1.32 o                         
   7   5  11          1.60          0.69         1.04 o                         
   8   5  11          8.35          9.50         2.08 o                         
  -7   6  11          7.77          7.17         1.91 o                         
  -6   6  11         51.47         59.28         3.42 o                         
  -5   6  11         26.23         29.31         4.36 o                         
  -4   6  11          0.48          1.05         0.94 o                         
  -3   6  11          6.99          4.36         1.31 o                         
  -2   6  11          0.38          2.15         1.54 o                         
  -1   6  11         11.57         13.86         2.84 o                         
   0   6  11         19.32         15.51         3.54 o                         
   1   6  11          6.33          3.92         1.74 o                         
   2   6  11          8.54          7.79         2.00 o                         
   3   6  11         86.62         73.07         4.18 o                         
   4   6  11          0.09         -0.05         1.17 o                         
   5   6  11         31.01         38.18         2.52 o                         
   6   6  11          0.04         -0.31         0.79 o                         
   7   6  11         14.36         14.55         2.11 o                         
  -4   7  11          3.12          2.74         0.90 o                         
  -3   7  11          2.41          1.58         0.81 o                         
  -2   7  11          0.02         -0.02         0.85 o                         
  -1   7  11          0.06          0.40         1.14 o                         
   0   7  11          1.29          0.46         1.17 o                         
   1   7  11          2.93          3.88         1.37 o                         
   2   7  11          6.00          5.88         1.57 o                         
   3   7  11          3.39          5.17         1.24 o                         
   4   7  11         16.73         13.92         1.94 o                         
 -11   0  12         47.91         41.59         5.09 o                         
 -10   0  12         53.82         59.99         5.04 o                         
  -9   0  12          0.79         -0.12         1.16 o                         
  -8   0  12         48.62         33.40         3.37 o                         
  -7   0  12          7.82          7.84         1.85 o                         
  -6   0  12        275.21        264.55         8.11 o                         
  -5   0  12        175.25        174.52         7.63 o                         
  -4   0  12          1.68          1.11         0.71 o                         
  -3   0  12        192.27        216.63        10.19 o                         
  -2   0  12         26.83         22.83         3.36 o                         
  -1   0  12        288.21        282.13         8.94 o                         
   0   0  12         81.79         88.89         4.11 o                         
   1   0  12        261.60        258.38        10.93 o                         
   2   0  12        152.85        175.11        12.50 o                         
   3   0  12       1480.50       1479.62        33.32 o                         
   4   0  12         91.23         72.50         7.44 o                         
   5   0  12        280.15        233.61        12.02 o                         
   6   0  12        254.99        255.69        10.69 o                         
   7   0  12         17.16         19.33         4.06 o                         
   8   0  12        101.29         90.61        11.09 o                         
   9   0  12         29.75         34.16         6.57 o                         
  10   0  12          9.56          8.59         2.20 o                         
  11   0  12          7.61          8.51         2.70 o                         
 -11   1  12         75.58         77.71         6.75 o                         
 -10   1  12         19.64         19.53         1.96 o                         
  -9   1  12         52.88         51.10         3.20 o                         
  -8   1  12         44.08         46.17         2.91 o                         
  -7   1  12        106.66        104.65         4.77 o                         
  -6   1  12         26.12         25.61         1.94 o                         
  -5   1  12         33.67         30.09         1.93 o                         
  -4   1  12         22.84         25.37         1.55 o                         
  -3   1  12         99.24         98.51         3.09 o                         
  -2   1  12         17.21         19.41         2.16 o                         
  -1   1  12        231.42        214.44         6.04 o                         
   0   1  12          0.35         -0.78         0.84 o                         
   1   1  12         29.25         31.42         2.11 o                         
   2   1  12         49.31         61.01         2.99 o                         
   3   1  12         21.57         18.03         1.89 o                         
   4   1  12        481.51        489.67         9.11 o                         
   5   1  12        110.97        107.12         5.09 o                         
   6   1  12        182.15        169.85         6.73 o                         
   7   1  12         13.92         17.87         2.61 o                         
   8   1  12          4.57          4.03         1.92 o                         
   9   1  12          0.96          0.76         1.43 o                         
  10   1  12          0.97          0.14         1.38 o                         
  11   1  12          0.54          0.03         0.89 o                         
 -10   2  12          2.93          3.02         1.56 o                         
  -9   2  12         13.15          6.76         1.67 o                         
  -8   2  12         51.16         52.42         3.26 o                         
  -7   2  12          0.00         -0.25         0.96 o                         
  -6   2  12         16.48         23.11         2.19 o                         
  -5   2  12         35.44         29.95         1.99 o                         
  -4   2  12         29.65         32.05         2.72 o                         
  -3   2  12         23.13         16.04         1.33 o                         
  -2   2  12         36.01         32.89         1.85 o                         
  -1   2  12          5.63          7.02         1.16 o                         
   0   2  12          0.85          1.44         0.93 o                         
   1   2  12        264.56        266.36         5.33 o                         
   2   2  12         73.59         67.69         2.86 o                         
   3   2  12          0.29          0.95         0.84 o                         
   4   2  12        121.20        127.65         4.92 o                         
   5   2  12         14.54         20.74         2.98 o                         
   6   2  12         38.76         36.82         3.70 o                         
   7   2  12         47.84         45.95         5.52 o                         
   8   2  12         15.64         12.77         2.51 o                         
   9   2  12         82.30         88.81         4.89 o                         
  10   2  12          0.30          0.91         1.02 o                         
 -10   3  12         29.21         24.29         3.26 o                         
  -9   3  12         18.60         17.86         2.17 o                         
  -8   3  12         35.89         36.52         3.87 o                         
  -7   3  12          0.76          0.78         1.39 o                         
  -6   3  12         56.27         62.58         3.20 o                         
  -5   3  12         53.90         46.44         5.19 o                         
  -4   3  12          1.12          0.67         0.86 o                         
  -3   3  12         18.47         20.79         1.78 o                         
  -2   3  12         44.87         43.83         2.37 o                         
  -1   3  12        157.46        146.51         5.79 o                         
   0   3  12          0.93         -0.41         0.94 o                         
   1   3  12          1.81          1.04         0.88 o                         
   2   3  12          4.85          5.47         1.44 o                         
   3   3  12          0.22          2.35         0.90 o                         
   4   3  12         97.51        100.76         4.69 o                         
   5   3  12        103.08         93.01         5.64 o                         
   6   3  12        109.55        119.17         6.41 o                         
   7   3  12         24.70         27.96         3.78 o                         
   8   3  12         19.58         24.86         3.35 o                         
   9   3  12          1.60          1.87         0.97 o                         
  10   3  12          4.20          2.33         0.89 o                         
  -9   4  12          0.20          0.05         0.71 o                         
  -8   4  12          0.28          0.14         1.15 o                         
  -7   4  12         15.10         15.82         2.78 o                         
  -6   4  12         36.31         28.98         2.53 o                         
  -5   4  12        151.55        138.81         5.13 o                         
  -4   4  12          0.97          0.31         0.96 o                         
  -3   4  12         46.26         41.54         4.32 o                         
  -2   4  12          3.31          1.96         0.97 o                         
  -1   4  12        103.09        100.27         5.92 o                         
   0   4  12         15.56         15.91         2.21 o                         
   1   4  12         37.40         48.88         3.30 o                         
   2   4  12          4.58          6.77         1.45 o                         
   3   4  12          8.52          2.98         1.88 o                         
   4   4  12        289.01        304.87         9.25 o                         
   5   4  12         56.79         52.95         3.87 o                         
   6   4  12         37.91         41.24         3.71 o                         
   7   4  12          1.28         -0.06         1.30 o                         
   8   4  12          1.12          1.02         1.10 o                         
   9   4  12          1.65          0.74         1.10 o                         
  -8   5  12          7.76          7.22         2.21 o                         
  -7   5  12          2.84          2.83         1.05 o                         
  -6   5  12          4.50          4.03         1.24 o                         
  -5   5  12         25.33         26.74         2.39 o                         
  -4   5  12          0.01         -1.09         1.09 o                         
  -3   5  12          8.51         12.42         2.08 o                         
  -2   5  12          2.27          2.72         1.75 o                         
  -1   5  12         11.12         10.30         2.64 o                         
   0   5  12          4.85          5.59         2.48 o                         
   1   5  12          0.32         -0.36         1.70 o                         
   2   5  12          0.06          1.65         1.48 o                         
   3   5  12          5.87          8.29         2.15 o                         
   4   5  12         10.26         12.05         2.64 o                         
   5   5  12        152.08        157.77         6.93 o                         
   6   5  12          5.26          8.58         1.65 o                         
   7   5  12          0.05          1.22         0.92 o                         
   8   5  12          0.06         -0.13         1.01 o                         
  -6   6  12          1.68          2.36         1.11 o                         
  -5   6  12          6.28          6.95         1.77 o                         
  -4   6  12          2.78          5.23         1.17 o                         
  -3   6  12          1.53          3.16         1.26 o                         
  -2   6  12          2.99          6.16         1.84 o                         
  -1   6  12          2.14          0.43         1.52 o                         
   0   6  12          5.35          7.09         5.50 o                         
   1   6  12         15.00         18.16         2.96 o                         
   2   6  12         24.37         24.80         2.86 o                         
   3   6  12          0.06         -0.22         1.03 o                         
   4   6  12          1.29          1.15         1.13 o                         
   5   6  12          3.29          1.82         0.86 o                         
   6   6  12          0.02          0.45         0.71 o                         
  -3   7  12          2.22          1.47         1.06 o                         
  -2   7  12          3.99          3.62         1.06 o                         
  -1   7  12          0.71          0.47         1.07 o                         
   0   7  12          0.02          0.87         1.09 o                         
   1   7  12          3.21          3.16         1.14 o                         
   2   7  12         11.82          9.32         1.73 o                         
   3   7  12         10.25         10.70         1.43 o                         
 -10   1  13         11.44         13.66         2.12 o                         
  -9   1  13          6.94          5.03         1.34 o                         
  -8   1  13         30.65         21.29         2.17 o                         
  -7   1  13         16.25         17.95         1.97 o                         
  -6   1  13        303.10        310.24         8.20 o                         
  -5   1  13        241.62        241.00         5.44 o                         
  -4   1  13         87.89         82.19         3.06 o                         
  -3   1  13        212.57        202.91         4.79 o                         
  -2   1  13        371.20        367.34         6.27 o                         
  -1   1  13         73.06         76.44         3.20 o                         
   0   1  13        449.85        451.06         8.08 o                         
   1   1  13         21.78         15.31         1.45 o                         
   2   1  13          2.37          3.43         0.88 o                         
   3   1  13        104.85        113.03         3.91 o                         
   4   1  13         69.86         71.97         3.47 o                         
   5   1  13        586.17        617.64        13.21 o                         
   6   1  13        246.65        253.98        15.59 o                         
   7   1  13          3.31          3.12         1.66 o                         
   8   1  13        230.33        267.42        10.74 o                         
   9   1  13         56.88         54.07         5.43 o                         
  10   1  13         11.13          9.79         1.57 o                         
 -10   2  13          1.64          2.69         1.54 o                         
  -9   2  13          3.96          0.51         1.82 o                         
  -8   2  13          0.75          0.25         0.81 o                         
  -7   2  13          2.23          2.10         1.04 o                         
  -6   2  13         30.37         30.66         2.46 o                         
  -5   2  13        232.50        244.46         5.94 o                         
  -4   2  13          8.61          8.63         1.16 o                         
  -3   2  13         48.83         43.51         2.16 o                         
  -2   2  13         46.86         47.15         2.19 o                         
  -1   2  13         93.09         84.22         3.84 o                         
   0   2  13        162.64        159.42         5.17 o                         
   1   2  13         45.45         45.18         2.16 o                         
   2   2  13        617.38        588.02        12.60 o                         
   3   2  13         72.03         85.84         3.25 o                         
   4   2  13        662.53        689.35        13.01 o                         
   5   2  13         23.68         21.63         1.97 o                         
   6   2  13          0.52          1.13         1.32 o                         
   7   2  13         33.56         30.24         2.91 o                         
   8   2  13          0.47          1.77         1.56 o                         
   9   2  13         22.92         23.46         2.20 o                         
  10   2  13          0.56          0.56         0.85 o                         
  -9   3  13          5.35          7.31         1.77 o                         
  -8   3  13          0.66          0.02         1.20 o                         
  -7   3  13          0.46          0.08         1.11 o                         
  -6   3  13         88.20         95.94         4.20 o                         
  -5   3  13         24.26         27.33         2.41 o                         
  -4   3  13         65.03         64.51         3.23 o                         
  -3   3  13          8.93         10.15         1.31 o                         
  -2   3  13         72.87         80.70         4.05 o                         
  -1   3  13         10.39         12.51         1.87 o                         
   0   3  13        898.82        885.79        25.88 o                         
   1   3  13          0.14          0.60         0.90 o                         
   2   3  13        246.24        242.91         7.94 o                         
   3   3  13          2.51          0.78         1.09 o                         
   4   3  13        206.47        187.08         6.38 o                         
   5   3  13          5.05          2.80         1.79 o                         
   6   3  13          7.29          6.94         1.82 o                         
   7   3  13         12.51          9.61         2.36 o                         
   8   3  13         21.17         23.26         3.72 o                         
   9   3  13          0.84          0.75         0.85 o                         
  -9   4  13         33.96         30.24         3.07 o                         
  -8   4  13         19.51         19.02         1.83 o                         
  -7   4  13          0.17          0.31         1.18 o                         
  -6   4  13          1.33          0.13         1.15 o                         
  -5   4  13          0.05          0.92         1.01 o                         
  -4   4  13         43.17         36.77         2.93 o                         
  -3   4  13          2.10          2.45         1.20 o                         
  -2   4  13         37.60         30.97         4.77 o                         
  -1   4  13         20.78         12.94         8.12 o                         
   0   4  13          1.41          1.96         1.46 o                         
   1   4  13         69.75         69.59         4.35 o                         
   2   4  13         67.80         73.43         5.05 o                         
   3   4  13         86.19         76.83         6.05 o                         
   4   4  13        300.37        295.53        10.17 o                         
   5   4  13          0.71          1.83         1.20 o                         
   6   4  13         34.49         29.40         3.12 o                         
   7   4  13         17.36         18.03         2.41 o                         
   8   4  13          4.64          4.00         1.24 o                         
   9   4  13          1.96         -0.69         0.91 o                         
  -7   5  13          0.17          0.01         1.01 o                         
  -6   5  13          9.40         12.22         1.86 o                         
  -5   5  13         27.55         32.79         2.71 o                         
  -4   5  13          4.15          3.10         1.21 o                         
  -3   5  13          3.39          4.53         1.37 o                         
  -2   5  13          4.08          2.52         1.26 o                         
  -1   5  13         28.41         29.42         3.81 o                         
   0   5  13          5.63          0.58         1.73 o                         
   1   5  13         56.01         49.05         6.20 o                         
   2   5  13        109.04         97.18         8.86 o                         
   3   5  13         19.54         19.27         3.14 o                         
   4   5  13         19.87         17.87         4.14 o                         
   5   5  13          1.80          2.80         1.34 o                         
   6   5  13         27.12         33.89         2.61 o                         
   7   5  13          0.90          0.88         0.93 o                         
  -6   6  13          3.12          1.68         0.87 o                         
  -5   6  13          1.47         -0.59         1.11 o                         
  -4   6  13         53.98         57.75         2.91 o                         
  -3   6  13          1.25          0.97         0.95 o                         
  -2   6  13          0.41          1.30         1.41 o                         
  -1   6  13          0.01         -0.01         1.45 o                         
   0   6  13         12.64         17.72         2.36 o                         
   1   6  13         52.14         46.85         5.73 o                         
   2   6  13          9.74          9.45         2.28 o                         
   3   6  13          2.47         -0.47         1.28 o                         
   4   6  13          0.24          0.90         1.10 o                         
   5   6  13         45.88         46.54         2.68 o                         
   6   6  13          0.87          1.78         0.68 o                         
  -2   7  13          1.30          2.89         1.04 o                         
  -1   7  13          0.18         -0.15         0.86 o                         
   0   7  13          0.90          1.09         1.00 o                         
   1   7  13          3.95          1.60         1.15 o                         
   2   7  13          0.40          0.12         1.49 o                         
 -10   0  14          0.47          0.52         1.38 o                         
  -9   0  14         28.83         26.22         3.73 o                         
  -8   0  14         23.66         28.55         4.23 o                         
  -7   0  14         94.67        108.84         6.89 o                         
  -6   0  14          7.58          5.10         1.96 o                         
  -5   0  14        148.09        130.69         5.78 o                         
  -4   0  14        321.36        329.53         9.04 o                         
  -3   0  14        272.79        246.22        19.08 o                         
  -2   0  14         12.09          9.67         2.48 o                         
  -1   0  14         58.50         50.35         3.55 o                         
   0   0  14         35.92         40.24         3.23 o                         
   1   0  14        283.60        269.98        10.55 o                         
   2   0  14        145.67        157.74         7.53 o                         
   3   0  14         69.15         70.54         4.42 o                         
   4   0  14         80.14         82.74         6.29 o                         
   5   0  14        260.87        234.53        12.44 o                         
   6   0  14         58.33         55.90        10.56 o                         
   7   0  14         41.89         32.75         7.00 o                         
   8   0  14          1.97          1.49         2.54 o                         
   9   0  14         11.80         13.44         4.03 o                         
  10   0  14          0.77          1.54         1.31 o                         
 -10   1  14          3.66          4.43         1.15 o                         
  -9   1  14         11.25          6.98         1.42 o                         
  -8   1  14          1.24          0.37         0.94 o                         
  -7   1  14         19.86         21.09         2.49 o                         
  -6   1  14          1.24          1.71         1.13 o                         
  -5   1  14         39.62         42.31         2.51 o                         
  -4   1  14        233.98        239.36         5.43 o                         
  -3   1  14          8.13          6.29         1.57 o                         
  -2   1  14         95.89         95.84         4.47 o                         
  -1   1  14          0.00         -0.27         0.66 o                         
   0   1  14         28.93         28.10         3.09 o                         
   1   1  14          0.04         -0.53         0.72 o                         
   2   1  14        268.54        265.73         6.13 o                         
   3   1  14        282.92        300.62         6.72 o                         
   4   1  14         86.35        114.48         5.50 o                         
   5   1  14        159.78        141.65         6.54 o                         
   6   1  14         26.99         21.83         2.92 o                         
   7   1  14         14.40         13.52         2.32 o                         
   8   1  14          8.38         10.11         2.30 o                         
   9   1  14         12.62         15.79         1.85 o                         
  10   1  14          6.65          8.63         2.02 o                         
 -10   2  14          4.16          3.14         1.53 o                         
  -9   2  14          2.11          0.65         1.02 o                         
  -8   2  14          3.81          6.75         1.57 o                         
  -7   2  14          0.05         -0.91         0.93 o                         
  -6   2  14         41.36         38.72         2.91 o                         
  -5   2  14          0.65          3.04         1.23 o                         
  -4   2  14          9.88          6.65         1.08 o                         
  -3   2  14        106.70        113.50         3.56 o                         
  -2   2  14        243.28        238.00         6.00 o                         
  -1   2  14         73.79         67.99         3.10 o                         
   0   2  14         93.21         90.36         3.54 o                         
   1   2  14         64.90         74.45         2.77 o                         
   2   2  14        242.80        259.55         6.83 o                         
   3   2  14        168.62        160.01         4.44 o                         
   4   2  14        650.99        631.50        10.69 o                         
   5   2  14        319.92        302.38         8.27 o                         
   6   2  14         37.93         46.62         4.11 o                         
   7   2  14         40.15         36.91         4.56 o                         
   8   2  14         11.25          9.18         1.90 o                         
   9   2  14          3.66          2.59         1.36 o                         
  10   2  14          7.63          7.63         1.62 o                         
  -9   3  14          0.00          0.94         2.17 o                         
  -8   3  14          8.68          7.92         1.61 o                         
  -7   3  14          1.89          2.59         1.50 o                         
  -6   3  14         30.01         24.67         2.18 o                         
  -5   3  14         74.82         69.66         3.65 o                         
  -4   3  14          0.45         -0.50         0.97 o                         
  -3   3  14         24.64         27.47         2.38 o                         
  -2   3  14        133.54        117.29         5.54 o                         
  -1   3  14         28.38         37.58         3.55 o                         
   0   3  14        267.88        255.05         8.14 o                         
   1   3  14         37.91         31.52         2.43 o                         
   2   3  14         11.28         12.19         1.81 o                         
   3   3  14        259.78        234.03         7.96 o                         
   4   3  14        343.32        323.56         9.60 o                         
   5   3  14          0.92          0.68         1.32 o                         
   6   3  14         10.40         14.28         2.34 o                         
   7   3  14          2.29          1.87         1.80 o                         
   8   3  14          0.29          1.59         1.36 o                         
   9   3  14          2.88          2.11         0.84 o                         
  -8   4  14          2.26          2.06         1.04 o                         
  -7   4  14          0.45         -1.15         1.33 o                         
  -6   4  14         16.77         13.15         2.17 o                         
  -5   4  14         63.97         75.26         3.95 o                         
  -4   4  14         15.15         20.08         2.23 o                         
  -3   4  14          0.23          0.11         1.24 o                         
  -2   4  14          0.14          1.22         3.22 o                         
  -1   4  14         15.45         17.61         3.83 o                         
   0   4  14          2.78          1.94         4.28 o                         
   1   4  14         71.85         76.17         5.44 o                         
   2   4  14        113.68        122.90         5.26 o                         
   3   4  14         41.85         33.02         4.75 o                         
   4   4  14          3.85          2.56         1.95 o                         
   5   4  14         19.78         22.95         2.80 o                         
   6   4  14         11.86         13.45         3.31 o                         
   7   4  14         11.33         11.75         1.90 o                         
   8   4  14          0.91         -0.30         0.92 o                         
  -7   5  14          0.25          0.08         0.98 o                         
  -6   5  14          1.03          0.63         0.93 o                         
  -5   5  14          8.25          8.37         1.53 o                         
  -4   5  14         14.60         14.92         1.99 o                         
  -3   5  14          2.61          2.97         1.44 o                         
  -2   5  14         10.56         13.45         2.66 o                         
  -1   5  14          0.44          0.35         1.93 o                         
   0   5  14         47.46         60.03         5.33 o                         
   1   5  14        117.95        131.54         7.74 o                         
   2   5  14          2.12          2.28         1.62 o                         
   3   5  14          0.63          0.16         1.35 o                         
   4   5  14         45.74         44.54         4.57 o                         
   5   5  14         19.52         22.92         2.83 o                         
   6   5  14          1.95          0.83         0.76 o                         
   7   5  14          3.50          3.28         0.98 o                         
  -5   6  14          7.85          6.05         1.13 o                         
  -4   6  14          0.04          0.25         0.96 o                         
  -3   6  14          0.52          0.29         0.98 o                         
  -2   6  14          0.27         -0.15         1.41 o                         
  -1   6  14          1.39          2.97         2.08 o                         
   0   6  14          6.11          4.58         1.90 o                         
   1   6  14          5.82          7.03         1.96 o                         
   2   6  14          0.02          0.61         2.10 o                         
   3   6  14          0.66          0.96         1.20 o                         
   4   6  14          1.84          1.18         0.93 o                         
   5   6  14          0.23          0.71         0.67 o                         
  -1   7  14          1.18          0.70         1.43 o                         
   0   7  14          0.48          1.02         1.06 o                         
   1   7  14          0.54          1.01         1.07 o                         
 -10   1  15          3.31          7.22         3.34 o                         
  -9   1  15          0.28         -1.04         1.04 o                         
  -8   1  15          0.01          0.10         0.83 o                         
  -7   1  15          3.60          1.59         1.07 o                         
  -6   1  15         40.15         42.99         3.08 o                         
  -5   1  15        131.84        130.88         5.29 o                         
  -4   1  15        322.75        313.49         7.68 o                         
  -3   1  15        240.61        233.55         5.68 o                         
  -2   1  15          0.27          0.08         0.84 o                         
  -1   1  15         58.13         51.32         2.65 o                         
   0   1  15         15.05         12.61         1.57 o                         
   1   1  15          5.49          6.42         1.01 o                         
   2   1  15         19.16         20.05         1.77 o                         
   3   1  15        132.89        121.40         4.66 o                         
   4   1  15          6.93          1.60         1.10 o                         
   5   1  15        446.74        470.16        13.06 o                         
   6   1  15         22.15         22.26         2.89 o                         
   7   1  15          2.09          1.13         1.31 o                         
   8   1  15          0.14         -0.33         1.10 o                         
   9   1  15         23.29         28.95         2.99 o                         
  10   1  15          2.27          4.33         1.43 o                         
  -9   2  15          0.09         -1.11         1.11 o                         
  -8   2  15         26.90         25.56         2.31 o                         
  -7   2  15         79.00         73.78         4.09 o                         
  -6   2  15          9.53          9.20         1.76 o                         
  -5   2  15        477.75        505.73        10.05 o                         
  -4   2  15        163.28        158.44         6.10 o                         
  -3   2  15         27.38         27.40         2.17 o                         
  -2   2  15         51.58         49.80         3.05 o                         
  -1   2  15          0.36          0.77         0.82 o                         
   0   2  15         14.83         17.06         1.92 o                         
   1   2  15         32.23         31.25         1.85 o                         
   2   2  15          5.69          2.95         0.94 o                         
   3   2  15          0.06         -0.58         1.05 o                         
   4   2  15          0.16          2.43         1.57 o                         
   5   2  15        172.92        172.37         7.23 o                         
   6   2  15         58.54         58.00         4.54 o                         
   7   2  15         16.01         13.72         2.26 o                         
   8   2  15          0.38         -0.64         1.11 o                         
   9   2  15         14.25         17.51         2.21 o                         
  -9   3  15          6.05          4.23         1.54 o                         
  -8   3  15          0.86          0.21         1.08 o                         
  -7   3  15          9.36         11.45         2.82 o                         
  -6   3  15         10.65         10.58         1.49 o                         
  -5   3  15          2.99          1.93         0.97 o                         
  -4   3  15          3.10          1.33         1.20 o                         
  -3   3  15        306.47        319.04         7.87 o                         
  -2   3  15         37.93         31.31         4.80 o                         
  -1   3  15          0.03         -1.03         1.03 o                         
   0   3  15         86.87         88.33         8.31 o                         
   1   3  15        366.15        375.54         9.25 o                         
   2   3  15         48.92         49.85         4.97 o                         
   3   3  15         15.67         19.80         2.80 o                         
   4   3  15         88.29         80.34         6.45 o                         
   5   3  15         10.42         11.92         2.58 o                         
   6   3  15         31.19         36.05         4.90 o                         
   7   3  15          3.34          2.69         2.10 o                         
   8   3  15          4.89          3.22         1.90 o                         
   9   3  15          1.85          1.56         1.11 o                         
  -8   4  15          0.15          0.91         0.95 o                         
  -7   4  15         16.61         21.76         3.21 o                         
  -6   4  15          3.01          3.88         1.55 o                         
  -5   4  15          0.27         -0.44         1.14 o                         
  -4   4  15          0.30         -0.23         1.15 o                         
  -3   4  15         21.43         19.30         2.92 o                         
  -2   4  15         85.70         85.38         6.12 o                         
  -1   4  15         58.71         67.67         8.44 o                         
   0   4  15        185.97        201.35         9.66 o                         
   1   4  15        491.92        517.39        16.40 o                         
   2   4  15          7.38          7.97         1.90 o                         
   3   4  15         20.82         22.89         3.36 o                         
   4   4  15         57.67         60.24         5.27 o                         
   5   4  15         58.68         69.07         5.31 o                         
   6   4  15          0.94          0.23         1.24 o                         
   7   4  15          0.03          0.65         1.19 o                         
   8   4  15          5.75          5.10         1.25 o                         
  -7   5  15          0.00         -0.61         1.29 o                         
  -6   5  15          5.76         11.34         1.85 o                         
  -5   5  15          1.48          2.70         1.00 o                         
  -4   5  15         10.77          5.90         1.85 o                         
  -3   5  15          0.02          2.37         1.87 o                         
  -2   5  15         37.41         45.47         4.21 o                         
  -1   5  15         41.59         31.50         4.70 o                         
   0   5  15         13.65         13.90         2.33 o                         
   1   5  15          5.38          4.11         1.82 o                         
   2   5  15          2.49          4.91         1.63 o                         
   3   5  15          4.43          6.45         2.19 o                         
   4   5  15          2.37          4.20         1.39 o                         
   5   5  15         26.78         19.65         2.00 o                         
   6   5  15          3.93          3.53         1.14 o                         
  -4   6  15         47.37         49.94         2.88 o                         
  -3   6  15          7.52          9.61         1.46 o                         
  -2   6  15          1.93          0.62         1.14 o                         
  -1   6  15          0.09          0.37         1.20 o                         
   0   6  15          3.27          1.45         1.20 o                         
   1   6  15          4.51          2.33         1.33 o                         
   2   6  15          0.02         -1.29         1.29 o                         
   3   6  15         12.80         19.47         2.94 o                         
   4   6  15          2.30          2.30         0.94 o                         
  -9   0  16          3.22          2.84         2.29 o                         
  -8   0  16          4.60          4.24         2.06 o                         
  -7   0  16         62.21         62.46         4.31 o                         
  -6   0  16        111.93        136.14         7.62 o                         
  -5   0  16          0.16          0.92         1.65 o                         
  -4   0  16        388.53        438.63        17.28 o                         
  -3   0  16         15.15         14.45         2.30 o                         
  -2   0  16         82.66         67.63         5.30 o                         
  -1   0  16         35.13         23.14         3.20 o                         
   0   0  16         45.20         49.34         4.32 o                         
   1   0  16         39.05         33.38         3.20 o                         
   2   0  16         14.14         14.29         2.32 o                         
   3   0  16          0.09         -0.25         0.99 o                         
   4   0  16        128.77        131.06         7.69 o                         
   5   0  16        349.58        369.90        13.23 o                         
   6   0  16         81.86         67.19         9.62 o                         
   7   0  16          1.72          2.85         2.05 o                         
   8   0  16          5.03          6.29         2.96 o                         
   9   0  16          5.83          8.26         2.07 o                         
  -9   1  16          0.00          0.88         1.12 o                         
  -8   1  16          9.04          7.01         1.51 o                         
  -7   1  16          6.95          7.56         1.41 o                         
  -6   1  16         20.70         21.44         2.47 o                         
  -5   1  16         23.73         22.53         2.33 o                         
  -4   1  16         20.92         26.28         2.72 o                         
  -3   1  16         83.49         72.79         3.22 o                         
  -2   1  16         16.29         15.46         1.76 o                         
  -1   1  16          2.76          1.85         0.90 o                         
   0   1  16          7.66          5.05         1.18 o                         
   1   1  16         17.63         22.54         2.04 o                         
   2   1  16        157.52        139.16         4.70 o                         
   3   1  16        376.40        373.62         7.97 o                         
   4   1  16         32.30         25.93         2.75 o                         
   5   1  16          2.96          3.69         1.45 o                         
   6   1  16         16.44         20.14         2.75 o                         
   7   1  16         32.57         26.78         2.97 o                         
   8   1  16          1.27          1.72         1.16 o                         
   9   1  16          1.33          3.44         1.27 o                         
  -9   2  16          8.04          9.49         1.57 o                         
  -8   2  16          2.92         -0.09         0.94 o                         
  -7   2  16          4.25          5.98         1.72 o                         
  -6   2  16         72.40         72.02         4.71 o                         
  -5   2  16        122.37        115.55         5.47 o                         
  -4   2  16         85.57         92.73         4.96 o                         
  -3   2  16        176.16        172.53         7.10 o                         
  -2   2  16         40.04         42.08         3.14 o                         
  -1   2  16         21.67         22.31         2.18 o                         
   0   2  16         96.51         93.23         3.89 o                         
   1   2  16        410.01        420.66         8.41 o                         
   2   2  16        388.31        398.95         9.80 o                         
   3   2  16         31.21         36.62         5.14 o                         
   4   2  16         24.06         31.01         3.74 o                         
   5   2  16          5.84          8.32         1.81 o                         
   6   2  16          4.74          3.76         1.41 o                         
   7   2  16          7.79          5.35         1.59 o                         
   8   2  16          6.54          6.54         1.28 o                         
   9   2  16         15.82         15.17         1.85 o                         
  -8   3  16          1.68          2.19         1.21 o                         
  -7   3  16         12.57         14.27         2.80 o                         
  -6   3  16          4.95          5.49         1.48 o                         
  -5   3  16          7.40         10.03         2.55 o                         
  -4   3  16         19.93         25.77         2.45 o                         
  -3   3  16         29.49         31.07         2.74 o                         
  -2   3  16        117.01        134.84         6.11 o                         
  -1   3  16         17.90         17.61         2.67 o                         
   0   3  16        279.09        278.29         9.83 o                         
   1   3  16        168.98        152.03         8.26 o                         
   2   3  16         70.96         64.90         4.17 o                         
   3   3  16         17.74         17.47         2.60 o                         
   4   3  16         12.51         14.38         2.15 o                         
   5   3  16         29.70         30.62         3.24 o                         
   6   3  16          6.95          7.50         1.89 o                         
   7   3  16          0.11         -1.23         2.95 o                         
   8   3  16          0.00         -0.05         1.29 o                         
  -7   4  16          0.01          0.33         1.29 o                         
  -6   4  16          4.75          7.58         1.73 o                         
  -5   4  16         25.65         22.63         2.26 o                         
  -4   4  16         13.26         13.56         1.98 o                         
  -3   4  16         25.01         27.58         4.48 o                         
  -2   4  16          6.05          0.46         2.33 o                         
  -1   4  16          1.50          2.19         1.58 o                         
   0   4  16         15.67         24.52         3.56 o                         
   1   4  16         18.59         11.36         3.36 o                         
   2   4  16          2.25          3.57         1.47 o                         
   3   4  16         43.37         39.53         3.65 o                         
   4   4  16         39.76         32.09         3.74 o                         
   5   4  16         54.54         52.45         5.15 o                         
   6   4  16         43.40         42.03         3.15 o                         
   7   4  16         10.18         14.23         1.97 o                         
  -6   5  16          0.15          0.80         1.44 o                         
  -5   5  16          7.13          6.40         1.61 o                         
  -4   5  16         32.89         29.25         2.35 o                         
  -3   5  16          3.68          4.85         1.73 o                         
  -2   5  16         11.70         12.39         2.24 o                         
  -1   5  16          1.47          1.37         1.80 o                         
   0   5  16          0.06         -0.67         1.54 o                         
   1   5  16          0.20         -0.07         1.80 o                         
   2   5  16          0.08          0.53         1.10 o                         
   3   5  16         11.93          4.95         1.73 o                         
   4   5  16          3.44          3.35         1.11 o                         
   5   5  16         21.36         18.64         1.98 o                         
   6   5  16          5.22          5.32         1.07 o                         
  -3   6  16          0.01          0.71         0.74 o                         
  -2   6  16          0.24          2.02         1.33 o                         
  -1   6  16          4.59          6.57         3.81 o                         
   0   6  16          3.28          1.19         0.94 o                         
   1   6  16          0.15          0.19         1.47 o                         
   2   6  16          5.77          6.55         1.44 o                         
   3   6  16          4.34          2.31         1.08 o                         
  -9   1  17         50.43         44.37         8.99 o                         
  -8   1  17          0.00         -0.85         0.85 o                         
  -7   1  17        176.57        194.48         5.89 o                         
  -6   1  17        137.18        133.09         6.33 o                         
  -5   1  17         27.63         28.42         3.63 o                         
  -4   1  17        388.45        399.54        10.49 o                         
  -3   1  17         13.50         11.51         1.80 o                         
  -2   1  17          4.16          3.74         1.57 o                         
  -1   1  17         32.35         31.71         2.66 o                         
   0   1  17          1.10          3.32         1.29 o                         
   1   1  17        231.53        222.91         7.98 o                         
   2   1  17          4.73          4.78         1.54 o                         
   3   1  17         94.49         87.31         4.91 o                         
   4   1  17          0.82         -0.25         1.29 o                         
   5   1  17          0.24         -0.49         1.31 o                         
   6   1  17         53.48         43.25         3.78 o                         
   7   1  17         13.01         16.25         2.33 o                         
   8   1  17         26.88         25.54         2.87 o                         
   9   1  17          2.04          1.43         0.94 o                         
  -8   2  17          4.31          2.19         1.06 o                         
  -7   2  17          1.06          0.56         1.04 o                         
  -6   2  17          3.62          5.00         1.89 o                         
  -5   2  17          1.92          4.27         1.43 o                         
  -4   2  17          1.85          0.04         1.22 o                         
  -3   2  17        150.66        145.38         6.16 o                         
  -2   2  17          0.99          2.42         4.08 o                         
  -1   2  17         81.56         80.66         5.02 o                         
   0   2  17        146.54        151.84         5.78 o                         
   1   2  17         13.51         11.71         2.32 o                         
   2   2  17        132.37        117.77         6.32 o                         
   3   2  17          1.95          3.47         1.46 o                         
   4   2  17         28.12         32.62         2.96 o                         
   5   2  17          9.56          9.44         1.80 o                         
   6   2  17         57.30         52.02         4.72 o                         
   7   2  17          1.63          1.42         1.15 o                         
   8   2  17         11.97         10.94         2.27 o                         
  -8   3  17          0.02         -0.45         0.78 o                         
  -7   3  17          1.57          1.89         1.55 o                         
  -6   3  17          7.15          9.59         2.29 o                         
  -5   3  17          0.86          0.88         1.13 o                         
  -4   3  17         38.66         44.64         3.28 o                         
  -3   3  17         24.12         26.89         2.31 o                         
  -2   3  17         15.30         17.22         2.35 o                         
  -1   3  17         87.32         96.15         6.68 o                         
   0   3  17         99.33        128.40        12.06 o                         
   1   3  17         65.97         73.95         4.97 o                         
   2   3  17        140.16        133.42         5.40 o                         
   3   3  17          0.29          1.80         1.28 o                         
   4   3  17          1.43          1.80         1.19 o                         
   5   3  17          7.22          9.48         1.99 o                         
   6   3  17         11.42         12.72         1.99 o                         
   7   3  17          1.48          1.03         1.24 o                         
   8   3  17          0.03         -0.03         1.02 o                         
  -7   4  17          0.01          0.43         0.82 o                         
  -6   4  17          4.70          4.25         2.80 o                         
  -5   4  17         15.51         19.11         2.36 o                         
  -4   4  17         18.09         13.71         1.87 o                         
  -3   4  17        117.22        119.79         5.86 o                         
  -2   4  17        147.25        147.33         7.06 o                         
  -1   4  17         29.25         29.33         3.68 o                         
   0   4  17          0.81         -1.51         1.51 o                         
   1   4  17          8.86         11.48         2.14 o                         
   2   4  17         10.02          5.49         2.54 o                         
   3   4  17          6.25          5.73         1.59 o                         
   4   4  17         12.66         13.58         3.09 o                         
   5   4  17          0.88          1.13         1.37 o                         
   6   4  17          8.48          8.05         1.38 o                         
   7   4  17         12.34         11.81         1.64 o                         
  -5   5  17          1.41          2.36         1.23 o                         
  -4   5  17         19.67         13.23         2.02 o                         
  -3   5  17         87.34        100.50         5.59 o                         
  -2   5  17          6.06          3.02         1.97 o                         
  -1   5  17         46.98         46.80         4.09 o                         
   0   5  17         33.12         34.79         4.55 o                         
   1   5  17          2.69          4.64         1.37 o                         
   2   5  17          0.87          1.52         1.18 o                         
   3   5  17         18.88         19.38         2.16 o                         
   4   5  17         26.43         28.21         2.95 o                         
   5   5  17          8.57          3.23         1.13 o                         
  -2   6  17          1.42          1.55         0.88 o                         
  -1   6  17         11.45          9.70         1.86 o                         
   0   6  17         19.60         19.02         2.61 o                         
   1   6  17          3.22          1.75         1.22 o                         
   2   6  17          1.70          2.44         1.22 o                         
  -8   0  18         16.68         13.39         3.86 o                         
  -7   0  18          1.79          0.08         1.29 o                         
  -6   0  18         38.84         42.73         4.26 o                         
  -5   0  18         62.61         74.20         5.60 o                         
  -4   0  18        180.44        195.32        15.16 o                         
  -3   0  18          5.29          6.55         2.10 o                         
  -2   0  18         14.13          7.52         2.48 o                         
  -1   0  18         17.26         15.61         4.99 o                         
   0   0  18         78.52         69.37         6.59 o                         
   1   0  18        389.58        376.66        15.71 o                         
   2   0  18         75.80         74.09         8.61 o                         
   3   0  18          0.04          1.40         1.43 o                         
   4   0  18         14.00         15.62         3.57 o                         
   5   0  18          4.21          6.00         2.47 o                         
   6   0  18          1.49         -0.75         1.45 o                         
   7   0  18         12.58          9.79         2.39 o                         
   8   0  18          0.08         -0.91         1.20 o                         
  -8   1  18          1.43          0.92         0.99 o                         
  -7   1  18          0.25          1.36         1.10 o                         
  -6   1  18         64.20         62.27         4.15 o                         
  -5   1  18          0.11         -0.30         1.07 o                         
  -4   1  18          2.37          0.57         1.20 o                         
  -3   1  18         46.34         56.51         4.52 o                         
  -2   1  18         14.11         16.14         2.87 o                         
  -1   1  18         20.00         28.66         3.64 o                         
   0   1  18        367.88        344.51        14.98 o                         
   1   1  18         79.30         77.99         5.89 o                         
   2   1  18          8.99          8.86         2.27 o                         
   3   1  18          1.65          0.40         1.23 o                         
   4   1  18          1.92          3.65         1.73 o                         
   5   1  18          7.90          7.91         1.94 o                         
   6   1  18         10.06          6.12         1.79 o                         
   7   1  18          9.19          4.46         1.85 o                         
   8   1  18         11.60          9.42         1.45 o                         
  -8   2  18          0.27          0.31         1.09 o                         
  -7   2  18         24.76         29.23         2.98 o                         
  -6   2  18          8.19          9.41         2.14 o                         
  -5   2  18          0.09          0.77         1.27 o                         
  -4   2  18          0.81         -0.55         1.30 o                         
  -3   2  18          6.15          5.63         1.80 o                         
  -2   2  18         29.87         28.57         3.85 o                         
  -1   2  18         51.09         54.59         3.82 o                         
   0   2  18          1.81          1.98         1.11 o                         
   1   2  18         45.48         44.71         3.49 o                         
   2   2  18        144.92        166.27         9.39 o                         
   3   2  18          4.08          2.70         1.33 o                         
   4   2  18          3.19          3.64         1.47 o                         
   5   2  18          0.01         -0.59         1.11 o                         
   6   2  18         11.12         10.17         2.84 o                         
   7   2  18          1.30          0.26         1.31 o                         
   8   2  18          2.07          2.78         1.32 o                         
  -7   3  18          0.07         -1.02         1.02 o                         
  -6   3  18          0.52          0.16         0.99 o                         
  -5   3  18          2.25          3.58         1.17 o                         
  -4   3  18         39.27         42.01         3.25 o                         
  -3   3  18         72.47         75.71         4.81 o                         
  -2   3  18          0.91         -1.32         1.32 o                         
  -1   3  18         37.14         45.71         4.73 o                         
   0   3  18         93.90         93.13         7.85 o                         
   1   3  18          1.98          2.20         1.46 o                         
   2   3  18          1.08          0.31         1.33 o                         
   3   3  18          7.51         10.32         2.03 o                         
   4   3  18          1.80          1.46         1.38 o                         
   5   3  18          3.39          3.15         1.37 o                         
   6   3  18         30.70         25.77         2.42 o                         
   7   3  18         14.48         11.29         2.19 o                         
  -6   4  18          0.75          1.00         1.89 o                         
  -5   4  18          0.08          0.94         1.02 o                         
  -4   4  18         25.78         29.23         2.63 o                         
  -3   4  18         46.53         56.19         6.77 o                         
  -2   4  18          0.13          0.42         1.37 o                         
  -1   4  18         48.88         56.42         4.93 o                         
   0   4  18         91.93        106.59         9.43 o                         
   1   4  18          2.70          7.04         3.51 o                         
   2   4  18          1.36          1.36         1.13 o                         
   3   4  18          8.52         11.75         2.46 o                         
   4   4  18         13.95         16.45         2.94 o                         
   5   4  18         41.13         44.05         4.27 o                         
   6   4  18         31.15         31.27         2.60 o                         
  -4   5  18         24.30         21.49         2.95 o                         
  -3   5  18          0.69          0.23         0.97 o                         
  -2   5  18          7.30          5.43         1.50 o                         
  -1   5  18          4.86          5.25         1.89 o                         
   0   5  18          0.47          1.09         1.33 o                         
   1   5  18          5.07          6.08         1.56 o                         
   2   5  18         19.03         22.72         4.29 o                         
   3   5  18          9.62         10.29         1.54 o                         
   4   5  18          1.48          0.30         0.66 o                         
  -8   1  19         41.77         40.00         3.45 o                         
  -7   1  19         16.12         19.19         2.07 o                         
  -6   1  19          0.44          2.23         1.17 o                         
  -5   1  19          0.33          1.02         0.84 o                         
  -4   1  19         20.17         19.35         2.36 o                         
  -3   1  19          5.95          4.90         1.49 o                         
  -2   1  19         30.50         30.98         3.21 o                         
  -1   1  19          0.67          0.67         1.47 o                         
   0   1  19          3.54          3.91         2.17 o                         
   1   1  19          3.09          3.35         1.82 o                         
   2   1  19         22.08         18.02         2.87 o                         
   3   1  19         19.50         19.18         2.60 o                         
   4   1  19         19.48         18.85         2.55 o                         
   5   1  19         25.56         25.10         3.20 o                         
   6   1  19         48.89         51.74         5.29 o                         
   7   1  19          1.44          1.20         1.26 o                         
   8   1  19         10.97         11.81         1.60 o                         
  -7   2  19          0.90          3.40         1.55 o                         
  -6   2  19         43.70         43.40         3.66 o                         
  -5   2  19          5.43          3.00         1.33 o                         
  -4   2  19          0.00         -0.70         1.09 o                         
  -3   2  19        197.63        209.50        11.05 o                         
  -2   2  19          2.75          3.24         1.94 o                         
  -1   2  19          4.80          3.73         1.61 o                         
   0   2  19          0.26          0.01         1.49 o                         
   1   2  19          2.78          2.15         1.30 o                         
   2   2  19          2.67          0.27         1.23 o                         
   3   2  19         25.86         23.57         2.63 o                         
   4   2  19          5.99          4.69         1.30 o                         
   5   2  19         69.30         77.58         4.58 o                         
   6   2  19         15.02         19.63         2.97 o                         
   7   2  19         11.27         15.96         5.35 o                         
  -7   3  19          2.66          3.21         1.74 o                         
  -6   3  19          1.97          1.01         0.87 o                         
  -5   3  19         20.45         19.50         2.47 o                         
  -4   3  19         64.91         74.80         3.92 o                         
  -3   3  19         20.00         21.11         2.67 o                         
  -2   3  19          0.21          1.33         1.13 o                         
  -1   3  19          0.57          0.06         1.31 o                         
   0   3  19          0.42          1.84         1.44 o                         
   1   3  19         77.63         85.09         4.13 o                         
   2   3  19          1.13          0.91         1.05 o                         
   3   3  19          4.61          6.36         1.63 o                         
   4   3  19          0.09         -0.44         1.28 o                         
   5   3  19          9.85          7.39         1.68 o                         
   6   3  19         27.30         38.91         3.84 o                         
  -5   4  19          1.32          2.11         0.97 o                         
  -4   4  19         31.28         31.48         3.01 o                         
  -3   4  19          0.05          1.79         1.09 o                         
  -2   4  19         61.62         63.31         3.96 o                         
  -1   4  19         20.69         15.72         2.59 o                         
   0   4  19          6.18          7.75         2.07 o                         
   1   4  19         34.64         38.37         3.79 o                         
   2   4  19          9.87         13.78         2.02 o                         
   3   4  19          1.74          2.49         1.27 o                         
   4   4  19          3.38          3.15         1.25 o                         
   5   4  19          7.46          8.79         1.98 o                         
  -3   5  19         38.30         37.95         2.83 o                         
  -2   5  19          2.39          1.80         1.01 o                         
  -1   5  19          1.96          3.18         1.25 o                         
   0   5  19          0.91          2.49         1.62 o                         
   1   5  19          7.66         10.94         1.77 o                         
   2   5  19          1.33          2.07         1.47 o                         
   3   5  19          0.29          0.07         0.73 o                         
  -7   0  20         20.21         18.04         3.06 o                         
  -6   0  20          9.12         10.21         2.33 o                         
  -5   0  20         40.54         35.55         6.03 o                         
  -4   0  20          3.75          8.14         3.27 o                         
  -3   0  20         67.63         66.42         7.51 o                         
  -2   0  20        132.46        158.40        10.04 o                         
  -1   0  20        300.97        323.10        20.41 o                         
   0   0  20         54.76         61.78         8.80 o                         
   1   0  20          1.67          3.62         2.14 o                         
   2   0  20         43.38         45.90         4.36 o                         
   3   0  20         17.79          9.05         2.56 o                         
   4   0  20          6.50          9.64         2.11 o                         
   5   0  20          0.13          0.63         1.54 o                         
   6   0  20        111.76        120.82         5.90 o                         
   7   0  20          5.07          2.56         1.97 o                         
  -7   1  20          1.32          0.23         1.09 o                         
  -6   1  20          4.90          5.56         1.21 o                         
  -5   1  20         13.75         11.02         1.86 o                         
  -4   1  20         14.64         15.86         1.99 o                         
  -3   1  20        139.78        131.17         9.38 o                         
  -2   1  20          1.62          1.64         1.83 o                         
  -1   1  20         28.44         26.59         4.24 o                         
   0   1  20        189.86        206.96        10.60 o                         
   1   1  20         28.37         29.58         3.66 o                         
   2   1  20         14.89         14.09         2.04 o                         
   3   1  20          0.55          1.11         1.12 o                         
   4   1  20          0.38         -0.75         0.98 o                         
   5   1  20         27.14         27.91         2.74 o                         
   6   1  20          4.86          3.64         1.14 o                         
   7   1  20         15.83         18.06         2.09 o                         
  -7   2  20          5.66          4.18         1.66 o                         
  -6   2  20          6.54          4.62         2.10 o                         
  -5   2  20         14.60         14.93         2.34 o                         
  -4   2  20          4.98          5.29         1.50 o                         
  -3   2  20          9.47          8.55         2.04 o                         
  -2   2  20         47.17         38.54         3.97 o                         
  -1   2  20        146.13        163.65         7.04 o                         
   0   2  20          4.21          3.57         1.60 o                         
   1   2  20         16.06         18.66         2.30 o                         
   2   2  20         13.15         15.95         2.06 o                         
   3   2  20          3.34          3.90         1.25 o                         
   4   2  20         28.95         26.95         2.42 o                         
   5   2  20         26.88         28.89         3.24 o                         
   6   2  20          0.02         -0.30         0.97 o                         
   7   2  20         10.93          5.59         1.47 o                         
  -6   3  20          1.60          0.57         0.79 o                         
  -5   3  20          0.01         -1.01         1.01 o                         
  -4   3  20          5.22          3.20         1.14 o                         
  -3   3  20          0.58         -0.60         1.05 o                         
  -2   3  20         87.86         88.94         5.75 o                         
  -1   3  20         34.67         34.87         2.78 o                         
   0   3  20          5.70          5.10         1.75 o                         
   1   3  20          5.16          4.40         1.22 o                         
   2   3  20          8.92          9.85         1.68 o                         
   3   3  20          7.01          4.92         1.42 o                         
   4   3  20          9.84          9.97         1.64 o                         
   5   3  20          0.02         -0.29         0.82 o                         
   6   3  20         21.33         17.97         2.23 o                         
  -4   4  20          1.43          1.59         1.21 o                         
  -3   4  20         75.10         80.50         5.98 o                         
  -2   4  20          1.01         -0.05         1.42 o                         
  -1   4  20          0.97         -0.24         1.18 o                         
   0   4  20          1.61          4.14         1.53 o                         
   1   4  20         23.78         26.29         2.91 o                         
   2   4  20         48.01         47.96         3.19 o                         
   3   4  20          0.00         -0.01         0.96 o                         
   4   4  20         13.95         14.92         1.89 o                         
  -1   5  20          1.60          1.81         1.34 o                         
   0   5  20          3.49          1.68         1.03 o                         
   1   5  20          9.20         12.27         2.06 o                         
  -6   1  21          0.84         -0.05         0.78 o                         
  -5   1  21          9.84          9.51         1.55 o                         
  -4   1  21          0.26         -0.18         0.88 o                         
  -3   1  21         24.28         31.18         2.59 o                         
  -2   1  21          1.70          1.53         1.56 o                         
  -1   1  21         41.07         34.11         3.21 o                         
   0   1  21          2.96          5.32         2.30 o                         
   1   1  21        122.15        128.40         9.25 o                         
   2   1  21         10.30          7.20         1.56 o                         
   3   1  21          1.62          0.15         1.04 o                         
   4   1  21          6.07          6.56         1.38 o                         
   5   1  21         28.05         26.02         2.78 o                         
   6   1  21         61.26         76.73         4.73 o                         
  -6   2  21          2.30          1.88         0.84 o                         
  -5   2  21          8.41          9.56         1.73 o                         
  -4   2  21         44.83         47.41         3.21 o                         
  -3   2  21         31.68         33.88         3.35 o                         
  -2   2  21         18.76         16.42         3.28 o                         
  -1   2  21          1.20         -0.67         1.14 o                         
   0   2  21         11.52          8.36         1.77 o                         
   1   2  21          0.63          2.45         1.39 o                         
   2   2  21          0.55         -0.23         1.13 o                         
   3   2  21         19.26         20.79         2.17 o                         
   4   2  21          0.01          0.13         0.79 o                         
   5   2  21          4.22          3.50         1.11 o                         
   6   2  21          3.90          2.61         0.97 o                         
  -5   3  21          0.88          1.59         1.00 o                         
  -4   3  21          2.45          2.12         1.29 o                         
  -3   3  21         38.31         33.57         3.82 o                         
  -2   3  21         50.70         53.88         4.04 o                         
  -1   3  21         10.84          9.99         1.70 o                         
   0   3  21          0.03          1.19         1.42 o                         
   1   3  21         21.45         24.57         2.43 o                         
   2   3  21         17.23         20.68         1.99 o                         
   3   3  21          8.93         16.10         2.00 o                         
   4   3  21         23.13         22.50         2.08 o                         
   5   3  21          0.69          0.65         1.01 o                         
  -3   4  21          5.16          4.08         1.13 o                         
  -2   4  21          3.87          3.15         1.66 o                         
  -1   4  21          0.05          0.15         1.31 o                         
   0   4  21          6.14          4.28         1.29 o                         
   1   4  21          2.89          1.29         1.05 o                         
   2   4  21         21.60         29.64         2.66 o                         
   3   4  21          0.58          0.18         0.84 o                         
  -6   0  22         23.53         26.41         3.80 o                         
  -5   0  22         10.74          9.33         2.99 o                         
  -4   0  22         94.95        116.91        10.03 o                         
  -3   0  22        219.51        253.22        15.80 o                         
  -2   0  22          9.42         12.01         3.82 o                         
  -1   0  22        136.79        132.49        11.58 o                         
   0   0  22         58.08         65.97         8.57 o                         
   1   0  22         84.82         80.86         5.23 o                         
   2   0  22          2.89          6.25         1.78 o                         
   3   0  22          2.18          3.19         1.41 o                         
   4   0  22          9.54         13.18         4.45 o                         
   5   0  22         17.59         17.51         2.59 o                         
   6   0  22         12.75          7.10         2.15 o                         
  -6   1  22         18.35         14.17         2.82 o                         
  -5   1  22          2.24          1.04         0.86 o                         
  -4   1  22         35.75         37.31         3.04 o                         
  -3   1  22         46.13         51.77         3.45 o                         
  -2   1  22        184.37        177.66         8.40 o                         
  -1   1  22          0.28          0.47         1.13 o                         
   0   1  22         19.53         18.38         3.45 o                         
   1   1  22          8.61          9.46         1.88 o                         
   2   1  22          1.97          3.29         1.33 o                         
   3   1  22         10.25          7.72         1.39 o                         
   4   1  22         13.27         11.15         1.33 o                         
   5   1  22         27.71         33.85         2.41 o                         
   6   1  22         21.52         16.51         2.97 o                         
  -5   2  22          7.43          7.35         1.38 o                         
  -4   2  22         31.94         25.80         3.25 o                         
  -3   2  22          0.47         -0.12         0.90 o                         
  -2   2  22          5.62          5.94         2.38 o                         
  -1   2  22         10.10         14.44         2.30 o                         
   0   2  22         16.50         23.31         2.14 o                         
   1   2  22         15.05         18.58         2.23 o                         
   2   2  22         21.21         24.66         4.23 o                         
   3   2  22          1.94          2.11         1.01 o                         
   4   2  22         17.36         15.89         1.72 o                         
   5   2  22         41.99         45.65         2.56 o                         
  -4   3  22          0.81          0.13         0.89 o                         
  -3   3  22         18.39         28.94         3.10 o                         
  -2   3  22          2.61          4.28         1.36 o                         
  -1   3  22          1.95          2.57         1.17 o                         
   0   3  22         11.32          7.04         2.29 o                         
   1   3  22         51.71         53.54         2.89 o                         
   2   3  22          2.27          4.16         1.06 o                         
   3   3  22          8.74         12.23         1.51 o                         
   4   3  22         17.00         22.67         3.74 o                         
  -1   4  22          0.92          1.98         1.68 o                         
   0   4  22          1.13          0.67         1.41 o                         
   1   4  22          3.61          2.11         1.08 o                         
  -4   1  23          3.17          4.16         0.97 o                         
  -3   1  23         52.45         52.31         3.07 o                         
  -2   1  23          0.01         -0.10         0.82 o                         
  -1   1  23          9.45         11.76         1.95 o                         
   0   1  23          0.11         -1.00         1.00 o                         
   1   1  23          9.97          5.03         1.64 o                         
   2   1  23         23.14         33.10         3.76 o                         
   3   1  23          0.10          0.82         1.23 o                         
   4   1  23          2.55          3.71         0.84 o                         
  -4   2  23          0.00          0.36         0.94 o                         
  -3   2  23          0.03         -0.31         0.80 o                         
  -2   2  23         44.10         50.04         3.44 o                         
  -1   2  23          7.56          7.57         1.78 o                         
   0   2  23          0.45          0.53         0.83 o                         
   1   2  23          5.39          4.86         1.04 o                         
   2   2  23          0.84          2.01         0.98 o                         
   3   2  23         14.04         16.16         2.01 o                         
   4   2  23          4.56          7.44         2.19 o                         
  -2   3  23         45.47         51.57         3.68 o                         
  -1   3  23          5.01          4.50         1.62 o                         
   0   3  23          2.07          1.71         1.18 o                         
   1   3  23          1.90          0.40         0.79 o                         
   2   3  23         18.36         21.04         2.02 o                         
  -3   0  24         26.02         30.93         3.07 o                         
  -2   0  24          0.09          0.47         0.85 o                         
  -1   0  24         32.31         30.41         5.16 o                         
   0   0  24          0.97          0.85         1.02 o                         
   1   0  24         22.37         19.32         2.76 o                         
   2   0  24         36.15         30.72         3.19 o                         
   3   0  24          0.77         -0.65         1.25 o                         
  -3   1  24          0.02          0.41         0.61 o                         
  -2   1  24          3.76          4.48         0.87 o                         
  -1   1  24          1.64          0.84         0.74 o                         
   0   1  24          0.07          0.00         0.85 o                         
   1   1  24         33.64         35.53         3.12 o                         
   2   1  24          2.38          1.90         0.83 o                         
   3   1  24         27.62         31.78         2.47 o                         
  -2   2  24          8.09          9.24         1.67 o                         
  -1   2  24          0.75          0.08         0.68 o                         
   0   2  24          0.69          0.40         0.69 o                         
   1   2  24          6.05          4.62         0.98 o                         
   2   2  24          3.19          5.14         1.11 o                         
   0   1  25          0.00          0.05         0.83 o                         
                                                                                
